# Supplementary material for: miRNA–mRNA network regulation in the skeletal muscle fiber phenotype of chickens revealed by integrated analysis of miRNAome and transcriptome
Source: Sci Rep. 2020 Jun 30;10:10619. doi: 10.1038/s41598-020-67482-9 (PMC7326969; doi:10.1038/s41598-020-67482-9)
Supplement: Supplementary file 2 — Supplementary table S1 [file 41598_2020_67482_MOESM2_ESM.xlsx]

## Sheet: Sheet1
miRNA-mRNA network regulation in the skeletal muscle fiber phenotype of chickens revealed by integrated analysis of miRNAome and transcriptome Yifan Liu, Ming Zhang, Yanju Shan, Gaige Ji, Xiaojun Ju, Yunjie Tu, Zhongwei Sheng, Jingfang Xie, Jianmin Zou, and Jingting Shu*
Table S1: Raw data statistic of RNA-seq.
Sample	Raw Data(bp)	Clean Data(bp)	Number of Raw Reads	Number of Clean Reads(%)	Q20(%)	Q30(%)	GC(%)	Unmapped Reads	Unique Mapped Reads	Multiple Mapped reads	Mapping Ratio
PMM1	12942534900	12672937331	86283566	85474788 (99.06%)	12492481403 (98.58%)	12075372924 (95.28%)	6097459909 (48.11%)	14127385 (16.57%)	70461489 (82.66%)	654332 (0.77%)	0.8343
PMM2	12110068800	11824610148	80733792	79807686 (98.85%)	11660553631 (98.61%)	11277422727 (95.37%)	5718750492 (48.36%)	13005413 (16.35%)	65701203 (82.61%)	827414 (1.04%)	0.8365
PMM3	13096312800	12786988645	87308752	86360624 (98.91%)	12600877734 (98.54%)	12170913126 (95.18%)	6119644409 (47.86%)	13332052 (15.48%)	71978098 (83.58%)	810380 (0.94%)	0.8452
PMM4	12163062300	11884001182	81087082	80203290 (98.91%)	11736480156 (98.76%)	11384864870 (95.80%)	5828469138 (49.04%)	16535697 (20.73%)	62628669 (78.50%)	615896 (0.77%)	0.7927
SART1	12116028900	11861665609	80773526	79978602 (99.02%)	11703286866 (98.66%)	11325085455 (95.48%)	5544365874 (46.74%)	11693049 (14.71%)	67251305 (84.61%)	542048 (0.68%)	0.8529
SART2	14113404000	13818434786	94089360	93159004 (99.01%)	13624776560 (98.60%)	13170502130 (95.31%)	6493035653 (46.99%)	15299110 (16.58%)	76446768 (82.83%)	547660 (0.59%)	0.8342
SART3	12374779500	12113809937	82498530	81695656 (99.03%)	11954402921 (98.68%)	11574374476 (95.55%)	5674999129 (46.85%)	11245405 (13.87%)	69328775 (85.48%)	531974 (0.66%)	0.8613
SART4	13614109800	13259809106	90760732	89584928 (98.7%)	13071882519 (98.58%)	12635094816 (95.29%)	6223161134 (46.93%)	13220510 (14.87%)	75071096 (84.41%)	642614 (0.72%)	0.8513
