# Supplementary material for: miRNA–mRNA network regulation in the skeletal muscle fiber phenotype of chickens revealed by integrated analysis of miRNAome and transcriptome
Source: Sci Rep. 2020 Jun 30;10:10619. doi: 10.1038/s41598-020-67482-9 (PMC7326969; doi:10.1038/s41598-020-67482-9)
Supplement: Supplementary file 3 — Supplementary table S2 [file 41598_2020_67482_MOESM3_ESM.xlsx]

## Sheet: Sheet1
miRNA-mRNA network regulation in the skeletal muscle fiber phenotype of chickens revealed by integrated analysis of miRNAome and transcriptome Yifan Liu, Ming Zhang, Yanju Shan, Gaige Ji, Xiaojun Ju, Yunjie Tu, Zhongwei Sheng, Jingfang Xie, Jianmin Zou, and Jingting Shu*
Table S2: Expression profile of known mRNAs and novel mRNAs. The transcript expression levels were normalized by using the Fragments Per Kilobase of transcript per Million mapped reads (FPKM) method.										Avarage
id	Symbol	PMM1	PMM2	PMM3	PMM4	SART1	SART2	SART3	SART4	15.0288
NM_001001127.1	EDNRB	11.31	11.54	9.96	9.48	17.45	27.2	12.53	20.76	0.01
NM_001001129.1	CYP26A1	0.08	0	0	0	0	0	0	0	0.01875
NM_001001131.1	GHRL	0	0.05	0	0	0	0.1	0	0	3.0125
NM_001001189.1	CFDP1	3.16	3.59	2.99	3.63	2.51	3.18	2.62	2.42	3.605
NM_001001192.1	ST3GAL5	2.07	3.58	3.79	2.5	2.89	4.77	4.22	5.02	0.045
NM_001001193.1	AvBD6	0	0	0	0	0	0	0.36	0	0.105
NM_001001194.1	AvBD7	0	0.08	0	0	0	0.24	0.52	0	1.2125
NM_001001201.1	HSD11B1L	0.4	1.05	1.35	0.94	0.45	1.91	2	1.6	0.09125
NM_001001291.2	ADCYAP1	0	0	0	0.34	0	0.33	0.06	0	5.80125
NM_001001292.1	EGF	5.13	5.42	6.36	5.38	6.04	6.72	7.49	3.87	28.655
NM_001001293.1	GHR	43.49	28.6	32.06	27.45	24.95	25.33	28.57	18.79	0.02875
NM_001001294.1	IGFBP1	0	0	0.12	0	0.11	0	0	0	12.1325
NM_001001296.5	IFI6	7.01	9.86	3.05	21.65	11.03	18.98	5.99	19.49	82.3987
NM_001001299.2	BVES	113.34	52.83	49.46	46.93	136.19	82.01	87.57	90.86	3.00125
NM_001001300.1	TOP1MT	2.28	3.23	3.24	2.26	2.92	3.85	3.43	2.8	0.0125
NM_001001301.1	TPH2	0	0	0	0	0	0	0.1	0	0.0175
NM_001001302.1	MYH7	0	0	0	0	0.06	0.06	0.02	0	1.83375
NM_001001304.2	POLH	1.47	1.65	1.8	1.11	2.44	2.09	1.98	2.13	6.325
NM_001001305.3	SRSF2	4.79	8.6	6.32	0	6.2	6.42	10.63	7.64	1.08375
NM_001001311.2	KRT14	0.13	0.51	0.54	0.4	1.28	1.27	2.5	2.04	0.15125
NM_001001312.2	KRT15	0.14	0.07	0.23	0.05	0.03	0.24	0.05	0.4	482.048
NM_001001315.2	TMSB4X	367	398.2	360.84	413.74	416.34	607.15	650.02	643.09	25.2462
NM_001001316.1	CTDSPL	36.01	33.18	32.78	30.13	16.67	14.96	19.79	18.45	6.44625
NM_001001328.2	VKORC1L1	5.75	4.59	8.19	8.52	4.48	5.21	7.19	7.64	1.63
NM_001001337.1	TEAD4	0.52	0.65	0.63	0.14	2.2	3.81	3.08	2.01	0.1825
NM_001001340.2	TEAD4	0	0	0	0.47	0	0.99	0	0	0.46875
NM_001001341.1	TEAD4	0.12	0.87	0.12	0.82	0	0.34	0.74	0.74	0.0475
NM_001001460.1	PPARG	0.32	0	0	0.06	0	0	0	0	53.8525
NM_001001461.1	MSTN	42.48	55.86	45.18	30.67	69.83	69.82	79.06	37.92	46.2687
NM_001001462.1	SDC2	24.7	29.15	31.03	32.11	43.18	70.73	55.72	83.53	6.61875
NM_001001463.2	ARNTL	9.12	5.99	5.16	7.62	5.06	8.52	5.15	6.33	4.08125
NM_001001464.1	PPARA	2.17	1.85	1.59	1.35	6.4	7.35	4.64	7.3	38.5763
NM_001001465.1	BMPR2	25.44	34.9	41.02	31.71	34.91	40.53	47.88	52.22	1.92125
NM_001001466.1	RTN1	3.01	1.12	2.57	2.08	1.15	2.23	1.29	1.92	60.9363
NM_001001467.1	TOB1	65.54	41.13	76.38	108.96	45.74	41.85	64.19	43.7	54.1437
NM_001001468.1	IFRD1	63	63.13	56.13	53.13	38.57	49.82	52.55	56.82	2.69375
NM_001001469.1	GART	5.63	9.23	3.05	0.94	1.74	0	0	0.96	0.51
NM_001001470.1	LYG2	0.49	0	0	0	0	1.35	1.96	0.28	128.569
NM_001001471.1	PTRF	76.46	109.93	86.12	92.17	115.71	189.98	191.96	166.22	42.9362
NM_001001472.2	NFKBIA	34.41	41.51	30.04	37.96	53.16	59.06	47.39	39.96	0.015
NM_001001473.2	AMY2A	0	0.07	0	0	0	0.05	0	0	23.0813
NM_001001527.1	HSPB2	8.35	17.74	20.47	40.07	12.15	23.43	35.54	26.9	0.58375
NM_001001528.2	AMY1A	0.27	0	0.28	0	0.84	0.86	0.32	2.1	7.05375
NM_001001529.1	P3H1	3.99	8.28	5.77	5.23	5.06	8.94	8.67	10.49	2.19
NM_001001530.1	P3H2	0.99	1.61	1.19	2.04	2.65	2.54	2.93	3.57	10.43
NM_001001531.1	FUS	11.28	9.7	8.07	7.63	10.74	13.59	11.32	11.11	1.18625
NM_001001603.1	ST8SIA6	0.84	1.97	2.57	0.65	1.02	1.83	0.16	0.45	7.7475
NM_001001604.1	ST8SIA2	1.69	2.83	8.37	1.13	11.81	15.72	12.16	8.27	0.05625
NM_001001605.3	CATH1	0	0.33	0	0	0	0	0.12	0	109.374
NM_001001613.1	CD74	104.18	113.52	74.54	71.31	124.38	145.98	117.04	124.04	0.845
NM_001001614.1	TGFA	1	0.54	1.77	1.09	0.35	0.67	0.72	0.62	2.13625
NM_001001615.1	CDH2	2.3	3.53	2.5	1.19	1.48	2.33	1.85	1.91	0.02125
NM_001001616.1	CYP2C23a	0	0.05	0	0.03	0	0.06	0.02	0.01	1.29375
NM_001001733.2	CACNB4	0.29	1.28	0.99	0.4	0.76	2.57	2.51	1.55	0.065
NM_001001742.1	CCKBR	0.12	0	0.03	0	0.03	0	0.25	0.09	0.38
NM_001001743.1	FGF13	0.25	0	0	1.68	0.3	0.42	0.39	0	1.56875
NM_001001747.2	ST8SIA5	0.26	1.14	0.45	0.75	1.68	1.53	1.62	5.12	13.9025
NM_001001748.2	CYB5A	13.81	13.82	11.51	14.23	13.55	15.85	11.56	16.89	11.0813
NM_001001749.1	LAMP2	6.99	10.53	5.54	11.59	8.83	20.09	12.21	12.87	622.816
NM_001001750.2	B2M	388.76	577.45	425.78	849.94	532.08	728.54	610.53	869.45	0.005
NM_001001754.1	LOC414835	0	0	0.04	0	0	0	0	0	2.395
NM_001001755.1	THBS2	0.99	3.43	3.29	2.59	1.33	1.2	4.2	2.13	0.13625
NM_001001756.1	CYP11A1	0	0.1	0.31	0.02	0.11	0.21	0.13	0.21	0.0025
NM_001001757.1	CYP2C23b	0	0	0	0	0	0	0.02	0	0.50875
NM_001001758.2	CDH6	0.28	0.67	0.42	0.63	0.37	0.62	0.43	0.65	0.06125
NM_001001759.1	CDHR1	0.14	0	0	0.04	0.08	0.16	0.04	0.03	2.31875
NM_001001760.1	CDH13	0	6.81	2.49	0	2.82	2.09	0	4.34	0.005
NM_001001763.1	SLC5A7	0	0.04	0	0	0	0	0	0	29.8488
NM_001001764.1	PDLIM3	15.68	39.89	20.32	25.57	33.37	49.9	17.27	36.79	2.325
NM_001001765.1	UBA5	1.02	1.24	1.04	1.08	1.67	4.3	3.14	5.11	2.04375
NM_001001766.1	LIMS1	0.52	2.29	0	0	2.57	4.16	2.41	4.4	26.7812
NM_001001767.2	RNF114	27.79	25.95	25.27	25.29	26.67	30.12	24.47	28.69	0.19125
NM_001001772.1	SLC24A2	0.06	0.17	0.09	0.4	0.09	0.07	0.34	0.31	0.1225
NM_001001774.1	GRIA1	0.27	0.03	0	0.29	0.11	0.04	0.06	0.18	0.005
NM_001001775.3	GRIA2	0	0.01	0	0.01	0	0.02	0	0	0.1125
NM_001001776.1	GSTA2	0.68	0	0	0	0	0	0.22	0	0.6125
NM_001001777.1	GSTA3	0.5	0.85	0.22	0.29	0.53	0.41	1.08	1.02	10.01
NM_001001778.2	CMTM3	7.78	11.72	8.27	1.65	9.07	13.97	13.66	13.96	92.2975
NM_001001783.1	RPS13	120.98	86.15	86.91	80.6	84.64	97.25	99.34	82.51	0.1075
NM_001001784.1	THPO	0.11	0.01	0	0.22	0.12	0.17	0.05	0.18	5.115
NM_001001785.1	XYLT2	4.93	4.87	6.38	4.02	5.7	4.22	6.1	4.7	2.57125
NM_001001858.2	STMN1	0	0	0	2.41	1.82	6.94	5.73	3.67	1.965
NM_001001879.1	CYP4V2	0	2	1.41	2.65	1.66	3.57	1.35	3.08	7.8425
NM_001001897.1	TCP11L2	7.13	4.44	2.84	6.85	11.17	9.1	10.32	10.89	5.29125
NM_001001899.1	GGNBP2	6.48	5.25	4.82	5.06	6.04	4.84	4.56	5.28	0.04875
NM_001001901.2	CYP17A1	0	0	0	0	0.06	0.03	0.3	0	5.18875
NM_001002242.1	CSNK2A1	8.75	6.36	6.03	5.07	5.38	2.09	3.3	4.53	7.655
NM_001002856.1	IFI27L2	9.6	9.05	4.44	2.61	16.39	8.48	9.35	1.32	0.05125
NM_001003718.1	TENM2	0.03	0	0.12	0.13	0	0	0.11	0.02	14.3213
NM_001004368.1	KDR	6.76	7.25	8.94	11.27	14.86	20.03	23.48	21.98	1.38625
NM_001004369.1	CCNB2	0.8	2.34	2.31	1.35	0.17	1.84	0.59	1.69	0.1025
NM_001004370.1	RHCG	0.02	0	0.4	0.16	0	0	0.24	0	5.62
NM_001004371.1	CDH11	2.96	3.97	5.09	2.62	5.7	9.03	7.87	7.72	9.67125
NM_001004372.1	GCSH	7.7	6.79	7.25	6.25	12.35	14.76	12.86	9.41	1.29
NM_001004373.1	PNAT3	0.55	0.77	1.16	1.67	1.18	0.97	2.78	1.24	0.0275
NM_001004374.2	HBZ	0	0	0	0	0	0	0.22	0	25.9212
NM_001004375.2	HBM	6.26	41.13	17.27	33.12	5.78	51.01	31.82	20.98	145.701
NM_001004376.3	HBA1	42.31	194.93	84.44	200.88	66.07	257.59	166.95	152.44	546.231
NM_001004378.2	RACK1	872.27	511.47	460.76	420.36	600.58	574.53	490.77	439.11	114.979
NM_001004379.1	RPL7A	58.06	103.5	104.23	109.56	85.61	135.24	183.57	140.06	80.6713
NM_001004380.1	CAPZA2	61.97	120.66	139.1	101.8	44.69	59.47	63.3	54.38	0.82875
NM_001004381.3	CNTN1	0.75	0.79	0.62	0.35	0.18	1.73	0.79	1.42	0.0125
NM_001004382.2	EPYC	0	0.03	0	0	0	0.07	0	0	4.9475
NM_001004383.1	LARGE1	3.36	4.92	5.52	6.46	2.61	6.68	4.87	5.16	1.955
NM_001004384.2	IGF1	0.93	1.77	1.09	2.01	1.27	2.95	1.91	3.71	0.00875
NM_001004385.1	SOX5	0	0	0.07	0	0	0	0	0	12.07
NM_001004386.1	ZYX	7.68	11.58	7.81	9.28	11.13	18.06	16.72	14.3	0.075
NM_001004387.1	EPHB6	0	0	0	0.41	0.05	0.14	0	0	10.0525
NM_001004388.3	CD47	6.27	7.98	7.34	10.94	5.46	11.38	14.42	16.63	2.0275
NM_001004389.2	CCT8	1.49	2.11	1.44	1.02	1.66	0.64	2.84	5.02	0.0475
NM_001004390.2	HBBR	0.38	0	0	0	0	0	0	0	2.9525
NM_001004391.1	CDH4	2.5	5.45	3.58	4.16	1.51	3.77	1.87	0.78	1.98125
NM_001004392.2	COL20A1	1.03	2.67	1.78	1.12	1.72	2.69	1.96	2.88	0.1175
NM_001004393.1	STMN3	0	0.12	0.22	0	0.01	0.1	0.49	0	0.0475
NM_001004395.1	CNTN2	0.01	0.02	0.06	0.01	0.05	0.03	0.03	0.17	4.26
NM_001004396.1	RNF113A	4.17	3.75	4.21	3.29	3.21	4	6.93	4.52	11.6663
NM_001004399.1	LY86	7.87	4.84	4.61	5.88	16.09	13.63	25.35	15.06	11.315
NM_001004400.2	TUBB2B	6.56	11.74	10.66	8.07	6.64	14.91	13.2	18.74	4.525
NM_001004401.1	PPAT	4.39	4.11	4.55	5.58	2.96	4.11	4.35	6.15	37.5325
NM_001004402.1	WDR1	21.56	30.6	35.54	17.65	34.43	69.41	43.07	48	0.63625
NM_001004403.2	SLBP	0.41	0.43	0.24	0.67	0.24	1.3	0.5	1.3	7.455
NM_001004404.2	LARGE2	7.67	5.54	10.3	5.53	4.32	6.33	10.88	9.07	147.072
NM_001004405.2	CAPN3	91.36	174.7	176.89	183.45	128.69	136.23	132.3	152.96	222.634
NM_001004406.1	CFL2	211.1	189.55	172.09	199.15	263.32	265.4	219.34	261.12	8.44875
NM_001004407.1	GYPC	7.81	6.85	7.63	4.47	10.53	9.41	11.41	9.48	0.07375
NM_001004408.2	VTG1	0.07	0	0.09	0.13	0.04	0.11	0.09	0.06	6.645
NM_001004409.2	TRPC1	5.51	6.82	6.92	3.89	7.28	8.11	7.52	7.11	11.65
NM_001004410.1	PIK3CA	12.12	9.58	11.22	12.16	10.87	13.01	12.14	12.1	0.35625
NM_001004411.1	SERPINI1	0.09	0	1.17	0.69	0.54	0.09	0	0.27	1.3225
NM_001004412.1	MME	0.84	0.72	1.34	1.29	1.55	1.5	1.62	1.72	2.71
NM_001004413.2	NCSTN	3.24	3.37	1.3	4.49	2.4	1.19	5.19	0.5	4.015
NM_001004429.3	TACC3	1.49	3.85	4.76	3.01	2.86	6.19	5.23	4.73	6.3925
NM_001004765.2	AQP4	8.87	6.04	4.76	3.91	13.17	3.75	6.17	4.47	5.97625
NM_001004766.1	FUT8	2.98	4.21	3.13	2.48	7.16	7.76	10.01	10.08	14.6688
NM_001004767.1	SIRT1	15.67	16.61	12.51	12.67	18.02	12.6	14.07	15.2	37.5975
NM_001004768.1	MCAM	29.29	32.34	36.68	30.93	35.21	49.57	49.64	37.12	0.0475
NM_001004769.1	BTC	0	0	0	0	0.38	0	0	0	3.3975
NM_001005345.1	PDLIM7	2.35	3.22	3.14	2.88	3.38	4.58	3.05	4.58	4.03625
NM_001005346.1	TSKU	2.96	3.96	2.41	2.98	3.76	5.91	5.24	5.07	1.09125
NM_001005347.2	EVC	0.84	1.29	1.08	0.98	0.69	1.33	1.15	1.37	15.2337
NM_001005427.1	MEOX2	7.98	8.03	10.47	9.98	12.67	27.13	25.75	19.86	23.42
NM_001005431.1	FKBP5	40.98	35.32	9.12	17.87	28	25.65	18.19	12.23	0.12125
NM_001005571.1	CYP8B1	0	0.18	0.14	0.15	0	0.15	0.13	0.22	0.15125
NM_001005616.1	PROX1	0.06	0	0.38	0.31	0	0.13	0	0.33	30.5288
NM_001005618.1	PLOD1	23.35	43.42	42.72	28.72	16.87	30.39	31.29	27.47	12.3413
NM_001005791.1	AVEN	13.35	17.07	14.33	15.09	7.38	10.14	9.5	11.87	12.7963
NM_001005796.2	SSRP1	15.46	10.87	10.58	12.1	13.85	13.67	15.64	10.2	6.105
NM_001005798.1	SNTB1	1.92	2.85	3.42	2.6	6.16	7.43	11.74	12.72	1.3525
NM_001005800.1	CSNK1G1	1.58	0	1.32	1.38	0.73	3.01	1.81	0.99	4.97625
NM_001005802.1	SEC11A	5.03	3.8	3.93	4.02	5.45	6.97	5.13	5.48	3.97375
NM_001005805.1	WDR61	4.62	5.41	6.3	5.14	4.2	0	6.12	0	43.0463
NM_001005808.2	IDH3A	23.77	26.17	35.96	44.97	51.12	41.44	61.71	59.23	1.6825
NM_001005811.1	FAM214A	0	0.57	0	1.76	3.05	0.51	0.94	6.63	21.6612
NM_001005813.1	TMOD3	15.4	16.38	15.07	12.2	20.22	32.37	27.86	33.79	1.43625
NM_001005816.1	GABPB1	1.55	1.04	1.63	1.63	2.07	1.35	0.87	1.35	54.9925
NM_001005819.1	BTBD1	49.31	49.73	60.8	49.54	56.5	60.72	56.56	56.78	0.0025
NM_001005820.1	TMC3	0	0	0	0	0	0.01	0	0.01	12.95
NM_001005821.1	MRPS11	19.28	11.35	10.77	12.46	15.48	10.23	12.13	11.9	0.605
NM_001005822.1	LRRC28	0.33	0	1	1.31	0	0.54	0.88	0.78	129.656
NM_001005823.1	SNRPA1	259.97	115.95	93.38	91.1	144.4	118.5	111.04	102.91	5.8325
NM_001005825.1	VWA9	4.85	5.19	6.91	5.38	7.27	6.32	4.38	6.36	49.9988
NM_001005827.1	RAB11A	49.76	46.68	39.06	50.08	47.09	55.07	56.02	56.23	31.2025
NM_001005830.1	MAP2K1	30.37	34.65	36.57	28.45	27.45	33.65	31.25	27.23	3.6925
NM_001005831.1	PRMT7	2.42	4.52	3.84	2.72	4.08	4.2	4.06	3.7	17.0775
NM_001005833.1	CFAP20	17.36	17.04	17.06	14.88	14.71	19.59	18.9	17.08	40.765
NM_001005834.2	CIAPIN1	41.75	36.25	33.61	31.33	50.48	47.83	44.48	40.39	10.1225
NM_001005835.1	E2F4	11.27	9.7	11.01	8.8	9.37	10.11	11.31	9.41	2.5625
NM_001005837.1	HSDL1	1.58	1.97	1.35	1.9	2.8	3.15	3.97	3.78	11.1537
NM_001005838.1	AKTIP	12.02	11.94	10.67	13.04	11.49	11.03	9.97	9.07	30.1825
NM_001005839.1	BRD7	42.28	34.3	41.35	31.57	22.36	19.77	23.64	26.19	33.1862
NM_001005840.1	ITFG1	58.8	36.89	48.89	37.37	25.14	17.59	20.98	19.83	45.13
NM_001005841.1	DNAJA2	44.1	42.78	41.27	40.13	48.38	46.2	51.62	46.56	21.2488
NM_001005842.1	VPS35	16.63	20.79	21.23	18.66	21.61	23.34	24.68	23.05	129.143
NM_001005843.1	UQCRFS1	71.72	69.83	87.48	105.33	171.35	198.75	173.63	155.05	5.75125
NM_001005848.2	HES4	2.76	2.64	2.8	3.29	11.09	7	8.27	8.16	676.517
NM_001006128.1	GPI	625.21	1195.6	1141.6	1288.57	256.96	273.27	331.96	298.97	12.7213
NM_001006129.2	NAE1	12.05	14.77	15.08	14.68	8.45	14.34	10.5	11.9	26.4575
NM_001006130.1	USP10	22.97	23.86	25.29	20.86	29.6	29.39	31.21	28.48	1.99
NM_001006131.2	DHODH	1.09	1.3	2.13	1.43	2.11	2.29	2.57	3	11.6612
NM_001006132.1	AP1G1	10.41	11.35	10.1	9.39	12.41	14.53	13.74	11.36	22.0525
NM_001006134.1	USP4	24.16	22.66	21.63	21.32	23.87	22.33	19.94	20.51	8.925
NM_001006135.1	WDR82	9.07	9.79	8.02	6.05	9.03	8.59	9.38	11.47	79.19
NM_001006136.2	ACAD9	27.06	31.3	28.14	48.74	90.65	139.06	142.09	126.48	5.6875
NM_001006137.1	HMCES	4.66	4.63	4.53	7.11	5.49	5.39	6.92	6.77	13.3262
NM_001006138.1	RUVBL1	14.26	11.95	14.19	12.5	14.4	12.06	13.35	13.9	1.28875
NM_001006139.1	MCM2	0.45	1.16	2.25	1.06	0.51	1.93	1.73	1.22	3.05
NM_001006140.2	CCDC174	3.38	3.25	2.12	3.43	3.5	1.7	3.67	3.35	7.8575
NM_001006141.1	SUCLG2	6.66	5.13	5.16	8.53	10.24	8.77	8.67	9.7	17.8562
NM_001006142.1	PPP4R2	20.21	17.31	20.68	18.65	18.43	12.04	17.99	17.54	4.1325
NM_001006143.1	EDEM1	2.72	3.63	3.41	3.88	4.3	4.53	6.39	4.2	16.505
NM_001006144.1	HARS	17.61	16.92	16.7	10.68	21.23	19.48	18.02	11.4	12.8825
NM_001006145.1	IK	11.69	15.25	11.04	15.76	11.06	12.93	11.14	14.19	5.50625
NM_001006146.1	SLU7	6.68	5.33	5.11	6.85	3.62	4.72	5.96	5.78	52.3587
NM_001006147.1	HSPA9	48.01	49.67	50.22	65.64	52.4	52.7	55.78	44.45	0.42125
NM_001006148.1	BRD8	0	0	0.5	1.31	0.28	0	0.48	0.8	0.225
NM_001006149.1	TIMD4	0.17	0.49	0.07	0.08	0.2	0.35	0.13	0.31	69.5525
NM_001006150.1	G3BP1	65.69	85.05	116.16	105.35	36.69	41.12	52.95	53.41	21.43
NM_001006151.1	RBM22	21.82	23.62	21.14	21.61	19.09	21.55	23.81	18.8	31.9563
NM_001006152.1	PPP2CA	23.62	21.36	24.21	21.09	41.53	40.03	42.21	41.6	25.3725
NM_001006153.1	SKP1	22.21	22.72	22.86	37.04	22.31	22.33	26.08	27.43	33.1737
NM_001006154.2	C13H5orf15	31.14	25.36	28.65	31.63	32.6	36.42	38.63	40.96	25.2563
NM_001006155.1	P4HA2	23.31	22.75	32.14	30.05	18.84	16.75	23.49	34.72	10.1412
NM_001006156.1	GNPDA1	10.57	9.6	9.6	7.94	8.75	11.89	9.1	13.68	8.17875
NM_001006158.1	CCZ1	8.46	6.8	7.37	5.94	8.42	9.52	9.25	9.67	2.22125
NM_001006159.2	GET4	4.31	1.18	2.94	1.12	2.35	2.29	1.35	2.23	2.15125
NM_001006160.2	NUDT1	4.98	2.19	2.58	2.88	1.06	0.98	1.27	1.27	1.53125
NM_001006161.3	CARD11	1.93	1.11	1.45	0.92	1.89	1.76	2.07	1.12	15.1913
NM_001006162.1	WIPI2	15.96	15.5	14.42	18.39	13.9	12.51	13.4	17.45	43.5537
NM_001006163.1	COPS3	40.45	41.84	55.51	45.47	41.23	38.77	43.01	42.15	20.26
NM_001006164.1	PEMT	18.33	28.73	27.58	25.72	11.93	17.39	12.09	20.31	5.01625
NM_001006165.1	PRPSAP2	3.48	2.94	5.28	3.57	4.77	6.78	5.96	7.35	3.7275
NM_001006166.1	TBL3	3.23	4.05	3.48	2.34	3.68	4.86	4.33	3.85	2.42875
NM_001006167.2	LCMT1	1.92	1.97	2.17	2.08	2.81	2.72	3.45	2.31	8.34375
NM_001006169.1	NDE1	5.24	9.89	13.41	3.93	6.61	9.98	11.81	5.88	1.9125
NM_001006170.1	FOPNL	1.31	1.28	1.13	2.58	1.18	3.05	2.19	2.58	12.275
NM_001006171.1	ARL6IP1	8.12	10.79	10.13	10.83	15.14	16.06	13.5	13.63	8.54875
NM_001006172.2	METTL9	10.96	6.95	8.58	7.58	8.24	9.02	8.04	9.02	1.26875
NM_001006174.1	RMI2	0.83	1.7	0.97	1.27	1.07	1.74	0.96	1.61	7.57125
NM_001006175.1	TRAP1	4.05	8.81	8.67	9.59	4.83	6.34	10.67	7.61	1.02
NM_001006176.2	CORO7	2.4	1.32	0.77	1.02	0.63	0.54	0.29	1.19	7.3
NM_001006177.1	APMAP	3.34	6.08	4.64	4.9	5.79	11.04	11.38	11.23	1.44625
NM_001006178.1	SNX5	0	2.8	1.95	0.15	0.7	2.14	1.22	2.61	2.4775
NM_001006179.1	SEC23B	1.03	0.66	0.81	0	3.85	4.26	4.02	5.19	76.47
NM_001006180.1	UBE2L3	87.17	77.71	84.81	80.11	62.63	74.84	74.64	69.85	2.2575
NM_001006181.1	TOP3B	1.96	2.53	0	2.94	2.6	4.39	1.12	2.52	30.7338
NM_001006182.1	SEPT2L	23.84	26.21	28.89	25.43	24.59	42.76	39.22	34.93	6.17625
NM_001006183.1	RANBP1	7.46	6.04	4.75	5.05	4.46	6.15	7.91	7.59	3.23625
NM_001006184.1	AACS	2.69	2.02	3.52	2	3.78	3.84	4.47	3.57	3.08875
NM_001006185.1	DDX55	3.14	2.45	2.49	1.75	3.62	3.89	4.08	3.29	32.4387
NM_001006186.1	TMED2	33.76	30.8	35.7	28.34	27.01	29.82	38.34	35.74	1.97
NM_001006187.1	ANAPC5	2.85	2.21	1.85	1.39	1.91	2.01	1.71	1.83	9.31125
NM_001006188.1	RNF34	18.65	22.45	6.48	18.48	0.6	0.89	6.92	0.02	20.705
NM_001006189.1	PSMD9	27.76	20.99	20.43	21.38	18.18	20.7	17.18	19.02	41.2862
NM_001006190.1	PPP1CC	34.91	32.89	40.51	42.99	39.64	43.41	47.36	48.58	4.5
NM_001006191.2	TRAFD1	2.97	3.72	3.14	4.29	4.62	5.48	4.29	7.49	28.42
NM_001006192.2	XBP1	22.47	22.74	28.11	20.78	27.56	29.21	34.36	42.13	13.08
NM_001006193.1	ACADS	5.77	9.63	6.14	6.29	14.97	32.83	16.09	12.92	16.2162
NM_001006194.1	COQ5	5.91	7.81	9.37	10.65	24.08	23.81	27.26	20.84	13.68
NM_001006195.1	THOC5	16.48	16.91	16.37	14.56	10.29	12.02	12.59	10.22	0.17375
NM_001006196.3	TRIM39.2	0.28	0.09	0.12	0.29	0.05	0.39	0.09	0.08	22.8712
NM_001006197.1	PMPCA	17.53	15.15	19.51	19.13	26.15	29.19	28.82	27.49	16.2387
NM_001006198.1	WDR5	19.04	15.55	17.56	14.74	13.66	14.89	18.75	15.72	5.4325
NM_001006199.1	FUBP3	5.72	5.76	3.07	3.9	7.22	7.85	5.15	4.79	2.4
NM_001006200.1	SH3GLB2	0.77	0.94	0.71	0	0.97	3.98	3.07	8.76	9.52
NM_001006201.2	CDK9	7.78	8.71	10.34	9.56	9.12	10.51	10.14	10	13.83
NM_001006202.1	NELFB	15.93	14.03	15.07	14.18	13.35	12.99	13.2	11.89	38.3225
NM_001006203.1	EDF1	43.33	40.47	35.32	43.93	33.2	33.75	38.43	38.15	11.66
NM_001006204.1	SRP68	12.76	11.55	13.24	11.31	9.73	11.35	12	11.34	15.56
NM_001006205.1	ACOX1	7.54	10.08	9.16	10.17	17.83	20.47	19.9	29.33	27.4075
NM_001006206.1	GPS1	26.98	25.89	29.95	32.98	27.99	22.55	28.11	24.81	10.285
NM_001006207.2	UTP6	12.43	8.24	10.03	8.11	12.83	9.28	12.71	8.65	32.0763
NM_001006208.1	RHOT1	35.64	27.11	31.58	31.6	36.36	31.36	33.6	29.36	1.68125
NM_001006209.1	KPNA2	0	1.91	1.35	1.44	1.57	2.06	1.44	3.68	15.0538
NM_001006210.1	NOL11	19.15	15	15.86	14.28	14.18	15.51	13.28	13.17	33.8262
NM_001006211.2	SBDS	34.1	31.73	43.2	33.26	29.35	30.76	34.22	33.99	3.68375
NM_001006212.1	RCC1L	3.47	2.56	3.31	3.15	4.33	3.56	4.68	4.41	5.495
NM_001006214.2	PRKRIP1	6.46	4.88	5.34	4.26	4.86	6	6.41	5.75	11.0188
NM_001006215.2	LIG3	13.56	9.86	10.65	9.77	12.27	10.57	10.98	10.49	41.3713
NM_001006216.1	CCT6A	40.34	49.82	43.31	41.07	33.19	47.85	40.98	34.41	15.8463
NM_001006217.2	PHKG1	17.85	26.64	26.44	40.32	3.01	1.61	4.58	6.32	524.532
NM_001006218.1	CHCHD2	451.68	446.64	536.56	772.24	568.45	476.41	513.67	430.61	62.3788
NM_001006219.1	YWHAE	48.7	53.08	42.12	41.79	53.36	88.83	87.98	83.17	12.58
NM_001006220.2	MYO1C	7.74	9.37	2.6	8.29	12.49	16.86	19.56	23.73	10.8937
NM_001006221.1	RPA1	13.46	10.06	10.34	11.07	11.25	8.03	11.3	11.64	4.975
NM_001006222.1	GOSR1	5.77	5.54	3.3	4.56	4.39	5.94	5.68	4.62	10.8737
NM_001006223.1	ALDH3A2	9.68	9.3	8.73	8.77	9.63	11.08	12.75	17.05	4.5225
NM_001006224.1	TRIM37	3.77	4.14	4.68	3.26	4.09	4.71	5.51	6.02	121.723
NM_001006225.1	PSMC2	139.45	121.51	125.57	129.58	123.37	112.43	109.04	112.83	2.65
NM_001006226.1	PHTF2	1.16	1.65	0.96	0.5	3.02	3.64	4.87	5.4	0.05375
NM_001006227.1	MAPK11	0	0	0	0.43	0	0	0	0	0.10375
NM_001006229.2	TFEC	0.03	0.15	0.14	0	0	0.37	0	0.14	14.1075
NM_001006230.1	THAP5	7.35	6.92	9.55	8.56	16.41	27.11	18.75	18.21	7.2725
NM_001006231.1	RPAP3	6.44	6.36	9.01	6.28	8.27	4.43	9.36	8.03	2.115
NM_001006232.1	POC1B	2.25	2.14	2.28	1.87	1.39	2.24	2.69	2.06	51.0825
NM_001006233.1	METAP2	81.96	39.41	59.38	40.96	58.92	38.53	47.24	42.26	17.125
NM_001006234.1	LTA4H	15.32	13.65	13.69	14.97	17.81	16.96	19.28	25.32	7.535
NM_001006235.1	TMPO	5.98	6.77	3.29	1.78	11.72	11.94	10.09	8.71	4.405
NM_001006237.1	RANGAP1	6.1	3.62	5.79	9.21	4.83	4.5	0	1.19	1.145
NM_001006238.1	L3MBTL2	0.54	1.3	1.67	1.38	1.18	1.89	1.2	0	2.8275
NM_001006239.3	RPS19BP1	4.02	3.3	2.52	2.54	2.57	2.8	2.97	1.9	9.23875
NM_001006240.2	TAB1	6.92	8.47	9.18	9.17	10.81	8.94	9.72	10.7	87.4863
NM_001006241.1	RPL3	59.41	81.52	76.08	63.05	83.63	111.98	119.51	104.71	5.80875
NM_001006242.1	DNAL4	4.1	5.18	3.5	5.39	6.41	7.16	7.45	7.28	1.5575
NM_001006243.1	MCM5	0.95	2.11	1.1	0.99	1.41	2.05	1.84	2.01	10.7762
NM_001006244.1	TMEM263	8.49	9.54	10.19	8.44	10.87	14.87	11.8	12.01	4.9375
NM_001006245.1	WASHC1	2.92	4.63	4.12	5.43	5.12	5.95	6.09	5.24	0.445
NM_001006246.2	ATP6V1E1	0	0	0	3.56	0	0	0	0	16.395
NM_001006247.2	STRAP	19.29	16.51	17.9	16.41	13.92	14.92	16.98	15.23	4.34125
NM_001006248.1	DERA	3.17	3.1	1.61	2.15	10.16	4.47	4.27	5.8	3.7925
NM_001006249.1	PHC1	3.83	3.92	4.8	3.44	3.67	3.84	3.4	3.44	39.455
NM_001006250.1	FKBP4	37.11	36.4	36.55	32.88	43.33	41.22	45.87	42.28	1.82625
NM_001006251.1	ING4	1.2	1.87	1.89	1.27	2.15	1.44	2.04	2.75	17.5312
NM_001006252.1	TAF13	27.88	15.79	20.92	22.13	14.56	11.4	14.62	12.95	17.9787
NM_001006253.1	PCNP	16.65	14.49	18.52	16.19	19.29	18.01	18.68	22	2.8025
NM_001006254.1	NFKBIZ	2.25	3.38	0	1.34	2.07	5.16	5.29	2.93	0.31375
NM_001006255.2	HJURP	0	0.31	0	0.33	0.68	0.72	0.47	0	1.1775
NM_001006256.2	SAMSN1	0.64	1.29	1.08	1.36	0.73	1.17	1.38	1.77	0.065
NM_001006257.1	JAM2	0	0.06	0.11	0.06	0	0.19	0	0.1	2.20875
NM_001006258.1	C1H21ORF59	2.57	2.63	1.75	2.41	2.65	2.26	2.09	1.31	65.8712
NM_001006259.1	PDK3	53.88	53.06	52.54	53.55	74.77	89.96	93.29	55.92	159.604
NM_001006260.2	EIF2S3	230.58	142.17	134.18	132.47	171.23	151.35	162.43	152.42	5.77
NM_001006261.1	AP1S2	5.75	0.92	3.51	6.65	6.26	8.44	8.57	6.06	0.45
NM_001006262.1	ASB9	0.43	0.25	1.31	0.5	0.07	0.05	0.88	0.11	13.0137
NM_001006263.1	TRAPPC2	10.83	16.52	13.84	9.06	9.59	18.24	15.03	11	4.8175
NM_001006264.1	PRPS2	3.56	9.73	5.94	8.5	1.57	3.66	3.45	2.13	3.92375
NM_001006265.2	CDC16	3.25	3.1	4.29	2.7	3.92	4.13	4.69	5.31	12.7337
NM_001006266.2	PCID2	12.22	13.13	12.58	11.5	12.57	13.13	13.72	13.02	12.5038
NM_001006267.1	ARGLU1	14.77	12.52	13.38	12.13	11.34	12.23	12.9	10.76	3.6275
NM_001006268.1	UBAC2	4.36	3.04	5.84	5.35	1.97	3.52	1.77	3.17	7.0525
NM_001006269.1	ELF1	6.51	4.78	4.75	5.95	7.05	6.97	8.9	11.51	3.1725
NM_001006270.1	GPALPP1	2.18	2.23	2.99	2.77	3.77	3.12	4.4	3.92	37.815
NM_001006271.2	SUCLA2	24.32	28.25	24.85	44.44	43.24	45.76	46.23	45.43	1.99625
NM_001006272.2	CAB39L	2.98	2.07	1.5	1	2.18	3.11	3.13	0	28.5437
NM_001006273.1	SPRYD7	28.29	25.54	31.48	27.28	27.63	28.16	32.58	27.39	0.6825
NM_001006274.1	CKAP2	0.36	0.59	0.66	0.43	0.4	1.3	0.47	1.25	0.6075
NM_001006275.1	SUPT20H	0	0	1.21	2.47	1.09	0	0.09	0	1.5075
NM_001006276.1	RFC3	1.51	1.78	1.75	1.24	1.17	1.43	2.23	0.95	18.5487
NM_001006277.1	EEF1AKMT1	22.25	16.59	21.27	18.73	15.58	16.14	19.2	18.63	0.24125
NM_001006278.1	MMP7	0	0.98	0	0.84	0.11	0	0	0	4.135
NM_001006279.2	TMEM123	1.99	2.7	3.01	2.83	2.8	4.42	6.8	8.53	9.7075
NM_001006280.1	MED17	9.7	10.28	11.4	7.26	8.95	9.26	13.4	7.41	117.152
NM_001006281.1	NDUFA9	73.69	74.22	84.35	101.3	160.7	155.16	159.18	128.62	16.6613
NM_001006284.2	POLD3	25.53	14.65	13.9	16.08	20.91	13.46	15.65	13.11	9.7425
NM_001006285.1	UQCC1	6.85	10.22	11.08	10.06	9.29	9.75	11.63	9.06	28.4587
NM_001006286.1	CHMP4B	30.61	24.62	22.58	27.5	32.55	27.38	30.7	31.73	7.9325
NM_001006287.1	IFT52	7.2	8.01	8.89	7.87	5.85	6.79	8.4	10.45	16.315
NM_001006288.1	RPN2	8.47	15.02	14.95	14.48	15.84	22.35	20.89	18.52	40.4363
NM_001006289.1	YWHAB	37	29.9	30.78	31.04	43.01	50.54	50.56	50.66	14.505
NM_001006290.2	ADA	10.6	19.12	11.31	10.39	12.33	19.77	17.45	15.07	37.82
NM_001006291.1	SERINC3	27.29	29.81	24.44	32.18	39.2	50.14	47.19	52.31	11.3513
NM_001006293.1	DDX27	15	10.44	11.59	9.12	12.79	9.8	10.73	11.34	7.3575
NM_001006294.1	NELFCD	7.64	7.76	7.09	7.89	6.45	7.51	6.41	8.11	7.01125
NM_001006295.1	STX16	9.2	8.09	9.15	8.09	5.32	5.3	5.37	5.57	40.6
NM_001006296.1	VAPB	24.13	24.64	22.05	20.18	53.68	62.79	62.28	55.05	43.64
NM_001006297.2	RTFDC1	47.15	40.05	41.18	53.2	38.52	34.49	48.91	45.62	3.58625
NM_001006298.1	ICMT	4.26	5.23	2.61	2.76	3.51	4.18	3.28	2.86	1.42
NM_001006299.2	WRAP73	1.39	1.56	1.56	1.34	1.43	0.94	1.56	1.58	0.24125
NM_001006300.1	RER1	0.19	0.34	0.17	0.43	0.39	0	0.41	0	9.50375
NM_001006301.1	MIB2	8.71	11.38	12.76	11.2	7.74	7.54	7.68	9.02	18.6238
NM_001006302.1	SDF4	15.02	16.38	15.59	15.87	19.15	21.5	21.56	23.92	11.7062
NM_001006303.1	PGD	7.4	11.53	10.13	7.91	10.96	14.54	14.77	16.41	1.685
NM_001006304.1	PQLC2	1.96	1.37	1.46	1.18	1.64	1.73	2.37	1.77	20.2913
NM_001006305.2	NFU1	11.79	13.25	12.48	17.43	31.67	27.43	24.01	24.27	23.85
NM_001006306.2	CHMP7	27.75	16.18	19.08	23.49	27.08	22.8	28.58	25.84	36.4312
NM_001006307.1	ZNF593	45.95	39.94	35.03	35.68	33.67	36.89	40.78	23.51	2.97375
NM_001006308.1	SNRNP40	1.68	3.66	3.34	3.88	2.78	2	3.95	2.5	16.6525
NM_001006309.3	HNRNPR	13.97	14.86	15.02	14.57	17.86	17.8	19.51	19.63	0.915
NM_001006310.2	ZDHHC18	1.1	0.64	1.03	0.27	1.05	1.59	1.18	0.46	30.9113
NM_001006311.1	NUDC	36.06	29.8	34.84	38.09	25.64	25.09	31.24	26.53	5.42125
NM_001006312.1	ADPRHL2	4.27	5.93	5.17	5.46	5.35	5.99	4.6	6.6	0.7275
NM_001006313.2	TMEM39B	0	0.09	1.2	0	1.9	1.65	0	0.98	2.7275
NM_001006314.1	YARS	0	0.78	0.38	0.32	0.17	9.98	9.84	0.35	70.6988
NM_001006315.1	PNRC2	105.62	68.2	100.16	56.2	55.7	55.23	71.95	52.53	74.7475
NM_001006316.2	EI24	101.3	70.93	77.53	69.65	71.77	71.61	69.31	65.88	40.9413
NM_001006317.2	APLP2	26.1	37.11	36.91	47.98	31.25	44.2	45	58.98	15.4437
NM_001006318.1	RBM7	34.01	11.39	14.26	14.45	14	12.88	10.73	11.83	9.58625
NM_001006320.1	TRAPPC4	15.88	9.25	9.17	8.3	10.26	8.75	7.32	7.76	97.3125
NM_001006321.1	SDHD	70.06	68.42	69.4	79.56	124.72	137.52	125.99	102.83	16.9188
NM_001006322.2	EIF2D	17.35	15.67	16.15	17.32	19.12	16.83	18.05	14.86	24.8475
NM_001006323.1	SLC16A1	18.42	19.62	18.8	22.48	26.95	27.5	37.26	27.75	24.99
NM_001006324.2	SIKE1	31.77	21.86	37.3	31.83	20.6	14.67	21.76	20.13	1.28875
NM_001006325.1	NFYA	1.42	0.59	0.3	0.86	2.09	2.35	0.64	2.06	10.5338
NM_001006327.2	MED20	11.21	7.44	9.21	8.24	13.61	12.69	10.58	11.29	0.21875
NM_001006328.2	CD79B	0.31	0.22	0.4	0.14	0.03	0.13	0.42	0.1	4.28
NM_001006329.1	METTL2A	4.48	1.45	5.63	5.96	4.59	4.55	3.82	3.76	0.61125
NM_001006330.2	LIMD2	0	0	0.7	0	1.43	1.04	0.84	0.88	7.76625
NM_001006331.1	CDC27	5.3	10.71	8.76	7.47	5.77	9.73	6.22	8.17	24.5738
NM_001006332.1	BECN1	25.73	17.2	17.15	17.17	33.13	26.86	28.32	31.03	13.9238
NM_001006333.1	NKIRAS2	16.05	16.21	17.14	12.42	13.99	15.68	10.39	9.51	0.06375
NM_001006334.1	NT5C3B	0	0	0	0	0	0.51	0	0	26.9325
NM_001006335.2	SMARCE1	31.13	26.71	24	23.44	28.4	28.07	25.82	27.89	7.97125
NM_001006336.1	MVP	6.23	7.4	6.51	6.85	7.08	11.04	8.58	10.08	7.22125
NM_001006337.2	LSM7	10.06	6.68	8.15	6.63	4.67	7.24	7.41	6.93	18.0287
NM_001006338.2	RNF126	19.47	14.57	16.44	16.86	18.83	19.97	19.28	18.81	8.99875
NM_001006339.1	COPE	5.83	7.99	6.7	6.38	7.63	12.9	11.6	12.96	0.6325
NM_001006340.1	PEX11G	0.72	0.85	0.39	0.27	0.96	0.74	0.75	0.38	10.7175
NM_001006341.2	CHERP	10.35	9.78	9.43	10.72	10.6	11.05	12.37	11.44	9.25
NM_001006342.1	MYDGF	7.43	7.56	8.07	7.45	8.61	9.7	12.94	12.24	1.46125
NM_001006343.1	TNFAIP8L1	0.98	1.24	1.62	0.92	1.15	2.35	2.1	1.33	306.163
NM_001006345.2	RPL7	431.73	279.87	301.32	267.67	277.34	305.43	295.54	290.4	141.826
NM_001006346.1	FABP5	67.8	89.46	66.78	83.71	208.86	238.97	177.13	201.9	35.985
NM_001006347.1	OTUD6B	49.94	37.02	42.69	33.54	32.8	31.46	28.9	31.53	7.36
NM_001006348.1	MTERF3	6.37	8.6	4.84	7.58	8.77	8.05	6.99	7.68	251.471
NM_001006349.1	EIF3E	432.02	259.46	232.91	201.79	255.38	216.26	206.92	207.03	11.7525
NM_001006350.2	DERL1	10.85	10.66	10.57	9.7	11.3	13.95	13.66	13.33	0.00875
NM_001006351.2	SSPO	0	0.01	0.01	0.01	0	0.01	0.01	0.02	96.9213
NM_001006352.1	ARF1	100.08	101.94	116.88	92.46	69.56	94.65	99.71	100.09	12.7688
NM_001006353.1	CCDC12	14.85	10.82	7.71	14.4	12.93	9.67	15.09	16.68	18.8413
NM_001006354.1	GTPBP4	31.94	17.62	16.83	14.21	22.81	16.65	14.93	15.74	46.7562
NM_001006355.1	RAB18	48.92	39.51	47.26	43.33	48.74	48.88	46.25	51.16	13.215
NM_001006356.1	ACBD5	9.5	8.5	9.34	8.05	20.73	14.94	17.41	17.25	3.2875
NM_001006357.2	APBB1IP	2.04	2.65	3.34	2.64	2.26	4.7	3.85	4.82	20.52
NM_001006358.2	BZW2	27.61	32.88	18.57	37.64	9.08	16.44	10.53	11.41	0.89875
NM_001006359.1	IGF2BP3	0.86	1.17	0.32	0.74	1.5	0.83	0	1.77	35.895
NM_001006360.1	TRA2A	38.38	33.77	33.11	37.86	36.77	33.5	39.13	34.64	0.68875
NM_001006361.1	DFNA5	0	0	0.86	0	0.71	1.25	2.21	0.48	45.7963
NM_001006362.2	HIBADH	59.51	31.03	27.76	46.83	65.65	48.52	40.32	46.75	2.61375
NM_001006363.2	RAB5A	2.11	3.02	1.85	2.41	0.89	6.01	2.71	1.91	6.11875
NM_001006364.2	CNOT10	5.82	3.6	6.05	8.03	6.9	6.58	5.44	6.53	27.7563
NM_001006366.1	MRPL3	28.03	24.16	27.08	27.38	27.17	28.9	31.87	27.46	2.5425
NM_001006367.1	ACAD11	1.57	2	1.32	2.1	3.01	3.62	2.17	4.55	0.17375
NM_001006368.1	TGM4	0.17	0.21	0.02	0.05	0.14	0.24	0.48	0.08	3.9975
NM_001006369.1	KIAA1143	3.5	3.65	3.61	3.87	3.21	5.48	5.36	3.3	32.2137
NM_001006370.1	PDIA4	26.51	25.66	26.22	21.43	39.85	34.82	42.58	40.64	5.40875
NM_001006372.1	DTNBP1	3.22	5.56	4.9	3.43	5.42	7.54	5.85	7.35	17.8238
NM_001006373.1	BLOC1S5	17.39	15.07	19.15	12.68	19.56	20.17	20.6	17.97	6.8475
NM_001006374.1	TXNDC5	1.89	5.76	1.07	2.89	6.42	15.01	12.16	9.58	71.5175
NM_001006375.1	SSR1	72.86	68.31	68.08	61.85	70.97	71.25	80.24	78.58	2.21125
NM_001006376.2	EXOC2	2.5	1.75	2.27	1.18	4	1.63	3.1	1.26	13.8262
NM_001006377.1	SERPINB6L	11.55	13.8	9.73	11.49	15.07	15.92	17.11	15.94	8.91625
NM_001006378.2	VPS4B	9.19	12.07	9.35	10.56	5.54	8.93	7.99	7.7	3.22875
NM_001006379.1	DROSHA	2.3	2.35	3.16	1.07	3.17	5.43	4.53	3.82	16.0787
NM_001006381.1	GALNT1	13.17	14.73	15.42	11.16	16.03	17.52	19.63	20.97	21.7262
NM_001006382.1	FH	23.98	13.61	13.29	17.47	44.54	22.27	17.92	20.73	4.8475
NM_001006383.1	FAM206A	4.82	4.71	7.69	5.45	3.54	4.79	3.11	4.67	8.64
NM_001006384.1	EXOC3	6.86	8.47	7.67	9.49	8.5	10.06	9	9.07	6.2875
NM_001006385.1	CNDP2	6.68	7.27	2.79	7.88	3.89	8.19	7.46	6.14	0.2075
NM_001006386.3	LPIN2	0.35	0.14	0	0	0	0	1.17	0	2.54125
NM_001006387.1	TCEA1	2.64	2.85	3.06	2.28	2	2.13	3.39	1.98	26.7538
NM_001006388.1	MRPL15	14.92	18.06	16.21	22.56	30.99	38.58	34.36	38.35	1.435
NM_001006389.1	TGS1	1.15	1.2	1.55	1.17	1.75	1.66	2.01	0.99	0.70375
NM_001006390.1	LYN	0.5	0.36	1.13	0.73	0.71	0	1.04	1.16	17.0337
NM_001006391.1	YTHDF3	19.58	13.83	19.59	14.16	17.72	15.91	18.44	17.04	0.57875
NM_001006392.2	CEPT1	0	0.96	0.26	0.6	0.84	0	1.3	0.67	11.52
NM_001006393.2	PSME4	12.85	11.56	13.26	12.02	12.55	7.86	9.07	12.99	0.1025
NM_001006394.1	KIZ	0	0.08	0	0.5	0	0.24	0	0	68.0288
NM_001006395.2	MDH1	21.92	30.13	34.38	42.15	109.78	110.08	104.08	91.71	11.66
NM_001006396.1	WDR43	14.71	10.05	11.77	9.94	11.31	11.93	11.37	12.2	16.04
NM_001006397.1	IARS2	12.15	14.38	12.11	15.67	18.2	18.53	19.15	18.13	19.5775
NM_001006398.1	EPRS	23.27	20.66	18.05	12.04	25.36	17.21	21.24	18.79	3.3425
NM_001006399.1	INTS7	3.15	3.04	3.73	2.98	3.35	3.18	3.94	3.37	0.13375
NM_001006400.1	MCFD2	0	0	0	0	0	0	0	1.07	3.3725
NM_001006401.1	RASGRP3	1.78	3.89	4.88	3.87	1.68	3.42	3.25	4.21	6.545
NM_001006402.1	SLC30A6	5.59	5.52	4.85	5.07	6.6	6.49	7.81	10.43	3.74125
NM_001006403.2	TSNAX	4.27	3.69	4.41	3.58	3.68	3.6	3.38	3.32	4.03
NM_001006404.1	EXOC8	3.83	3.14	2.93	4.55	4.18	4.4	4.17	5.04	83.5838
NM_001006405.1	TCP1	112.51	90.47	91.67	75.12	76.5	75.92	73.95	72.53	62.7563
NM_001006406.1	EIF3M	103.58	52.04	63.93	46.54	71.25	55.1	63.85	45.76	9.15375
NM_001006407.1	CDC40	8.65	8.23	10.74	9.12	9.05	9.21	9.82	8.41	60.145
NM_001006408.1	SNX3	42.95	53.7	60.07	50.09	54	81.77	82.9	55.68	6.8675
NM_001006409.1	ATG5	5.84	6.89	7.5	6.74	6.33	7.51	9.02	5.11	11.1825
NM_001006410.1	PREP	10.59	11.03	11.79	11.32	12.73	11.15	10.96	9.89	9.41875
NM_001006411.1	TSTD3	8.28	8.68	7.49	8.42	11.61	10.86	11.07	8.94	22.79
NM_001006412.1	HMGN3	34.92	19.91	21.21	21.32	26.74	19.48	18.92	19.82	10.6888
NM_001006413.1	LMBRD1	11.47	6.65	9.65	9.92	13.61	9.93	11.82	12.46	20.815
NM_001006414.1	FBXO9	22.7	18.96	20.96	22.28	15.98	18.38	21.03	26.23	53.0038
NM_001006415.1	YWHAQ	32.4	46.24	44.49	36.94	49.11	72.87	70.8	71.18	3.22625
NM_001006416.1	TAF1B	1.55	3.2	2.85	2.74	4.16	3.62	3.72	3.97	6.67
NM_001006417.1	KLF11	3.25	7.32	1.58	5.76	3.2	12.96	8.2	11.09	3.825
NM_001006418.2	FAM49A	1.3	3.92	2.37	2.85	6.02	6.16	0.97	7.01	3.01125
NM_001006419.1	WDCP	1.95	3.5	2.1	2.15	3.06	2.39	3.89	5.05	12.475
NM_001006420.1	NRBP1	12.24	12.29	16.89	8.56	10.88	11.34	13.08	14.52	0.53875
NM_001006421.1	MCM3	0.18	0.7	0.49	0	0.43	0.96	0.92	0.63	12.0375
NM_001006422.2	ENPP4	9.84	7.08	5.1	4.21	15.56	26.62	13.43	14.46	28.2125
NM_001006423.1	LOC422090	21.52	24.62	17.38	29.46	35.53	35.81	30.34	31.04	4.995
NM_001006424.1	SLC9A3R1	1.81	7.04	5.25	4.74	3.13	7.02	5.57	5.4	25.8937
NM_001006425.1	JPT1	17.59	20.87	21.59	23.58	21.82	30.71	33.85	37.14	10.15
NM_001006426.2	NUP85	11.31	9.05	10.76	9.13	9.76	11.03	9.96	10.2	2.31375
NM_001006427.2	ENOX2	1.35	1.14	2.59	0.8	5.34	0.91	3.21	3.17	35.6612
NM_001006428.1	CHMP1B	39.42	26.83	29.63	38.91	31.7	33.11	41.65	44.04	23.1312
NM_001006430.1	LOC422214	17.36	24.5	26.67	25.85	17.66	21.79	28.12	23.1	1.0975
NM_001006431.1	PLS3	1.23	0.66	0.74	0.66	1.04	2.71	1.2	0.54	0.645
NM_001006432.1	ARHGEF6	0.87	0.68	0.12	1.51	0.29	0.72	0.62	0.35	2.43125
NM_001006433.2	CSTF2	1.16	2.9	2.6	1.91	0	5.11	2.52	3.25	4.2625
NM_001006434.2	APOOL	2.19	2.78	1.62	4.25	6.02	4.74	6.22	6.28	6.095
NM_001006435.1	MAGT1	4.94	4.9	6.44	5.97	5.06	8.62	6.62	6.21	5.7775
NM_001006436.1	NXT2	4.35	6.7	6.34	6.46	4.88	5.23	5.13	7.13	4.89375
NM_001006437.1	NKAP	5.95	4.55	3.24	4.26	5.67	5.01	5.36	5.11	6.43875
NM_001006438.1	MSMO1	6.24	5.47	6.53	5.58	6.47	6.51	6.63	8.08	34.92
NM_001006440.1	ABCE1	34.76	38.02	38.57	31.11	27.34	36.6	35.24	37.72	13.7525
NM_001006441.1	PGRMC2	11.93	12.24	11.59	10.37	14.22	15.94	16.48	17.25	56.5275
NM_001006442.1	OSTC	73.32	79.52	62.98	75.26	35.65	40.29	45.29	39.91	1082.34
NM_001006443.1	SLC25A4	771.03	673.75	709.36	958.25	1445.55	1254.08	1586.92	1259.8	0.72875
NM_001006444.1	DCTD	0.48	0	0.32	0	1.09	1.23	0.94	1.77	5.7375
NM_001006445.1	AGA	3.73	4.15	4.13	4.7	7.07	7.73	7.16	7.23	2.16125
NM_001006446.1	FBXO8	1.48	1.09	1.1	2.8	3.94	2	1.37	3.51	47.5225
NM_001006447.1	COPS4	47.84	48.18	49.11	56.64	47.4	40.05	47.77	43.19	23.1225
NM_001006448.1	POLR2B	22.82	23.58	28.22	30.4	18.43	18.81	21.39	21.33	14.355
NM_001006449.1	SRP72	13.99	15.39	13.11	14.28	15.1	15.1	13.93	13.94	6.1
NM_001006450.1	ERI1	6.28	4.57	4.68	4.83	7.69	7.05	6.58	7.12	1.75625
NM_001006451.1	DCK	1.53	1.36	2.44	1.58	1.4	1.58	2.24	1.92	27.6225
NM_001006452.1	RPL7L1	29.75	25.04	32.77	21.67	25.01	27.8	34.22	24.72	29.0538
NM_001006453.1	ASAH1	21.84	20.72	22.31	22.44	31.9	35.48	32.19	45.55	31.7862
NM_001006454.1	CNOT7	41.02	26.08	36.68	25.38	27.51	29.67	32.16	35.79	4.87625
NM_001006456.1	RFC1	3.38	5.84	3.66	5.48	5.04	5.46	4.25	5.9	12.5787
NM_001006457.1	PPARGC1A	2.23	1.03	2.02	4.36	22.83	27.04	17.6	23.52	15.5388
NM_001006458.1	GRPEL1	16.14	14.07	14.54	16.21	15.37	19.59	16.38	12.01	2.03125
NM_001006459.1	GRK4	1.47	2.03	1.4	1.75	2	2.21	2.89	2.5	5.69375
NM_001006460.1	MXD4	3.91	5.14	4.77	4.87	5.56	7.96	8.51	4.83	8.43125
NM_001006461.2	LETM1	5.03	5.94	8.12	7.21	7.95	9.89	12.12	11.19	7.92375
NM_001006464.2	TMEM258	7.21	6.2	7.3	7.19	7.82	10	9.14	8.53	3.24625
NM_001006465.1	NADSYN1	3.08	2.96	2.79	3.13	3.07	4.36	3.65	2.93	20.48
NM_001006466.1	RRAS2	31.63	20.97	29.98	21.72	18.24	13.47	14.62	13.21	15.7775
NM_001006467.1	COPB1	13.2	15.34	14.28	14.28	15.82	16.72	18.19	18.39	14.065
NM_001006468.1	NUCB2	9.7	10.81	9.12	10.07	10.69	20.81	19.32	22	37.6675
NM_001006469.2	NAP1L4	40.47	26.82	41.57	43.76	32.25	36.23	38.83	41.41	3.0675
NM_001006470.1	TSSC4	2.67	1.74	1.52	1.85	3.67	3.24	4.58	5.27	9.12875
NM_001006471.1	TOLLIP	11.06	10.01	5.15	8.15	11.77	11.11	5.54	10.24	15.785
NM_001006472.1	CD151	7.89	10.58	12.4	19.11	9.22	21.77	26.22	19.09	14.945
NM_001006473.1	RNH1	10.89	14.8	13.07	12.37	12.11	19.39	17.43	19.5	27.8175
NM_001006474.1	API5	34.99	29.57	31.35	29.86	25.65	23.4	23.18	24.54	55.4163
NM_001006475.1	ERH	74.86	57.42	63.15	49.24	59.41	45.69	53.62	39.94	51.7575
NM_001006476.2	SRSF5A	44.44	49.54	50.5	47.99	45.81	53.58	63.33	58.87	26.6813
NM_001006477.1	EIF2S1	42.63	28.63	25.89	30.02	21.58	24.05	28.57	12.08	15.5688
NM_001006478.2	SRP14	14.26	13.47	18.08	15.78	15.2	13.17	18.59	16	0.01875
NM_001006479.2	ARHGAP11A	0.15	0	0	0	0	0	0	0	0.11625
NM_001006480.1	ZNF410	0	0.9	0	0	0.03	0	0	0	26.12
NM_001006481.1	EIF2B2	41.18	24.8	27.84	26.58	27.12	19.18	21.22	21.04	63.2
NM_001006482.1	TMED10	71.95	50.02	49.5	49.64	71.06	72.02	70.09	71.32	5.26125
NM_001006483.2	SPTLC2	3.36	4.5	5.03	5.38	3.81	5.92	6.76	7.33	1.82
NM_001006484.3	TTC7B	1.78	1.41	2.4	2.75	2.03	1.6	1.56	1.03	0.2575
NM_001006485.1	VRK1	0.08	0.58	0.03	0	0.6	0	0.66	0.11	24.28
NM_001006486.1	SETD3	22.96	34.25	25.22	22.81	14.54	27.63	15.68	31.15	8.86625
NM_001006487.1	EVL	6.11	7.26	6.28	8.57	6.82	10.48	13.79	11.62	54.8025
NM_001006488.1	EIF5	72.97	57.49	68.12	85.31	33.68	40.73	44.19	35.93	0.93625
NM_001006489.1	XRCC3	0.82	0	3.64	0	1.34	1.69	0	0	3.86
NM_001006490.2	NUDT14	5.31	2.75	5.86	2.79	3.1	3.68	4.2	3.19	58.1388
NM_001006491.1	PSMA3	75.85	54.04	67.98	62.56	58.7	39.06	55.99	50.93	12.7525
NM_001006492.1	ACTR10	11.68	12.87	14.53	10.48	11.83	12.94	14.25	13.44	3.27375
NM_001006493.1	POLE2	1.69	2.58	3.51	3.02	2.67	3.31	4.61	4.8	91.2787
NM_001006494.1	PSMC6	120.63	109.57	90.95	91.61	76.39	90.19	81.76	69.13	22.5412
NM_001006495.1	NCOA4	22.07	20.25	38.24	21.29	20.37	21.66	14.37	22.08	20.1463
NM_001006496.1	TUBGCP2	20.74	16.18	15.69	15.33	24.67	22.05	23.62	22.89	0.02875
NM_001006497.1	DNA2	0	0.1	0	0.13	0	0	0	0	8.33375
NM_001006498.1	SUPV3L1	8.85	7.47	7.28	6.62	9.73	9.46	9.15	8.11	5.04625
NM_001006499.1	TSPAN15	3.84	3.8	5.25	2.57	5.48	7.25	6.55	5.63	2.3025
NM_001006500.1	POLR3A	2.53	2.56	3.71	2.42	1.61	1.39	2.12	2.08	7.345
NM_001006501.1	ADK	7.22	7.42	5.76	5.96	8.59	9.17	8.6	6.04	48.975
NM_001006502.1	NDUFB8	34.61	34.34	33.91	42.53	50.14	71.24	68.68	56.35	4.95375
NM_001006503.1	CUTC	4.46	5.09	4.5	4.08	5.21	5.09	5.24	5.96	3.52125
NM_001006504.1	NHLRC2	2.87	2.35	2.11	4.05	4.61	3.42	4.08	4.68	3.52625
NM_001006506.1	BUB3	0	5.63	3.82	2.51	3.48	6.41	0	6.36	16.3125
NM_001006507.1	PPP2R2D	14.54	12.73	17.61	12.5	15.63	18.97	18.99	19.53	0.4675
NM_001006508.1	PMS1	1.1	0.6	0	1	0.33	0	0.49	0.22	10.2312
NM_001006509.1	ASNSD1	9.22	10.32	11.87	12.31	7.25	8.05	9.75	13.08	3.7725
NM_001006510.1	ZC3H15	8.41	3.15	6.23	2.91	2.97	2.32	1.82	2.37	119.855
NM_001006511.2	ACADL	69.43	67.12	51.65	75.95	171.48	199.39	169.07	154.75	78.255
NM_001006512.1	UBE2F	108.55	80.47	91.78	79.3	60.25	66.47	68.35	70.87	5.19125
NM_001006513.1	SLC19A1	3.04	2.95	4.71	2.78	5.15	8.12	7.68	7.1	0.335
NM_001006514.2	LSS	0.05	0.69	0.29	0.44	0.2	0.28	0.54	0.19	3.725
NM_001006515.1	GTF3C3	3.51	3.64	4.74	2.52	3.51	4.34	4.49	3.05	29.9412
NM_001006516.1	BZW1	28.82	31.83	30.23	35.81	29.15	30.45	30.73	22.51	0.53625
NM_001006517.1	ORC2	0.31	0.59	0.38	0.53	0.61	0.89	0.94	0.04	174.864
NM_001006518.1	NDUFS1	68.46	82.65	82.75	115.12	268.51	291.77	270.97	218.68	13.7625
NM_001006519.2	DYNC1I2	10.81	11.71	9.49	10.93	16.16	15.75	18.96	16.29	3.98625
NM_001006520.1	BCS1L	3.35	2.7	4.46	3.67	4.05	4.66	4.77	4.23	35.87
NM_001006521.2	CNOT9	54.23	37.97	49.11	42.37	22.9	28.18	25.71	26.49	3.8625
NM_001006522.1	PECR	2.12	3.47	2.56	1.06	5.24	9.61	3.73	3.11	9.4175
NM_001006523.2	ERCC3	6.55	8.02	9.32	11.81	8.05	9.83	10.74	11.02	117.628
NM_001006524.2	BIN1	84.99	66.94	97.67	98.72	149.97	123.96	161.96	156.81	2.6575
NM_001006525.1	EAF2	2.36	3.72	3.7	1.98	0.82	3.5	3.02	2.16	12.3463
NM_001006526.1	SEC22A	12.1	13.14	14.79	9.99	10.2	10.96	12.61	14.98	3.09
NM_001006527.2	MCM6	3.24	3.66	3.76	2.26	2.62	3.27	2.99	2.92	44.6513
NM_001006528.2	DARS	59.04	32.46	49	44.64	47.86	34.15	45.09	44.97	4.1675
NM_001006529.1	PKP4	2.51	4.49	5.81	5.77	3.33	3.79	4.29	3.35	3.60125
NM_001006531.1	STX6	2.34	3.52	3.11	2.82	3.4	4.69	4.83	4.1	2.77625
NM_001006532.1	RALGPS2	3.96	2.52	5.01	2.26	2.04	1.43	2.68	2.31	7.11875
NM_001006533.2	ZNF326	6.44	5.64	5.47	5.71	8.54	6.87	7.95	10.33	65.2937
NM_001006534.1	SH3GLB1	108.3	62.96	74.27	64.63	58.94	48.34	47.1	57.81	0.415
NM_001006536.1	CDC20	0.1	0.47	0.55	0	0.12	0.85	0.57	0.66	5.19375
NM_001006537.1	IPO13	5.31	3.46	3.25	2.93	10.76	7.24	4.01	4.59	0.6575
NM_001006538.1	DPH2	0.54	0.67	0.32	0.52	0.87	0.67	0.66	1.01	12.1813
NM_001006539.2	AKR1A1	11.89	13.83	13.05	10.7	10.3	10.98	14.92	11.78	29.6137
NM_001006540.1	RNF11	39.16	33.75	26.91	37.04	19.51	31.99	20.74	27.81	62.5037
NM_001006541.1	TMEM59	62.7	56.4	57.63	61.98	65.03	60.18	71.08	65.03	0.4775
NM_001006542.1	HOOK1	0.46	0.45	0.36	0.48	0.5	0.47	0.63	0.47	21.8912
NM_001006543.1	FARSB	19.36	23.07	24.81	21.81	22.44	22.64	21.69	19.31	2.74875
NM_001006544.1	C9H21orf2	2.32	2.23	2.83	1.75	2.91	3.28	4.01	2.66	1.18375
NM_001006545.1	TBCCD1	1.1	0.79	1.52	1.16	0.97	1.7	0.86	1.37	2.23
NM_001006546.2	CCDC61	3.77	1.22	0.56	2.61	2.22	2.57	2.78	2.11	41.4513
NM_001006547.2	BDH1A	30.13	26.63	23.52	23.37	65	60.56	48.28	54.12	6.0425
NM_001006548.1	ACAP2	2.79	5.27	5.21	5.06	6.51	8.27	7.84	7.39	4.89875
NM_001006549.1	LSG1	4.58	4.35	4.29	4.01	4.54	4.71	6.6	6.11	5.125
NM_001006550.2	RFC4	6.16	4.96	3.23	4.23	4.91	4.41	6.43	6.67	11.2013
NM_001006551.1	MCCC1	7.35	5.16	4.89	7.96	21.47	16.06	13.4	13.32	5.91875
NM_001006552.1	TTC14	5.59	5.13	5.61	5.72	6.2	5.51	7.14	6.45	141.195
NM_001006553.1	NDUFB5	120.46	89	107.16	125.98	174.72	178.03	167.92	166.29	15.6725
NM_001006554.1	PDCD10	14.92	15.46	17.28	13.71	15.72	17.26	14.26	16.77	5.95375
NM_001006556.1	GMPS	4.57	5.51	6.63	4.85	4.99	6.76	7.42	6.9	17.7425
NM_001006557.4	SELENOT	13.91	13.41	14.62	13.47	21.72	24.67	21.93	18.21	40.4887
NM_001006558.1	GYG1	54.8	49.46	38.68	29.32	53.18	45.9	28.38	24.19	15.8325
NM_001006559.1	LAMTOR3	7.66	12.72	21.8	8.26	12.94	19.14	35.29	8.85	22.665
NM_001006560.1	HP1BP3	26.06	23.35	19.85	23.2	22.27	23.29	22.55	20.75	39.4538
NM_001006561.1	SSR2	49.68	47.17	28.35	39.36	35.01	44.61	32.53	38.92	2.32875
NM_001006562.1	ABCF2	1.19	4.91	0	9.04	0	1.35	0.92	1.22	0.0775
NM_001006563.2	RHNO1	0	0.15	0	0	0.17	0.3	0	0	25.2487
NM_001006564.2	ANP32E	20.14	20.78	23.18	21.35	24.98	28.77	33.59	29.2	0.72125
NM_001006565.1	ANKRA2	0	0	2.14	0	1.47	0	2.16	0	3.4325
NM_001006566.1	QDPR	2.35	3.19	2.86	3.25	2.91	4.55	4.09	4.26	22.435
NM_001006567.1	OAT	26.55	18.8	24.85	14.61	23.44	25.24	24.26	21.73	26.0037
NM_001006568.1	DDX19B	39.4	30.52	30.52	25.91	23.11	20.28	19.98	18.31	0.06125
NM_001006569.3	CENPL	0.04	0.05	0.04	0	0	0.13	0.17	0.06	6.94625
NM_001006570.1	GOLGA7	5.86	5.94	8.14	5.07	6.57	7.88	8.16	7.95	47.3188
NM_001006571.2	ACAA2	27.65	17.13	17.62	20.67	80.11	81.36	68.67	65.34	6.8775
NM_001006572.2	GLYR1	7.5	8.49	5.56	5.25	5.96	6.53	9.17	6.56	0.7175
NM_001006573.1	REXO5	0.26	0.34	0.2	0.71	0.88	0.92	1.55	0.88	0.43
NM_001006574.1	FAM172A	0	0.84	0	0	0.47	2.13	0	0	9.13125
NM_001006575.2	PHAX	7	8.77	9.91	10.12	7.88	9.61	9	10.76	0.13
NM_001006576.1	DEPDC1B	0.11	0.02	0.03	0.03	0.09	0.17	0.23	0.36	3.94625
NM_001006577.2	TRAPPC13	2.85	2.87	2.65	2.06	5.73	6.6	4.56	4.25	70.4012
NM_001006578.2	OXCT1	60.1	55.09	53.55	67.11	91.41	84.4	68.53	83.02	37.2537
NM_001006579.1	NSA2	59.34	34.54	42.44	34.88	34.84	28.15	32.47	31.37	0.00375
NM_001006580.1	TMC1	0	0.03	0	0	0	0	0	0	8.20875
NM_001006581.2	RIOK2	6.94	8.96	9.69	6.64	6.84	8.24	9.89	8.47	4.805
NM_001006582.1	TMEM175	3.03	4.15	3.19	4.36	4.68	5.82	5.47	7.74	44.735
NM_001006583.1	MRPL50	52.06	42.97	44.64	52.4	44.99	36.28	44.61	39.93	1.4975
NM_001006584.2	DHFR	0.95	0.41	1.38	0.42	2.04	3.16	0.86	2.76	5.2475
NM_001006585.1	INIP	6.62	6.71	6.55	5.74	5.59	5.35	2.85	2.57	9.64875
NM_001006586.1	AP3S1	11.48	8.19	10.27	8.5	9.65	9.01	7.81	12.28	1.0375
NM_001006587.2	FANCC	0.7	1.05	1.27	0.25	0.43	1.51	1.27	1.82	0.625
NM_001006588.1	HYOU1	0	2.78	0	0	0	2.22	0	0	0.05375
NM_001006589.2	BMP15	0.09	0.07	0	0.05	0.18	0	0.02	0.02	557.279
NM_001006685.1	HSPA2	284.8	274.3	324.89	309.8	710.01	831.47	1055.09	667.87	1.585
NM_001007080.1	BMPER	0.79	2.22	1.31	1.37	0.35	1.75	2.18	2.71	8.57875
NM_001007081.1	ESRRG	1.64	3.76	2.31	2.73	17.63	15.2	14.02	11.34	0.02375
NM_001007082.1	TRPM8	0	0	0.03	0.05	0	0.04	0.07	0	36.5725
NM_001007086.1	CAV2	16.83	18.32	15.98	14.32	36.03	67.32	58.16	65.62	0.64625
NM_001007087.1	BLM	0.54	0.53	0.55	0.63	0.62	0.77	0.63	0.9	30.8912
NM_001007473.1	DAD1	24.86	32.65	32.94	41.85	21.22	32.6	30.21	30.8	0.1525
NM_001007477.3	OCM2	0.33	0.06	0.16	0.17	0.06	0.33	0	0.11	374.979
NM_001007479.1	RPL4	499.71	338.19	354.73	320.02	359.07	361.01	416.51	350.59	0.15
NM_001007482.1	LAT2	0.36	0	0.36	0.11	0	0	0	0.37	4.4675
NM_001007485.1	USF1	6.25	6.6	5.13	3.14	4.84	3.24	1.37	5.17	0.01875
NM_001007488.4	TLR1A	0	0.08	0	0.04	0.03	0	0	0	40.84
NM_001007490.1	AIFM1	45.92	28.15	27.23	25.62	53.4	53.47	51.04	41.89	0.01
NM_001007594.2	WNT6	0	0.04	0	0	0	0	0.04	0	42.1288
NM_001007822.1	BIRC2	38.7	42.76	49.72	47.09	34.52	37.82	42.3	44.12	1340.43
NM_001007823.1	RPSA	1777.74	1065.46	1115.37	1048.52	1320.17	1516.58	1536.58	1343.05	14.3725
NM_001007824.2	ACTG1	11.83	14.75	15.28	15.42	10.57	17.08	15.6	14.45	4.9625
NM_001007825.1	BLOC1S6	4.98	4.21	3.57	5.33	5.22	5.28	5.4	5.71	8.99
NM_001007826.1	ABHD17C	6.7	10.58	14.07	7.96	8.26	9.27	8.34	6.74	0.50125
NM_001007827.2	KIAA1024	0.14	0.36	0.33	0.52	0.01	1.13	0.52	1	15.5787
NM_001007828.1	HACD3	12.39	11.04	12.76	9.81	16.4	18.86	22.24	21.13	6.1375
NM_001007829.1	SNAPC5	5.82	7.96	3.12	3.81	7.81	9.9	4.72	5.96	16.1825
NM_001007830.1	SLC25A46	13.62	16.31	13.42	12.54	18.89	19.21	18.07	17.4	41.5913
NM_001007831.1	PHKB	33.44	16.54	35.48	11.86	64.91	56.56	59.19	54.75	100.648
NM_001007832.1	PAIP2	81.38	81.1	85.56	86.48	108.36	122.78	126.71	112.81	3.44625
NM_001007833.2	NUBP2	3.29	4.01	3.67	4.45	1.94	2.98	3.24	3.99	4.80125
NM_001007834.1	SYNGR3	3.83	4.2	4.82	4.03	4.1	5.96	5.69	5.78	0.645
NM_001007836.1	TANGO2	2	1.33	0.35	0	1.29	0	0.19	0	6.9725
NM_001007837.1	VPS29	9.73	7.59	7.59	7.98	6.28	6.72	5.85	4.04	22.0938
NM_001007838.1	SNRPD3	19.15	20.06	12.9	24.9	23.26	25.01	23.18	28.29	25.9375
NM_001007839.1	YWHAH	17.9	35.12	32.24	25.68	22.99	29.73	23	20.84	11.7212
NM_001007840.1	RNF185	10.93	9.7	10.68	11.49	11.57	12.31	12.53	14.56	10.91
NM_001007841.1	C15H12orf49	10.96	10.54	16.3	13.43	7.64	9.56	10.62	8.23	2.0225
NM_001007842.1	FBXW2	1.35	1.3	1.18	3.26	2.43	2.02	1.92	2.72	18.3362
NM_001007843.1	URM1	24.3	17.36	15.06	17.27	18.44	17.72	16.52	20.02	14.7138
NM_001007844.1	WDR45B	13.98	13.18	14.7	12.05	13.31	16.23	17.11	17.15	24.065
NM_001007845.1	PRKAR1A	20.43	20.13	23.05	22.46	21	29.68	25.45	30.32	4.32375
NM_001007847.1	YPEL2	0	1.12	9.3	3.74	1.9	1.62	4.19	12.72	1.305
NM_001007848.1	CBLL1	0.7	1.93	0.47	1.72	0.83	1.75	1.54	1.5	1.67125
NM_001007849.1	TSPAN12	0	1.93	3.6	0	1.83	2.7	3.31	0	13.7238
NM_001007850.1	YAF2	15.01	10.65	12.43	10.4	17.53	13.34	15.03	15.4	30.3237
NM_001007851.1	RASSF3	19.7	26.83	27.93	24.2	26.38	40.37	41.29	35.89	8.91625
NM_001007852.1	RAP1B	3.72	8.18	9.16	8.26	7.32	10.64	11.83	12.22	10.2112
NM_001007853.1	DDX47	12.99	13.13	11.13	9.05	8.87	8.98	8.62	8.92	17.4213
NM_001007854.1	ADIPOR2	13.86	19.78	24.6	32.18	7.41	16.26	11.77	13.51	4.87625
NM_001007855.1	FGFR1OP2	3.46	3.62	5.28	3.64	4.41	4.83	7.36	6.41	6.53125
NM_001007858.1	GABPA	7.35	7.13	7.08	2.15	7.73	8.78	7.68	4.35	23.315
NM_001007869.1	SDC4	24.15	19.9	15.19	18.81	19.29	26.52	25.84	36.82	11.0375
NM_001007871.1	GID8	10.78	7.34	11.72	10.15	11.26	10.51	13.25	13.29	8.15375
NM_001007873.1	SPATA2	7.68	6	7.2	6.43	9.64	8.67	10.41	9.2	12.1875
NM_001007875.1	SSU72	13.59	8.49	11.1	10.54	16.6	10.54	13.17	13.47	0.255
NM_001007877.1	TMEM230	0.02	0.24	0.16	0.21	0.37	0.42	0.24	0.38	0.00625
NM_001007881.2	GUCA1B	0	0	0	0	0	0	0.05	0	7.30125
NM_001007884.1	CCDC43	7.02	6.31	7.66	6.67	8.46	7.86	8.74	5.69	19.1687
NM_001007886.1	AP1M1	17.96	22.2	21.04	26.13	15.06	15.01	15.29	20.66	11.3475
NM_001007888.1	ELOC	8.74	7.57	11.15	8.35	12.15	14.5	14.68	13.64	0.61625
NM_001007892.2	CDK6	0	0	0.01	0	0	2.07	2.72	0.13	3.03375
NM_001007894.1	CMTM7	2.95	1.65	2.51	2.58	3.66	3.04	4.07	3.81	8.55625
NM_001007900.1	YPEL5	7.96	7.71	7.51	7.11	8.19	10.9	9.9	9.17	34.8113
NM_001007905.2	PSMB1	43.8	31.67	35.13	38.56	36.06	25.82	39.68	27.77	35.7025
NM_001007913.1	KCTD2	44.76	36.28	36.35	27.34	37.27	36.72	35.68	31.22	15.1663
NM_001007917.2	MPP1	10.21	12.92	11.63	6.75	14.43	24.86	16.13	24.4	0.03875
NM_001007923.1	FABP2	0.31	0	0	0	0	0	0	0	7.94625
NM_001007925.1	RNF141	13.76	8.06	5.1	8.95	5.05	7.18	5.21	10.26	28.595
NM_001007930.1	CHP1	24.46	22.27	20.78	26.38	25.61	36.81	33.3	39.15	8.40625
NM_001007933.1	SLC39A9	6.4	8.03	8.67	7.21	7.1	10.09	9.24	10.51	3.04125
NM_001007935.1	BRMS1L	3.39	1.74	2.3	2.02	2.69	4.32	4.71	3.16	11.6512
NM_001007937.1	LIN52	16.66	9.23	10.35	9	15.33	12.42	11.72	8.5	23.3687
NM_001007942.1	RSFR	15.47	17.23	14.91	17.25	18.95	27.04	30.87	45.23	7.2825
NM_001007944.1	KIF1BP	7.41	7.67	6.28	7.72	9.32	6.47	7.89	5.5	3.07625
NM_001007946.2	SGPL1	2.97	3.78	2.11	3.87	2.72	3.55	2.13	3.48	52.8925
NM_001007948.1	ACTR1A	66.18	47.54	44.33	48.16	52.95	55.55	52.66	55.77	9.12125
NM_001007953.1	GCLM	6.95	4.89	8.21	6.8	11.72	8.51	10.76	15.13	41.0487
NM_001007956.1	TMED5	48.95	29.66	32.92	41.62	45.38	40.23	38.5	51.13	15.2337
NM_001007958.1	LEPROT	9.64	13.36	12.36	10.42	12.66	20.77	20.08	22.58	11.62
NM_001007960.1	SLC25A36	8.5	9.21	9.71	8.36	13.22	11.79	15.47	16.7	123.6
NM_001007963.1	KPNA4	139.36	123.33	147.61	122.13	116.54	115.33	116.73	107.77	26.985
NM_001007965.1	ENSA	32.3	29.42	25.77	30.06	23.55	26.4	25.61	22.77	87.0288
NM_001007967.1	RPL30	98.5	99.91	81.31	55.71	53.08	145.08	106.88	55.76	0.2525
NM_001007970.1	ARL2BP	0.47	0	0.25	0	0.74	0.56	0	0	4.85
NM_001007972.1	FAM46C	8.31	5.81	6.22	3.51	4.4	3.02	4.41	3.12	8.9175
NM_001007975.1	NANS	7.19	10.67	10.77	8.57	6.82	9.53	9.63	8.16	0.945
NM_001007977.2	ALDOB	0.18	0.08	0.17	0.08	1.25	1.71	1.49	2.6	21.4025
NM_001007979.1	SMU1	18.94	22.15	23.26	20.05	20.55	22.27	22.62	21.38	5.4275
NM_001007982.1	SKP2	3.8	4.67	5.62	4.38	5.33	7.12	5.69	6.81	5.24625
NM_001007988.1	BMI1	4.06	6.63	4.93	4.64	4.99	5.27	6.51	4.94	0.07875
NM_001008437.1	DNAJC3	0.06	0	0.18	0	0.18	0.06	0.06	0.09	9.30125
NM_001008440.1	LCP1	9.32	11.21	6.9	7.69	7.45	10.33	11.28	10.23	0.40125
NM_001008442.1	SLC25A15	0.44	0.41	0	0.32	0	1.14	0.45	0.45	0.26125
NM_001008444.1	GATA3	0.32	0.08	0.2	0.49	0.13	0.47	0.34	0.06	2.68125
NM_001008446.1	ACTR5	1.78	2.81	2.95	2.76	2.28	2.65	2.97	3.25	19.51
NM_001008448.1	OSBPL2	18.91	20.01	23.34	18.86	20.32	18.11	16.72	19.81	12.4887
NM_001008450.1	LZIC	15.24	11.1	15.23	9.83	11.65	11.44	13.11	12.31	27.1662
NM_001008451.1	TRAPPC3	30.17	27.51	30.52	28.93	27.39	26.25	25.18	21.38	0.2025
NM_001008452.1	RASSF5	0	0.16	0	0	0.46	0.43	0	0.57	5.34125
NM_001008453.1	CCND3	4.22	8.1	11.06	5.78	1.84	3.83	3.81	4.09	3.00625
NM_001008454.1	PEX2	1.6	1.06	0.76	2.96	4.32	3.01	4.42	5.92	0.06875
NM_001008455.1	ATP6V0D2	0	0.28	0	0	0.17	0	0	0.1	30.9175
NM_001008456.1	LGALSL	44.21	33.77	29.17	20.38	37.88	30.76	25.62	25.55	0.1525
NM_001008457.1	B3GNT2	0	0	0	0	0	1.22	0	0	18.3113
NM_001008458.1	BRE	15.27	19.26	13.23	21.56	19.46	21.32	15.06	21.33	20.395
NM_001008459.1	BTBD9	18.19	18.3	25.81	23.84	15.35	19.51	20.63	21.53	4.29875
NM_001008460.1	DESI2	5.5	4.59	5.32	4.24	4.04	3.83	3.31	3.56	88.42
NM_001008461.1	PTP4A1	131.18	124.85	178.37	107.67	39.79	34.58	44.25	46.67	0.4175
NM_001008462.1	PAQR8	0.57	0.18	0	0.18	0.89	0.59	0.64	0.29	4.41
NM_001008463.1	PGS1	3.55	4.66	4.08	4.04	4.6	4.82	4.73	4.8	0.44125
NM_001008464.1	GPR174	0.48	0.55	0.53	0.4	0.15	0.35	0.67	0.4	5.47
NM_001008465.1	COMMD5	4.61	4.35	3.5	5.15	4.63	7.26	6.61	7.65	19.9112
NM_001008466.1	RAB33B	20.27	20.33	26.33	14.45	18.18	20.97	18.26	20.5	0.71
NM_001008467.1	ANAPC10	0.84	0.5	0.49	0.59	1.17	0.63	0.93	0.53	10.065
NM_001008468.1	TMEM184C	10.85	10.73	11.26	10.1	10.38	9.18	8.82	9.2	16.8188
NM_001008469.1	TMEM41B	16.13	15.97	19.3	14.3	15.09	17.58	17.29	18.89	13.2375
NM_001008470.1	CD82	5.71	11.57	9.42	9.56	9.29	19.16	16.64	24.55	12.96
NM_001008471.1	SLC39A13	9.75	10.22	12.2	7.87	10.7	19.2	22.79	10.95	7.68125
NM_001008472.1	GLRX5	4.75	4.83	4.94	5.64	10.07	11.5	12.12	7.6	4.34
NM_001008473.1	GSKIP	4.54	3.88	5.07	3.28	4.28	4.75	4.56	4.36	1.53125
NM_001008474.1	SPATS2L	0.58	1.03	0.74	0.6	1.23	2.93	2.86	2.28	5.16
NM_001008475.1	PPIL3	7.01	6.7	3.41	5.54	4.66	6.45	3.52	3.99	2.40875
NM_001008476.1	ARHGAP15	3.37	1.91	1.27	1.73	2.24	2.92	2.32	3.51	11.7513
NM_001008477.1	MMADHC	11.08	12.88	11.41	8.77	12.98	18.17	11.31	7.41	7.57125
NM_001008478.1	DR1	8.03	7.19	8.34	8.2	7.32	7.49	8.3	5.7	23.5075
NM_001008479.1	SUB1	21.53	17.45	26.44	18.42	25.59	25.79	26.84	26	0.8875
NM_001008674.1	DYX1C1	1.1	0.52	0.63	0.96	1.21	0.89	0.87	0.92	8.79
NM_001008675.1	MRPL51	8.01	5.76	6.58	11.79	9.34	9.83	7.78	11.23	30.3738
NM_001008676.2	IFNGR2	24.37	27.65	29.79	16.21	32.88	37.73	30.67	43.69	1.47
NM_001008677.2	CHAF1B	1.75	1.65	1.13	0.63	1.93	1.97	1.29	1.41	11.0962
NM_001008678.1	RAB9A	15.55	7.73	10.54	8.48	12.84	11.89	9.49	12.25	0.3425
NM_001008679.1	P2RY8	0.24	0.14	0.22	0	0.41	0.45	0.62	0.66	8.39375
NM_001008680.1	RP2	6.86	7.32	7.52	8.54	7	8.95	8.95	12.01	5.4175
NM_001008681.1	ABHD13	7.15	5.31	6.65	5.37	4.63	4.43	4.67	5.13	12.5625
NM_001008682.1	ADAM17	9.68	10.19	10.52	9.65	11.95	15.86	15.75	16.9	1.41
NM_001008683.1	DCLRE1A	1.47	1.56	2.03	0.77	1.67	1.58	1.17	1.03	40.075
NM_001008729.2	AZIN1	31.64	42.39	48.24	42.82	28.67	40.53	43.13	43.18	8.0375
NM_001008746.1	GNAL	3.57	4.22	4.96	6.28	7.02	11.17	15.67	11.41	0.005
NM_001008754.2	OR51M1L	0	0	0	0	0	0.04	0	0	0.00375
NM_001008786.2	GBE	0	0	0	0	0.03	0	0	0	3.44
NM_001008788.1	SLC30A7	2.79	3.41	3.34	2.29	3.36	4.25	3.81	4.27	7.55125
NM_001008789.1	CYGB	7.04	8.09	8.98	8.02	6.09	6.8	7.29	8.1	5.28625
NM_001009928.1	NOCT	4.8	11.61	5.14	2.9	2.71	9.88	2.56	2.69	0.32875
NM_001010841.2	NGEF	0.6	1.28	0	0.44	0.23	0.08	0	0	74.2475
NM_001010842.2	HSPB9	107.63	123.6	160.81	27.78	28.58	34.14	56.12	55.32	3.74375
NM_001010843.1	LGALS8	1.42	2.26	4.26	2.47	2.68	6.42	5	5.44	1.4125
NM_001011688.2	TLR7	0.9	0.05	0.45	0.85	2.54	1.22	2.25	3.04	5.06625
NM_001011689.1	CBFA2T2	5.83	6.37	6.33	5.15	3.16	4.2	5.32	4.17	1.7875
NM_001011691.3	TLR3	1.37	0.99	0.63	2.54	1.94	2.25	0.78	3.8	1.0875
NM_001011692.1	APOD	1.39	1.38	0.86	2.01	0.45	0.79	0.56	1.26	1.07625
NM_001012290.1	ZBTB8B	0.69	1.25	0.99	0.53	0.77	2.09	1.23	1.06	193.316
NM_001012291.1	PNRC1	298	175.98	128.55	186.81	248.46	176.63	164.07	168.03	3.72125
NM_001012292.1	CLP1	3.57	4.1	3.6	4.12	2.62	4.1	4.26	3.4	0.13875
NM_001012293.1	HOXD4	0.03	0.22	0	0.32	0.07	0.06	0.17	0.24	3.44
NM_001012294.1	POMGNT2	1.91	4.4	5.93	1.47	2.35	3.36	4.5	3.6	0.00875
NM_001012295.2	PRLHR	0	0	0	0	0	0.01	0	0.06	0.26375
NM_001012318.1	BIRC5	0.15	0.29	0.52	0.15	0.34	0.32	0	0.34	0.06125
NM_001012319.1	BIRC5	0	0	0	0.28	0.21	0	0	0	0.0075
NM_001012404.1	EPGN	0	0	0	0.02	0	0	0.04	0	2.0275
NM_001012521.1	CELF1	3.1	2.87	4.12	1.84	2.04	0.59	1.3	0.36	0.17
NM_001012522.1	ABCC1	0	0	0	0	0	1.19	0	0.17	0.04125
NM_001012523.1	TAOK3	0	0	0	0	0	0	0.33	0	1.56625
NM_001012524.2	CLK3	0	0.12	0.78	0	3.91	2.31	5.41	0	1.56125
NM_001012525.1	FGF7	2.11	0.16	0.56	2.36	1.66	1.09	1.49	3.06	2.42625
NM_001012526.2	NUP93	1.68	2.9	2.58	1.83	2.04	3.73	2.27	2.38	39.835
NM_001012527.2	SPG7	40.46	34.99	30.68	32.38	46.02	49.9	43.14	41.11	4.4975
NM_001012528.2	TRAF7	3.92	3.77	4.32	3.91	4.32	5.15	5.96	4.63	18.9288
NM_001012529.1	PDPK1	13.46	13.91	14.51	13.64	24.95	22.84	23.18	24.94	25.83
NM_001012531.1	NEK6	35.66	40.51	33.71	31.79	12.16	20.86	16.13	15.82	0.12875
NM_001012532.1	EHMT1	0.08	0.08	0.32	0	0	0.07	0.48	0	31.8537
NM_001012533.2	CCT2	33.56	30.13	32.93	30.01	29.85	31.85	31.95	34.55	31.0275
NM_001012534.1	TOB2	25.32	23.5	29.31	26.88	35.76	36.73	35.42	35.3	91.1762
NM_001012535.2	EIF3L	126.22	89.24	89.79	82.25	86.95	91.38	92.14	71.44	9.08125
NM_001012537.2	FBXO7	10.37	9.33	8.27	6.22	9.53	10.14	9.23	9.56	1.72875
NM_001012538.1	SLC37A3	1.64	1.26	2.64	1	2.13	1.49	2.15	1.52	0.825
NM_001012539.1	ARFGAP3	0	3.15	0	0	0	1.03	1.15	1.27	14.59
NM_001012540.1	TTLL12	15.54	12.97	12.4	12.5	14.32	17.15	16.66	15.18	12.3663
NM_001012541.1	NUP50	12.16	12.03	15.28	11.09	9.99	13.47	13.06	11.85	2.7425
NM_001012542.1	POGLUT1	2.17	2.37	2.49	2.18	2.87	3.16	3.22	3.48	6.08125
NM_001012543.1	PSMG1	6.34	5.88	7.24	6.32	5.99	5.35	5.94	5.59	18.7575
NM_001012544.2	PDHA1	6.1	9.39	12.59	9.89	30.55	42.33	25.9	13.31	0.0725
NM_001012545.1	GPM6B	0	0.58	0	0	0	0	0	0	1.5825
NM_001012546.1	PLEKHB1	1.33	0.93	1.38	1.89	3.46	1.86	0	1.81	4.41125
NM_001012548.1	C26H6orf89	2.83	3.37	3.67	3.67	4.72	5.72	5.83	5.48	4.82875
NM_001012549.1	NRAS	4.76	4.62	5.03	4.82	4.27	4.72	5.42	4.99	16.7837
NM_001012550.2	PSME3	12.11	14.51	15.45	16.47	15.07	18.67	20.6	21.39	39.41
NM_001012551.1	RAB11B	30.83	33.27	30.86	31.71	35.57	47.97	48.7	56.37	9.23375
NM_001012552.2	GATAD2A	8.16	9.78	8.35	10.35	10.28	9.18	9.4	8.37	39.4125
NM_001012554.2	WWP1	65.76	53.7	55.6	47.93	25.8	17.98	29.24	19.29	0.16375
NM_001012555.3	MAL2	0.21	0.41	0.05	0.16	0.1	0.12	0.09	0.17	30.5562
NM_001012556.1	DNAJB6	25.28	15.45	27.03	22.84	38.92	30.53	49.51	34.89	7.5675
NM_001012557.1	C1GALT1	5.9	6.12	6.37	5.41	8.48	8.96	8.88	10.42	2.98375
NM_001012558.1	TMEM106B	2.36	2.93	0.95	1.8	5.85	2.81	3.77	3.4	31.5475
NM_001012559.1	43715	22.8	31.7	26.82	23.72	34	34.81	39.57	38.96	4.67
NM_001012560.1	DEK	5.57	7.76	6.9	10	0.8	4.33	0.55	1.45	37.7562
NM_001012561.1	MYLIP	23.58	25.69	19.85	37.04	39.15	53.37	58.34	45.03	26.025
NM_001012562.1	ANKH	11.06	12.18	16.95	20.51	36.83	31.79	41.19	37.69	54.0375
NM_001012563.2	CCT5	49.38	51.87	54.46	48.88	55.3	58.85	61.73	51.83	0.03875
NM_001012564.1	EPCAM	0	0	0	0	0.13	0	0.15	0.03	23.8525
NM_001012565.1	DEGS1	14.98	19.67	18.06	14.96	22.32	32.19	28.1	40.54	11.6038
NM_001012566.1	YIPF3	9.71	13.51	13.89	9.21	10.85	12.87	9.04	13.75	5.99875
NM_001012567.1	TTC27	5.45	5.12	7.18	5.21	6.03	6.25	6.61	6.14	5.85875
NM_001012568.1	CSTF3	5.89	6.36	5.15	7.23	6.34	4.66	5.39	5.85	34.2
NM_001012569.1	AMD1	27.56	25.36	47.62	17.8	34.48	37.46	44.16	39.16	0.02125
NM_001012570.1	LRRC59	0	0	0	0	0	0.17	0	0	213.275
NM_001012571.1	ITM2A	169.81	170.16	173.28	219.55	232.49	240.36	259.87	240.68	0.415
NM_001012572.2	RAP2C	0	1.57	0	1.75	0	0	0	0	4.7675
NM_001012573.4	MBNL3	3.51	3.26	3.38	3.45	5.32	7.78	6.29	5.15	24.7838
NM_001012574.1	SH3BGRL	13.36	24.28	23.28	18.14	16.49	37	30.79	34.93	10.86
NM_001012575.1	TMLHE	13.11	11.06	11.18	10.27	10.76	11.19	11.99	7.32	17.4813
NM_001012576.1	HSPA4L	17.72	12.81	22.9	16.85	15.24	14.57	19.34	20.42	1.78625
NM_001012577.1	TBCK	0.89	1.12	1.89	2.76	2.23	1.31	1.37	2.72	34.6988
NM_001012578.1	ACSL1	5.73	12.95	10.65	12.8	33.74	74.55	53.3	73.87	0.0475
NM_001012579.1	GPM6A	0.08	0	0	0.3	0	0	0	0	16.5075
NM_001012580.1	PDS5A	29.11	19.4	18.48	14.76	16.43	9.21	11.5	13.17	18.09
NM_001012581.1	UGDH	11.09	13.21	15.75	10.9	17.05	21.16	23.68	31.88	17.7138
NM_001012582.1	RELL1	13.89	12.16	12.34	11.29	26.38	23.83	19.26	22.56	9.75875
NM_001012583.1	CARS	8.81	8.14	11.45	8.67	11.86	8.68	7.88	12.58	0.035
NM_001012585.1	TMEM229B	0	0	0.09	0	0	0.04	0.11	0.04	19.0425
NM_001012586.2	ZC3H14	27.41	18.86	21.5	21.82	19.12	13.78	13.42	16.43	8.76625
NM_001012587.2	RPS6KA5	7.26	6.97	5.47	7.21	11.38	11.29	11.56	8.99	2.41375
NM_001012588.1	ITPK1	2.03	2.06	1.83	2.44	2.38	3.26	2.13	3.18	6.23625
NM_001012589.1	EXOC5	4.19	7.58	4.9	4.88	5.14	6.79	7.81	8.6	53.115
NM_001012590.1	KLHDC2	76.32	63.66	68.4	63.4	40.96	37.09	40.72	34.37	12.0475
NM_001012592.1	HNRNPH3	18.04	14.83	7.66	15.62	18.27	9.26	3	9.7	4.295
NM_001012593.2	WASHC2C	2.85	4.52	0.39	2.04	4.35	5.32	5.93	8.96	39.6562
NM_001012594.2	GORASP2	46.96	45.51	45.77	36.29	33.34	39.03	36.43	33.92	17.5763
NM_001012595.3	SCYL3	25.27	20.87	22.86	18.83	15.09	12.07	14.04	11.58	7.53625
NM_001012596.1	FAM129A	4.5	6.05	5.66	5.17	7.06	11.67	8.35	11.83	10.6038
NM_001012597.1	ABCD3	8.79	7.73	10.49	10.29	11.86	10.73	12.87	12.07	5.5075
NM_001012599.2	RNF220	5.69	5.4	4.47	4.36	6.66	5.43	6.02	6.03	66.6938
NM_001012600.3	PSMD1	62.47	66.44	87.79	75.3	56.22	56.97	70.14	58.22	17.7475
NM_001012601.2	FXR1	17.62	17.15	17.87	21.09	17.39	16.96	17.22	16.68	17.3262
NM_001012602.1	SEC62	14.82	13.17	16.03	15.1	15.94	18.13	20.85	24.57	0.13625
NM_001012603.2	GINS1	0.16	0.38	0.23	0	0.24	0.08	0	0	20.5875
NM_001012604.1	MAEA	17.22	23.84	24.1	14.09	15.62	24.45	23.57	21.81	23.9113
NM_001012605.1	ARL6IP5	35.1	23.22	18.27	24.04	27.4	24.75	14.46	24.05	8.755
NM_001012606.1	UTP15	10.25	9.46	11.63	8.1	7.88	6.84	8.28	7.6	29.0325
NM_001012607.2	SNX2	45.45	32.13	26.92	29.04	25.26	24.56	22.28	26.62	0.4325
NM_001012608.1	F2RL1	0.42	0.2	0.28	0.19	0.61	0.54	0.76	0.46	0.15
NM_001012611.1	EDAR	0.11	0	0.01	0	0.66	0	0	0.42	0.005
NM_001012612.1	FOXL2	0	0.04	0	0	0	0	0	0	2.5475
NM_001012622.1	GABPB1	2.52	0	6.51	0.5	0	2.22	0	8.63	7.695
NM_001012653.2	SURF1	6.41	5.81	7.81	7.55	10.14	6.84	9.09	7.91	6.62875
NM_001012690.1	TIPIN	6.7	6.44	8.79	4.58	7.31	6.34	8.32	4.55	11.6475
NM_001012691.1	CSNK2A2	11.29	9.36	12.17	6.91	12.69	13.73	14.52	12.51	0.01
NM_001012693.1	MGAT3	0.08	0	0	0	0	0	0	0	9.8775
NM_001012694.2	TMEM131	7.64	3.45	10.63	8.15	11.18	8.97	9.2	19.8	2.08125
NM_001012696.1	PIK3CD	1.35	2.66	1.73	1.06	1.56	2.83	2.9	2.56	5.32375
NM_001012697.1	MAGI3	4.25	4.64	3.89	4.34	5.8	7.41	5.41	6.85	1.005
NM_001012698.1	TMEM18	0	0.35	2	1.8	1.02	0.34	1.84	0.69	5.4625
NM_001012699.1	MTMR8	4.6	3.99	4.75	4.14	5.58	6.61	6.92	7.11	1.47125
NM_001012700.1	LARP4	1.35	2.55	0.76	1.57	2.09	1.19	0.52	1.74	8.50875
NM_001012701.1	SNRNP200	8.6	9.73	9.65	8.38	7.43	7.09	9.31	7.88	10.5437
NM_001012730.2	EXOSC10	14.44	10.12	8.03	7.55	12.89	11.64	10.65	9.03	5.065
NM_001012760.1	TSC22D1	1.83	2.44	2.91	3.94	4.56	7.26	8.11	9.47	4.54
NM_001012768.3	MYEF2	4.29	3.49	3.68	3.5	5.81	4.47	5.78	5.3	37.1638
NM_001012769.1	SPPL2A	33.38	28.01	30.71	33.2	44.49	38.15	39.23	50.14	2.3225
NM_001012770.1	ASB7	1.86	1.54	2.98	1.63	1.9	3.2	2.88	2.59	57.4637
NM_001012771.2	EIF3J	57.76	53.92	59.28	54.49	61.84	52.9	59.13	60.39	6.79
NM_001012772.1	CTDSPL2	2.47	8.68	6.98	12.48	13.44	4.07	6.2	0	3.99375
NM_001012774.1	FHOD1	1.03	1.93	2.47	2.19	2.82	9.59	7.02	4.9	5.3025
NM_001012775.1	COG4	3.79	5.31	4.44	4.29	5.58	8.26	5.61	5.14	2.54625
NM_001012776.1	WDR59	2.45	2.53	2.3	1.6	2.31	3.12	2.97	3.09	3.495
NM_001012777.2	BBS2	3	3.08	2.72	3.44	3.36	4.7	3.7	3.96	6.55875
NM_001012778.1	LSM14A	2.6	4.14	4.94	7.49	8.16	11.98	6.6	6.56	3.06625
NM_001012779.1	ADAT1	3.89	1.54	1.76	1.82	4.6	3.33	4.14	3.45	0.01875
NM_001012780.1	RBM5	0	0	0.1	0	0	0	0	0.05	4.3725
NM_001012781.1	DENND6A	2.69	3.74	5.65	2.68	5.23	5.67	4.17	5.15	14.2637
NM_001012782.1	QARS	15.43	11.61	11.03	11.57	17.44	16.51	16.42	14.1	0.3225
NM_001012783.1	KIF20A	0.07	0.57	0.14	0.37	0.06	0.61	0.32	0.44	15.4238
NM_001012784.2	MFAP3	13	14.5	15.93	11.07	15.9	17.41	19.55	16.03	0.2425
NM_001012785.2	TCOF1	0.16	0.16	0.28	0.39	0.04	0	0.91	0	1.025
NM_001012786.1	FBXL18	0.84	0.96	0.92	1.68	0.38	0.52	1.52	1.38	0.29125
NM_001012787.2	MAP2K3	0.61	0	0.33	0.41	0.39	0.39	0.2	0	4.8475
NM_001012788.1	EPN2	6.58	3.13	6.76	6.37	5.78	3.56	4.6	2	17.17
NM_001012789.2	HAGH	12.16	18.03	15.1	21.53	18.77	19.62	14.8	17.35	0.3875
NM_001012790.1	TASP1	0	0.27	1.43	0	0	1.4	0	0	3.37375
NM_001012793.1	GNB1L	3.88	2.7	3.52	2.97	4.04	4.39	2.63	2.86	2.335
NM_001012794.1	TPST2	0.39	1.15	1.92	2.92	4.7	3.11	4.17	0.32	3.95875
NM_001012795.1	ZBTB34	4.2	3.32	4.69	4.22	4.51	3.31	4.42	3	26.3412
NM_001012796.1	RAB14	25.43	22.88	20.94	22.04	30.03	29.97	26.65	32.79	10.7013
NM_001012797.1	PSMD5	10.11	12.34	11.67	11.06	8.39	10.46	10.46	11.12	5.785
NM_001012798.2	EXOSC2	5.4	4.7	8.47	3.63	4.64	6.02	7.11	6.31	1.565
NM_001012799.1	ODF2	1.46	1.38	1.35	1.75	1.51	1.64	1.58	1.85	9.805
NM_001012800.1	DDR1	9.93	7.77	9.58	11.68	9.75	8.43	10.68	10.62	0.0425
NM_001012801.1	TBCD	0.24	0	0	0	0.1	0	0	0	0.0175
NM_001012803.1	SCPEP1	0	0	0	0	0	0	0.14	0	25.4313
NM_001012804.1	PRKCA	24.33	25.2	31.72	30.45	23.46	24.55	21.5	22.24	4.87125
NM_001012805.1	NCBP3	5.24	3.92	4.01	3.21	5.82	5.56	6.29	4.92	6.3625
NM_001012806.1	VPS53	5.2	5.73	6.65	8.06	5.94	5.74	6.33	7.25	1.92625
NM_001012807.2	TADA2A	0.89	0	2.55	2.09	3.41	0.83	2.8	2.84	12.24
NM_001012808.1	CNOT2	12.58	9.74	11.86	9.77	13.92	13.52	13.81	12.72	13.565
NM_001012809.2	TBC1D15	11.89	11.31	9.32	11.02	14.69	18.71	14.72	16.86	31.8912
NM_001012810.1	UBE2N	28.65	36.3	46.39	31.59	27.65	28.21	34.69	21.65	0.2625
NM_001012811.1	CNOT4	0.38	0.12	0.23	0	0.39	0.6	0.38	0	3.32625
NM_001012812.1	FAM234B	2.65	2.45	2.34	3.23	3.64	3.87	4.1	4.33	7.77875
NM_001012813.1	ATF7IP	5.03	5.59	4.97	4.95	10.69	9.62	12.06	9.32	14.6612
NM_001012814.1	POLDIP3	14.77	14.05	11.7	13.19	16.95	14.44	16.11	16.08	1.81875
NM_001012815.1	CYTH4	1.35	1.86	1.6	0.72	1.71	2.74	2.48	2.09	3.77625
NM_001012818.2	PEX5	3.89	3.27	4.13	2.46	3.91	3.47	5.11	3.97	1.0475
NM_001012819.1	ZDHHC23	0.38	1.6	0.96	0.81	0.7	1.74	1.16	1.03	9.565
NM_001012820.1	CLDND1	7.12	8.54	5.47	8.08	11.25	13.2	10.17	12.69	0.1575
NM_001012821.2	ZFP92	0.56	0.12	0	0.06	0.37	0.15	0	0	7.9725
NM_001012822.1	SCAF4	8.95	8.81	7.73	7.95	8.43	8.3	7.25	6.36	12.0237
NM_001012823.1	ACOT9	7.65	10.82	11.08	18.73	10.99	10.27	10.88	15.77	0.93375
NM_001012824.1	MGAT4A	0.45	1.14	0.69	0	1.13	1.12	1.09	1.85	17.6713
NM_001012825.1	RASA3	15.79	16.48	22.31	15.67	21.98	15.19	18.59	15.36	9.325
NM_001012826.2	FNDC3A	10.64	10.01	12.99	9.52	7.06	7.41	7.3	9.67	9.125
NM_001012827.2	PDS5B	7.33	8.16	8.97	6.87	9.03	10.15	11.24	11.25	31.43
NM_001012829.1	UBL3	37.85	27.79	31.87	31.18	34.9	30.18	25.53	32.14	19.35
NM_001012831.1	STAU1	23.38	18.75	23.72	18.13	16.78	16.84	18.48	18.72	17.6688
NM_001012833.1	YTHDF1	13.88	15.17	18.15	19.26	14.84	18.71	18.68	22.66	2.3225
NM_001012834.1	KIF3B	2.16	0.94	3.27	2.17	2.54	1.03	2.77	3.7	16.06
NM_001012835.2	GNB1	13.48	17.66	16.75	13.97	13.57	18.8	14.04	20.21	11.6225
NM_001012836.1	INTS11	9.77	11.57	10.63	10.89	11.52	11.57	14.61	12.42	8.33875
NM_001012837.1	NECAP2	5.2	7.2	3.97	7.57	7.13	13.53	10.21	11.9	15.8238
NM_001012838.1	EMC1	14.48	15.39	15.81	14.11	16.04	16.62	17.2	16.94	8.4925
NM_001012839.1	KCTD9	7.01	6.98	8.54	6.51	8.03	10.82	10.1	9.95	3.80375
NM_001012840.2	PUM1	3.7	4.36	5.08	4.42	2.33	3.09	4.07	3.38	25.2612
NM_001012841.2	KPNA6	28.52	27.83	30.87	22.51	22.59	22.83	24.02	22.92	2.905
NM_001012842.1	BSDC1	0.46	4.83	3.75	2.13	2.89	3.07	5.64	0.47	3.00125
NM_001012843.1	MOV10	1.5	2.37	1.43	4.08	2.13	3.37	0.69	8.44	3.00125
NM_001012844.2	STRADA	0	2.55	5.48	1.28	2.22	3.16	0.69	8.63	7.315
NM_001012846.2	ACSBG2	9.06	11.5	7.26	7.82	6.6	5.22	5.26	5.8	16.0588
NM_001012847.1	ELL	22.91	15.61	17.45	12.01	12.48	17.37	13.9	16.74	5.38
NM_001012848.1	TMEM70	4.63	2.94	5.09	6.7	5.6	8.83	4.79	4.46	2.5225
NM_001012851.1	DHX30	1.98	2.69	2.63	1.97	2.4	3.36	3.24	1.91	1.3925
NM_001012855.2	GLCCI1	1.25	1.37	1.3	0	1.6	1.6	1.92	2.1	2.1175
NM_001012856.2	PHF14	2.44	0.73	1.38	1.59	3.04	2.36	2.97	2.43	3.1975
NM_001012857.1	KLHL7	3.12	2.66	3.7	3.98	2.37	2.67	2.75	4.33	6.67875
NM_001012858.1	ITGA9	2.55	3.33	3.39	2.59	7.97	9.72	12.84	11.04	5.7125
NM_001012859.1	VPS41	5.67	4.84	11.07	3.87	6.92	6.9	3.33	3.1	50.395
NM_001012860.2	PSMA2	55.87	47.03	51.94	47.1	49.44	47.96	55.8	48.02	2.9825
NM_001012861.1	RBFA	4.16	2.41	2.71	3.23	3.14	2.65	2.61	2.95	5.51
NM_001012862.1	JARID2	3.59	3.23	4.02	4.96	5.52	7.35	8.63	6.78	87.6
NM_001012863.2	RBM24	96.56	50.36	61.59	48.46	138.87	125.55	92.63	86.78	13.5362
NM_001012864.2	CLPTM1L	14.16	11.87	12.02	10.52	14.22	14.18	14.22	17.1	4.7125
NM_001012865.1	FAM65B	3.06	4.86	2.69	2.38	4.65	8.75	6.4	4.91	0.12625
NM_001012866.1	KLHL14	0.11	0.17	0.08	0.07	0.19	0.08	0.14	0.17	21.7575
NM_001012868.2	ARL8A	18.99	17.28	22.57	21.62	22.35	22.65	20.08	28.52	0.35
NM_001012870.1	BUB1	0.17	0.31	0.08	0.27	0.18	0.79	0.4	0.6	5.5375
NM_001012871.1	ABHD12	2.9	2.73	5.27	5.36	4.94	8.99	7.72	6.39	0.34875
NM_001012872.2	PELI1	0.26	0.52	0	0	0.95	0.26	0.14	0.66	4.46625
NM_001012873.1	PPP1R21	3.58	3.78	3.28	4.07	6.11	4.92	4.4	5.59	2.1475
NM_001012874.2	BPNT1	1.49	0.62	3.51	2.5	1.59	1.29	2.77	3.41	16.1088
NM_001012875.1	SCCPDH	10.84	13.74	12.35	12.03	15.16	22.64	19.16	22.95	3.11875
NM_001012877.1	REPS1	4.68	1.38	2.79	1.64	5.03	4.2	2.26	2.97	0.24625
NM_001012878.1	NCOA7	0.41	0	0.35	0.28	0	0	0.93	0	13.9125
NM_001012879.1	TMEM30A	9.9	12.31	10.5	12.91	12.58	18.16	16.43	18.51	0.465
NM_001012880.1	PRIM2	0.2	0.42	1.05	0.54	0.08	0.13	0.58	0.72	0.80875
NM_001012882.1	NCOA1	1.14	0	0.67	0	1.94	2.72	0	0	0.54125
NM_001012883.1	SLC25A14	0.35	0.55	0.65	0.78	0.59	0.35	0.3	0.76	9.74
NM_001012884.2	WDR44	7.53	7.95	8.01	9.48	7.65	10.84	11.33	15.13	4.31125
NM_001012886.1	TMEM164	7.19	7.83	3.87	4.59	3.37	3.84	1.26	2.54	9.4675
NM_001012887.2	NKRF	9.85	7.82	9.05	8.76	8.87	10.11	9.93	11.35	0.47625
NM_001012888.1	GTF2E2	0.41	0.48	0.29	0.7	0.73	0.49	0.22	0.49	16.1462
NM_001012889.1	RNF4	17.11	17.89	18.33	16.83	14.7	10.85	15.95	17.51	5.26125
NM_001012890.1	CTBP1	2.9	7.53	0.95	11.31	3.75	4.58	5.44	5.63	17.6537
NM_001012891.1	KDM3A	17.6	19.2	21.06	19.16	14.21	15.58	19.04	15.38	50.7013
NM_001012892.1	SUCLG1	38.14	43.34	45.29	48.17	57.97	59.78	57.49	55.43	14.0425
NM_001012893.1	MAVS	5.58	7.05	4.2	2.67	17.65	29.94	33.56	11.69	3.5875
NM_001012894.1	SMYD5	3.67	3.08	2.47	3.35	4.16	3.6	4.23	4.14	4.84
NM_001012895.3	SBF2	3.31	4.82	3.04	3.66	4.98	6.57	5.69	6.65	12.85
NM_001012896.1	AP2A2	12.88	12.73	10.4	11.91	13.08	12.34	13.48	15.98	8.775
NM_001012897.1	LRP5	7.31	6.4	6.36	7.2	10.91	8.79	11.13	12.1	12.2037
NM_001012898.1	CPT1A	3.78	20.05	5.52	17.14	4.61	19.79	8.18	18.56	0.53875
NM_001012899.1	SLC1A2	0.2	0.16	0.15	0.23	0.81	0.5	0.66	1.6	1.8025
NM_001012900.1	G2E3	1.05	1.96	1.44	2.35	1.64	2.1	1.61	2.27	3.31125
NM_001012902.2	ARID4A	2.95	2.44	2.99	3.75	2.97	3.45	4.31	3.63	38.92
NM_001012903.3	ANXA11	31.95	31.46	27.15	35.15	49.25	46.81	38.66	50.93	14.8788
NM_001012904.1	CHUK	14.45	16.56	16.26	16.19	12.12	14.38	14.57	14.5	0.31375
NM_001012905.1	EXOC6	0	0	0.12	0.64	0.32	1.07	0	0.36	17.77
NM_001012906.1	43529	20.88	17.73	16.53	20.58	16.79	16.34	13.79	19.52	12.755
NM_001012908.1	RRP12	17.35	13.61	14.36	15.49	10.54	10.91	10.23	9.55	0.2275
NM_001012909.1	ARHGAP19	0.24	0	0.44	0.43	0.29	0	0.42	0	0.41625
NM_001012910.1	NEURL1	0.35	0.25	0.16	0.18	0.45	0.56	0.51	0.87	2.34625
NM_001012911.1	MXI1	1.9	1.09	2.3	3.06	3.08	2.27	1.85	3.22	2.52375
NM_001012912.1	MCMBP	3.06	1.93	2.74	2.56	2.17	2.61	2.77	2.35	19.62
NM_001012913.1	SLC40A1	12.88	19	15.8	19.58	12.78	26.53	20	30.39	20.4375
NM_001012914.1	STAT1	10.19	16.67	13.02	22.99	16.53	25.99	17.66	40.45	2.97875
NM_001012915.1	ANKRD44	2.18	1.99	2.62	3.49	2.22	3.58	3.34	4.41	17.6075
NM_001012916.2	HSPD1	7.43	7.93	24.72	12.75	12.77	20.64	37.4	17.22	3.50375
NM_001012917.1	WIPF1	1.4	2.5	2.72	4.35	2.35	5.13	3.66	5.92	0.43875
NM_001012918.1	STK11IP	0.74	0.86	0.23	0.36	0.47	0.22	0.29	0.34	16.9275
NM_001012919.2	DNPEP	2.99	24.33	14.24	29.96	2.57	20.56	19.5	21.27	3.28875
NM_001012920.3	HACD2	2.73	2.42	1.82	2.04	4.26	3.56	4.28	5.2	0.20625
NM_001012921.1	GTDC1	0.39	0.37	0.31	0	0.11	0.19	0.28	0	11.055
NM_001012922.1	STAM2	7.27	11.62	12.05	10.06	9.64	12.14	12.54	13.12	9.59625
NM_001012923.1	RABGAP1L	9.91	11.4	10.89	9.42	7.24	11	8.08	8.83	20.4962
NM_001012926.3	SELENOF	18.33	17.13	21.47	14.52	19.1	22.5	25.84	25.08	5.13125
NM_001012927.1	MYSM1	5.98	2.54	3.22	5.22	6.06	5.12	6.6	6.31	0.09375
NM_001012928.1	DEPDC1	0.02	0	0.04	0	0.05	0.29	0.16	0.19	2.3525
NM_001012929.1	RASA2	2.4	1.99	0.98	2.59	2.02	2.86	2.5	3.48	0.65625
NM_001012930.1	BCL6	0.83	0	0.95	0	0	1.17	0.31	1.99	18.325
NM_001012931.2	MFN1	5.18	11.23	9.2	21.24	3.6	20.71	30.38	45.06	16.06
NM_001012932.2	RPRD2	20.4	17.59	20.46	15.76	15.17	13.54	13.61	11.95	5.99125
NM_001012933.3	DAPP1	3.76	3.19	4	5.4	7.83	5.31	9.69	8.75	70.8937
NM_001012934.1	PSMD2	99.92	61.57	74.47	85.36	66.22	55.65	63.38	60.58	2.87375
NM_001012935.1	RNF166	1.8	2.15	0.75	1.45	3.91	5.11	4.68	3.14	3.65375
NM_001012936.2	ASB8	2.07	4.03	3.82	3.82	3.87	4.19	4.65	2.78	3.03875
NM_001012938.1	ZC3HAV1	1.9	3.37	0.27	6.12	1.19	4.48	3.59	3.39	8.26875
NM_001012939.1	ANKRD52	6.82	7.62	9.32	5.42	8.74	8.33	10.38	9.52	7.685
NM_001012940.1	NAT10	5.79	8.22	8.86	7.45	6.82	6.99	8.08	9.27	0.76
NM_001012941.2	APCDD1	0.69	0.42	0.55	1.3	0.54	0.82	0.91	0.85	15.1725
NM_001012942.1	XPO7	16.92	18.75	20.15	16.24	10.29	13.07	14.58	11.38	3.08875
NM_001012943.1	STX7	3.54	2.82	2.75	4.5	3.49	4.02	1.22	2.37	30.1038
NM_001012944.1	SKIV2L2	42.78	25.18	26.64	21.5	38.95	26.9	30.14	28.74	93.0062
NM_001012945.1	DNAJA1	88.74	82.01	127.87	138.26	70.77	64.69	91.2	80.51	11.3637
NM_001012947.2	XPO4	9.09	7.86	9.64	9.49	13.89	12.91	13.79	14.24	14.72
NM_001012948.1	VCPIP1	14.06	13.89	15.73	15.23	13.87	15.01	14.54	15.43	5.0825
NM_001012949.2	SLC25A13	4.78	4.08	3.92	3.24	5.83	5.89	6.59	6.33	1.77125
NM_001012950.1	PAPD7	1.38	1.27	2.62	2	1.52	2.18	2.04	1.16	0.04625
NM_001012951.1	SNAP91	0	0.11	0	0.11	0	0.15	0	0	0.8375
NM_001012952.1	CHN1	1.01	0.35	0.64	0.53	0.71	1.5	1.63	0.33	6.80375
NM_001012953.1	MTA1	5.39	8.43	8.05	5.29	6.8	6.06	7.41	7	1.04
NM_001012954.2	PAN2	2.35	1.36	0	2.44	0.36	0.4	0.99	0.42	0.02125
NM_001012955.1	FOXM1	0	0	0	0	0	0	0	0.17	5.2325
NM_001012996.1	KDELR3	2.12	6.59	4.81	3.27	3.56	9.14	6.09	6.28	0.00875
NM_001012997.1	CEL	0	0	0.04	0	0	0	0.03	0	11.265
NM_001013394.1	PPM1M	8.51	10.86	7.52	8.27	14.15	13.9	14.79	12.12	4.7375
NM_001013395.1	ASS1	4.21	4.16	2.82	3	6.02	6.96	5.95	4.78	575.304
NM_001013396.1	MYH1A	21.29	51.1	2.99	34.33	605.96	755.41	1250.63	1880.72	3404.93
NM_001013397.2	MYH1E	2982.18	8197.81	7328.35	8615.19	40.58	19.39	35.35	20.58	4.39375
NM_001013611.2	CLDN1	1.52	0	2.66	2.43	7.54	7.25	1.75	12	50.705
NM_001014968.1	SMAD5	37.76	41.7	44.59	48.45	54.52	56.18	64.2	58.24	2.45
NM_001014970.1	VIPR2	1.83	1.95	1.49	1.83	2.73	3.76	2.98	3.03	0.055
NM_001017412.1	CD1C	0.08	0.03	0.05	0.06	0	0.08	0.09	0.05	0.0675
NM_001017413.1	PTX3	0	0.03	0	0	0.41	0.02	0.08	0	22.7825
NM_001017414.1	SIRT2	27.19	22.79	21.49	29.67	19.81	18.73	21.28	21.3	24.16
NM_001018012.1	ALAS1	11.78	12.8	9.56	11.27	37.03	46.86	38.77	25.21	6.94375
NM_001024456.1	NSF	5.94	6.45	5.36	6.73	6.93	8.24	7.91	7.99	66.5725
NM_001024577.1	LINGO1	38.14	53.72	80.99	97.83	36.57	53.83	94.11	77.39	1.58875
NM_001024578.1	TNFSF15	0.85	0.73	0.78	0.83	1.86	2.21	2.86	2.59	0.6375
NM_001024579.1	WISP1	0.43	1.26	0.66	0.24	0.02	1.06	0.81	0.62	0.13125
NM_001024580.1	VIT	0.06	0.08	0	0.03	0.14	0	0.18	0.56	1.04375
NM_001024582.1	CD1B	0.5	1.36	0.99	0	0.62	1.81	1.04	2.03	0.01125
NM_001024583.1	SSTR3	0	0	0.06	0	0	0	0	0.03	2.355
NM_001024586.1	TLR5	2.08	2.06	1.55	1.33	2.67	2.96	3.05	3.14	0.48625
NM_001024590.1	IL1RL1	0	0	0	0.15	0.19	2.33	1.03	0.19	13.4475
NM_001024691.1	PYGO1	8.31	9.67	9.18	5.95	19.35	20.62	16.42	18.08	21.32
NM_001024734.3	SELENOS	31.48	22.86	20	15.27	22.62	22.87	16.56	18.9	0.2625
NM_001024826.1	SMAD9	0	0.2	0	0.17	0.73	0.54	0	0.46	13.37
NM_001024827.1	FOXP1	9.7	10.72	7.99	10.49	13.06	16.39	19.61	19	0.0075
NM_001024828.3	DNMT3B	0	0	0	0	0.06	0	0	0	0.3075
NM_001024829.1	TIRAP	0	0	0	0.06	0	2.4	0	0	0.02
NM_001024830.2	CAMP	0	0	0	0	0	0.16	0	0	2.26625
NM_001024831.3	TRDMT1	1.15	1.94	1.8	2.02	1.57	3.52	3.34	2.79	13.225
NM_001024832.1	DNMT3A	13.86	10.95	21.45	16.42	13.54	4.28	13.89	11.41	0.04125
NM_001024834.1	SSTR5	0.04	0	0	0	0	0	0	0.29	4.0725
NM_001025304.1	BCL2L1	7.02	8.17	6.26	4.49	2.4	2.31	1.93	0	8.98625
NM_001025354.2	POLE3	8.58	7.36	5.21	7.4	12.34	8.23	11.04	11.73	2.065
NM_001025355.1	HOXB5	3.01	1.29	0.9	2.27	2.58	1.68	2.05	2.74	8.92
NM_001025440.1	CHMP1A	9.18	9.38	8.67	8.56	7.9	9.07	9.89	8.71	3.26125
NM_001025441.2	SELENOK	1.58	2.43	2.99	0.9	4.74	4.53	4.79	4.13	5.2625
NM_001025578.1	MAD2L2	4.59	6.28	4.95	2.95	6.06	5.39	5.83	6.05	17.0325
NM_001025609.1	DNAJC18	20.21	18.54	20.89	14.59	14.85	16.45	17.65	13.08	0.32625
NM_001025611.1	STK32A	0.07	0.15	0.13	0.08	0.33	0.8	0.77	0.28	12.8175
NM_001029849.1	RHOC	6.82	13.12	7.48	10.03	14.96	18.28	14.27	17.58	2.60625
NM_001029980.2	PRR5	2.12	3.25	2.33	0.46	2.18	3.01	4.59	2.91	10.98
NM_001029981.2	OSER1	15.66	17.87	9.81	6.31	8.16	12.88	7.38	9.77	0.075
NM_001030008.1	AP1S3	0	0.25	0.08	0.01	0.02	0.09	0.15	0	17.2762
NM_001030053.2	MRPL48	16.83	13.27	10.09	19.86	14.91	17.24	23.48	22.53	0.12875
NM_001030295.1	NOTCH1	0	0	1.03	0	0	0	0	0	0.01
NM_001030336.1	IRX2	0	0	0	0.06	0	0.02	0	0	10.6638
NM_001030337.1	FZD1	10.29	10.29	11.61	10.13	10.54	9.89	10.44	12.12	0.12375
NM_001030338.1	IRX1	0.18	0.18	0.06	0.03	0.1	0.09	0.35	0	145.294
NM_001030339.2	CD81	106.6	125.95	118	122.62	135.45	162.74	175.69	215.3	18.205
NM_001030340.1	PPP3CB	19.71	18.83	17.85	14.27	19.03	19.58	17.23	19.14	24.31
NM_001030341.2	FLNB	14.75	18.16	15.07	12.53	20.06	35	38.3	40.61	0.06375
NM_001030342.2	IGF2	0.2	0.02	0	0	0.29	0	0	0	4.845
NM_001030343.1	CHST10	2.46	4.86	3.75	3.64	4.42	5.67	6.4	7.56	0.83875
NM_001030345.2	SSTR2	0.28	0.26	0	0.17	0.01	0.78	0.22	4.99	1.19
NM_001030346.2	HOXA4	0.96	1.44	1.24	1.24	1.28	1.43	0.79	1.14	0.3325
NM_001030357.1	PCSK7	0.21	0.25	0.06	0.8	0.25	0.53	0.43	0.13	0.29625
NM_001030360.2	CCL4	0.11	0	0.1	0.11	0	1.07	0.35	0.63	4.22125
NM_001030363.1	MYF5	5.49	3.92	5.48	6.15	4.37	3.17	2.21	2.98	0.9625
NM_001030365.1	ERBB4	0.05	0	0	1.71	2.58	1.24	1.92	0.2	0.005
NM_001030367.1	TBX6	0	0	0	0.02	0.02	0	0	0	0.18
NM_001030370.3	HGF	0.14	0	0.22	0.12	0	0.39	0.4	0.17	3.0975
NM_001030372.1	TEC	2.72	2.27	2.18	2.19	2.71	5.34	4.58	2.79	0.495
NM_001030375.2	MATN1	0.72	0.36	0.08	0.98	0.54	0.3	0.17	0.81	0.22875
NM_001030378.1	KCNA3	0.35	0.07	0.25	0.16	0.34	0.22	0.25	0.19	0.00875
NM_001030380.2	ZPBP	0	0.05	0	0	0.02	0	0	0	0.01125
NM_001030383.2	TRH	0.07	0	0.02	0	0	0	0	0	2.0775
NM_001030385.1	EDC3	0.16	3.66	2.53	3.22	0.28	1.97	2.39	2.41	0.105
NM_001030387.1	ARIH1	0.14	0.07	0.14	0.27	0	0.07	0.08	0.07	5.8775
NM_001030390.1	HEXA	4.09	5.2	4.67	3.6	6	7.5	6.52	9.44	1.22375
NM_001030394.1	HMG20A	1.05	0.12	1.51	1.1	2.64	0.99	1.2	1.18	5.72
NM_001030536.1	ACO1	3.33	4.45	3.75	4.24	6.38	7.27	7.32	9.02	0.3
NM_001030537.1	TBX4	0.05	0	0	0	0.44	1.08	0.43	0.4	4.42
NM_001030538.2	JAK2	4.13	3.86	3.63	3.92	4.74	4.73	4.55	5.8	0.0375
NM_001030539.1	CRABP1	0	0	0	0	0	0.05	0.05	0.2	0.715
NM_001030540.1	ACLY	1.41	0.65	0.67	0.5	0	2.01	0.35	0.13	1.37375
NM_001030541.1	POSTN	0.37	0.52	0.45	1.08	0.79	2.01	3.3	2.47	0.28625
NM_001030542.2	NPAS2	0	0.02	0.53	0.28	0	0	0	1.46	1.36875
NM_001030544.1	NRG4	0.38	1.76	0	0.32	0.61	0.25	5.87	1.76	39.5025
NM_001030545.1	FBXO22	43.38	46.2	57.82	42.68	31.91	31.83	31.37	30.83	7.1875
NM_001030546.1	LACTB	9.45	4.99	7.38	7.76	7.33	6.07	6.49	8.03	2.91625
NM_001030547.1	ADAL	1.82	2.83	2.7	3.01	1.67	5.01	2.71	3.58	0.01875
NM_001030548.4	PRTG	0	0.02	0.05	0.08	0	0	0	0	0.2
NM_001030549.1	MAPK6	0	0	0.21	0	0	0.54	0	0.85	359.535
NM_001030550.1	ITGB1BP3	472.52	347.28	284.56	352.29	358.84	394.6	283.09	383.1	18.0513
NM_001030551.2	mesd	14.69	16.12	16.09	12.86	19.32	20.21	23.46	21.66	16.635
NM_001030552.1	CLPX	13.82	7.37	8.39	11.24	24.94	25.96	18.83	22.53	16.835
NM_001030553.1	FEM1B	15.33	19.06	16.2	16.57	12.89	17.1	18.57	18.96	0.34125
NM_001030554.1	KIF23	0.29	0.72	0.08	0.13	0	0.53	0.41	0.57	0.405
NM_001030555.1	FAM96A	0.25	0.4	0.53	0.29	0.48	0.36	0.55	0.38	6.63375
NM_001030557.1	GALK2	5.98	7.05	4.73	7.92	7.28	6.44	5.28	8.39	1.36375
NM_001030558.1	TLR21	1.16	0.75	0.82	0.86	1.78	1.32	2.68	1.54	0.71875
NM_001030559.2	KATNB1	0.72	0.13	0.19	0.48	1.3	0.98	1.07	0.88	0.47625
NM_001030560.1	GFOD2	0.39	0.83	0.46	0	1.52	0.26	0	0.35	0.57875
NM_001030561.1	PLLP	0.13	0.4	0.29	0.5	0.4	1.03	0.61	1.27	0.48875
NM_001030562.2	NUTF2	0.3	1.61	0.22	0	1.38	0.18	0.22	0	4.79875
NM_001030563.3	SETD6	3.75	4.96	5.7	3.74	4.59	5.79	4.52	5.34	6.8025
NM_001030564.1	VAC14	6.9	7.15	6.56	6.39	7.06	7.35	6.58	6.43	19.4225
NM_001030565.1	C11H16orf70	22.32	16.87	14.5	20.18	20.91	21.93	17.9	20.77	6.34375
NM_001030568.2	LPCAT2	4.65	4.35	4.83	3.67	8.07	8.5	8.16	8.52	8.3
NM_001030569.1	HEATR3	12.01	7.11	13.31	8.83	5.14	7.2	4.64	8.16	7.70375
NM_001030570.1	N4BP1	9.15	7.5	7.93	9.06	9.3	4.42	5.17	9.1	4.1975
NM_001030572.1	PDCD2L	4.17	4.47	5.42	3.63	3.76	4.58	4.05	3.5	41.9563
NM_001030573.1	DYNC1LI2	38.05	36.74	37.18	36.68	45.57	46.44	45.39	49.6	2.0925
NM_001030574.2	WWOX	1.69	1.63	1.3	2.11	3.09	2.33	2.32	2.27	3.71625
NM_001030575.1	TLDC1	3.41	2.45	2.51	3.56	4.53	4.68	4.8	3.79	0.01875
NM_001030576.3	HNF4beta	0	0	0	0	0	0	0.03	0.12	363.745
NM_001030577.1	COX4I1	334.89	240.97	218.48	203.55	538.87	561.36	446.59	365.25	9.5575
NM_001030578.1	KLHDC4	9.28	11.31	10.86	21.16	5.7	4.72	5.67	7.76	15.6625
NM_001030579.2	SLC7A5	15	28.81	40.66	23.19	2.93	6.12	3.96	4.63	1.155
NM_001030580.1	CBFA2T3	0.57	1.12	0.57	1.81	1.47	0.92	1.34	1.44	14.6625
NM_001030581.1	CYB5B	14.19	11.98	14.49	8.79	16.17	18.51	18.38	14.79	8.5275
NM_001030582.2	DHX38	8.12	8.83	9.14	7.81	9.76	8.1	9.61	6.85	18.8087
NM_001030583.1	KARS	16.59	18.6	16.98	22.12	15.74	17.97	23.84	18.63	7.46
NM_001030585.1	APEH	7.9	5.59	4.07	5.91	10.81	9.34	6.86	9.2	0.0025
NM_001030586.1	TRAIP	0	0	0.02	0	0	0	0	0	7.55375
NM_001030587.2	MON1A	4.96	6.14	14.15	10.23	2.26	5.36	8.91	8.42	4.395
NM_001030588.2	RBM6	4.11	3.38	4.24	3.88	4.94	5.11	5.27	4.23	32.2362
NM_001030589.1	TWF2	32.68	29.93	18.12	26.44	43.29	36.98	34.11	36.34	6.4575
NM_001030590.1	BAP1	4.8	5.39	6.96	5.49	7.62	6.01	6.81	8.58	13.925
NM_001030591.2	SHISA5	7.77	12.35	9.42	10.15	9.04	21.93	19.51	21.23	3.1075
NM_001030592.1	ATG7	2.45	3.05	2.48	2.96	3.3	2.96	3.95	3.71	16.2462
NM_001030593.2	VGLL4	12.61	13.07	13.6	13.65	16.11	19.42	20.9	20.61	2.285
NM_001030594.2	TSEN2	0	0	4.09	2.61	6.26	5.32	0	0	3.11875
NM_001030595.1	ARHGEF3	2.77	2.02	3.41	2.59	2.02	4.11	4.77	3.26	11.805
NM_001030596.2	IP6K2	12.29	9.19	6.85	8.64	16.56	14.46	13.57	12.88	22.1425
NM_001030597.2	COPG1	18.55	24.16	21.51	22.29	20.69	26.79	21.87	21.28	23.695
NM_001030598.1	ABTB1	29.19	24.36	23.56	20.1	25.91	23.02	22.33	21.09	0.3125
NM_001030599.2	TPRA1	0	0.93	0.8	0	0	0	0	0.77	0.63125
NM_001030600.3	SLC6A6	1.1	0.13	1.38	0.25	0	1.04	0.38	0.77	30.6163
NM_001030601.2	IMPDH2	37.71	15.2	16.01	13.18	47.74	46.54	38.92	29.63	1.34125
NM_001030603.2	RAD18	1.01	1.78	1.38	0.55	1	1.63	1.87	1.51	3.13875
NM_001030604.2	SRGAP3	1.65	3.02	2.4	2.05	1.91	4.64	4.1	5.34	17.1262
NM_001030605.1	IRAK2	25.91	17.32	18.6	16.39	17.25	13.16	13.98	14.4	0.055
NM_001030606.1	RHO	0.16	0	0	0.08	0	0.16	0.04	0	22.3338
NM_001030607.1	RARS	22.26	22.19	14.05	19.23	28.7	26.5	20.62	25.12	79.1837
NM_001030609.2	CLTB	84.53	77.24	85.96	72.46	82.39	83.08	75.71	72.1	1.7225
NM_001030610.1	KIAA1191	2.41	0.62	2.87	1.59	3.26	1.01	0.68	1.34	2.45875
NM_001030611.2	THOC3	2.46	2.35	1.94	2.57	1.76	2.87	2.43	3.29	0.0375
NM_001030612.2	SPIK5	0	0	0	0	0	0.05	0	0.25	4.7225
NM_001030613.3	UBLCP1	4.58	4.23	9.21	5.92	4.24	4.41	4.03	1.16	20.6562
NM_001030615.1	CLINT1	19.95	21.22	21.39	20.86	16.91	20.47	21.92	22.53	3.74125
NM_001030616.1	THG1L	4.08	3.36	5.59	2.34	3.24	2.91	4.53	3.88	0.005
NM_001030617.2	HAVCR1	0	0	0	0	0	0.04	0	0	6.2875
NM_001030618.2	CNOT8	7.92	4	8.39	2.74	6.9	7.41	7.14	5.8	38.6063
NM_001030619.1	RPS14	51.38	36.42	39.08	30.09	37.41	42.7	40.3	31.47	10.4425
NM_001030620.1	CANX	7.26	9.84	8.05	4.84	13.54	13.59	19.65	6.77	84.0425
NM_001030621.1	SAR1B	138.43	62.92	61.97	114.14	93.4	55.74	70.91	74.83	0.725
NM_001030622.1	KIF3A	0.61	0	1.12	2.43	0	0	1.35	0.29	1.755
NM_001030623.2	RNF14	5.83	7.01	0	1.2	0	0	0	0	25.7375
NM_001030624.1	CTBPL	25.18	27.19	30.62	25.45	22.4	25.47	24.89	24.7	0.7525
NM_001030625.1	HAUS1	0.93	0.6	0.93	0.98	0.29	0.65	0.58	1.06	2.98375
NM_001030626.1	PIAS2	2.55	2.29	2.26	3.43	2.97	2.56	2.79	5.02	3.2325
NM_001030627.1	EEF2KMT	2.74	1.81	1.97	2.13	4.66	4.44	3.46	4.65	0.3975
NM_001030628.1	WDR24	1.22	0.27	1.43	0	0	0	0	0.26	3.76375
NM_001030629.1	PARN	3.29	4.51	3.81	0.24	0.25	4.97	7.95	5.09	14.9887
NM_001030632.1	ARPC1B	12.42	14.36	12.16	10.61	15.25	19.8	18.88	16.43	6.65375
NM_001030633.1	NATD1	4.38	6.99	6.18	5.14	6.24	8.55	7.98	7.77	19.35
NM_001030634.1	DRG2	21.65	17.97	20.83	18.9	19.77	19.08	20.27	16.33	44.6763
NM_001030635.1	FLII	65.71	51.6	42.62	31.46	54.35	45.33	45.53	20.81	1.56875
NM_001030636.2	TOP3A	1.43	1.5	1.78	1.6	1.57	1.5	1.7	1.47	4.23125
NM_001030637.1	HAGHL	4.14	5.74	6.28	5.65	2.28	3.38	3.43	2.95	19.395
NM_001030638.1	PGP	13.95	31.38	44.14	28.25	6.73	10.29	12.67	7.75	0.19
NM_001030639.1	PLK1	0.02	0.31	0.11	0.12	0.02	0.45	0.25	0.24	0.03125
NM_001030640.1	IL21R	0.09	0	0	0	0	0	0.16	0	0.40625
NM_001030641.2	TMC7	0	0.36	0.56	0	0.28	0.89	0.42	0.74	0.9675
NM_001030642.1	CDR2	0.56	0.55	1.12	0.36	0.71	1.63	1.29	1.52	8.0625
NM_001030643.2	DAGLB	6.64	7.52	10.27	7.41	7.92	8.18	10.1	6.46	3.50875
NM_001030644.2	CLCN7	2.43	3.03	2.56	2.65	3.75	4.54	4.26	4.85	0.91625
NM_001030645.1	NMRAL1	0.65	0.43	0.38	0.93	1.34	1	1.14	1.46	1.72625
NM_001030646.1	NRF1	3.06	1.47	0	0.45	2.82	2.17	2.38	1.46	41.0225
NM_001030647.1	UBE2H	40.65	41.38	49.07	28.4	28.92	53	44.17	42.59	35.8525
NM_001030648.1	NET1	30.23	28.89	30.19	30.03	29.43	47.47	47.49	43.09	46.7825
NM_001030649.1	EIF4A3	46.01	45.54	37.97	43.79	42.67	50.84	52.47	54.97	18.2287
NM_001030652.1	SNAP29	15.54	16.68	23.05	16.65	16.96	21.37	17.35	18.23	5.6
NM_001030653.1	PPIL2	3.92	5.55	5.59	5.37	4.7	6.9	6.38	6.39	11.9138
NM_001030654.2	43713	8.51	14.28	14.23	9.58	8.38	14.97	11.02	14.34	4.12875
NM_001030655.2	NOC4L	1.98	2.65	4.26	3.68	3.36	5.3	5.55	6.25	0.3525
NM_001030657.1	HIP1R	0	0.42	0	0.97	0.12	1.31	0	0	14.4875
NM_001030658.1	ORAI1	8.71	7.84	7.7	10.74	14.5	22.09	25.52	18.8	0.36125
NM_001030659.1	TMEM120B	0.11	0.48	0.17	0.37	0.25	0.43	0.61	0.47	5.31625
NM_001030661.1	SETD1B	4.28	4.17	3.79	5.9	6.04	6.14	6.87	5.34	8.37875
NM_001030662.2	ZCCHC8	8.17	7.68	6.86	7.58	9.52	8.4	9.96	8.86	2.70875
NM_001030663.1	HVCN1	2.09	3.16	2.11	2.95	3.07	3.45	2.74	2.1	8.38375
NM_001030664.2	NAA25	7.82	7.02	10.46	6.72	10.07	7.95	9.36	7.67	5.845
NM_001030665.2	TFIP11	6.81	6.73	5.26	5.8	5.53	5.26	5.24	6.13	2.8575
NM_001030667.1	DDT	1.33	4.52	1.84	1.16	3.46	4.6	2.74	3.21	11.37
NM_001030669.2	RAB35	11.19	11.45	9.59	11.75	10.21	13.28	12.27	11.22	0.32
NM_001030670.1	BG8	0.19	0	0	0	0	1.65	0.72	0	0.85375
NM_001030671.2	TRIM27.1	0.35	1.09	0.35	1.24	0.48	1.5	1.11	0.71	0.28
NM_001030674.1	BRD2	0.74	0	0	0	1.5	0	0	0	2.735
NM_001030675.2	YF5	7.06	0.56	0.04	0	12.97	1.13	0	0.12	10.4875
NM_001030676.2	GARNL3	9.99	10	9.41	8.32	11.38	10.96	12.14	11.7	3.01375
NM_001030677.1	MVB12B	4.02	2.54	1.41	5.9	2.06	2.03	4.57	1.58	1.91125
NM_001030678.1	PBX3	2.51	1.64	1.77	1.64	1.59	1.75	2.43	1.96	1.59875
NM_001030680.1	STRBP	4.96	2.12	0.67	3.45	0.26	0.54	0.79	0	0.5325
NM_001030681.1	NACC2	0.7	0.57	0.59	0.17	0.43	1.3	0	0.5	1.05125
NM_001030682.1	SURF6	0	1.92	1.01	1.11	2.49	1.88	0	0	10.1775
NM_001030683.1	GBGT1	6.39	12.28	11.31	11.41	10.27	9.6	10.92	9.24	0.42
NM_001030684.1	GTF3C5	0.34	0.05	0.23	0.71	0.82	0.52	0.33	0.36	1.0475
NM_001030685.1	POMT1	0.58	0.38	1.07	1.24	1	1.89	0.84	1.38	5.595
NM_001030686.1	GPR107	4.58	5.43	4.75	5	6.05	6.33	5.37	7.25	13.125
NM_001030687.1	TOR1A	11.81	9.53	12.07	12.79	11.69	13.14	16.76	17.21	3.20875
NM_001030688.1	ASB6	3.5	1.16	4.37	2.49	3.81	3.65	3.47	3.22	2.97625
NM_001030689.2	DOLPP1	2.21	2.08	3.03	3.42	1.8	3.85	4.36	3.06	4.76125
NM_001030690.1	NUP188	3.54	4.9	4.51	4.5	4.66	5.75	5.39	4.84	25.0363
NM_001030691.2	SET	28.1	22.82	23.03	27.19	21.23	23.69	25.9	28.33	4.955
NM_001030692.2	NAIF1	8.29	1.75	9.68	7.11	4.5	0.84	2.97	4.5	2.86875
NM_001030693.1	TLR4	1.95	2.82	1.57	1.94	2.49	4.24	3.08	4.86	16.08
NM_001030694.1	FBXW5	13.88	14.47	20.45	24.22	13.77	11.29	16.28	14.28	0.005
NM_001030695.1	ZNF302	0	0.04	0	0	0	0	0	0	9.08
NM_001030696.1	NDEL1	7.7	8.7	6.85	6.83	9.18	11.19	10.45	11.74	0.7875
NM_001030697.1	PIK3R5	0.69	0.29	0.93	0.96	1.02	0.65	1.4	0.36	6.97375
NM_001030698.1	STX8	8.13	6.26	8.04	8.62	5.16	6.61	6.95	6.02	23.0675
NM_001030699.1	FAM18B1	26.54	22.89	27.36	24.59	19.01	20.29	22.25	21.61	16.8125
NM_001030700.1	COX10	15.73	13.89	13.68	13.86	23.32	20.61	18.04	15.37	10.5113
NM_001030701.1	43717	8.6	9.67	11.63	8.65	7.1	12.4	12.32	13.72	0.00875
NM_001030702.1	RASL10A	0	0	0	0	0	0	0	0.07	41.805
NM_001030703.1	JMJD6	61.38	67.28	86.63	42.44	22.94	14.5	25.14	14.13	18.9363
NM_001030704.1	MMD	7.97	15.72	12.59	13.46	11.74	26.09	21.75	42.17	43.7938
NM_001030706.1	PSMD12	63.16	40.36	43.47	45.75	47.65	36.31	37.07	36.58	7.4175
NM_001030707.2	COG1	6.37	7.99	4.99	1.93	11.66	9.81	6.02	10.57	0.77125
NM_001030708.1	FAM104A	1.02	1.04	0.78	0.9	0.96	0.41	0.85	0.21	0.155
NM_001030709.1	NCF1	0	0.3	0	0.35	0.06	0.1	0.24	0.19	7.63375
NM_001030710.1	ORAI2	4.4	4.5	3.61	4.43	9.43	12.12	9.77	12.81	0.02125
NM_001030712.1	CCAH221	0	0	0	0	0	0	0.17	0	98.575
NM_001030713.1	GBAS	98.45	60.34	65.33	74.82	131.38	122.42	118.79	117.07	0.2725
NM_001030714.1	ASL2	0	1.8	0	0	0.38	0	0	0	0.8975
NM_001030715.1	SMYD4	0	0.54	0.46	2.08	0.45	0.11	1.44	2.1	2.585
NM_001030716.2	DPH1	1.86	2.51	2.76	1.55	2.46	3.5	3.21	2.83	1.55375
NM_001030718.1	FAM222B	1.35	2.01	0.28	1.96	2.8	0.4	1.33	2.3	0.03375
NM_001030719.1	FLOT2	0	0	0	0	0.15	0	0	0.12	12.6625
NM_001030721.1	RPS6KB1	20.6	11.65	15.16	13.37	11.22	7.35	10.88	11.07	8.095
NM_001030722.1	INTS2	7.73	7.84	9.33	8.72	7.11	7.69	8.28	8.06	17.155
NM_001030723.1	APPBP2	21.01	19.27	19.69	15.66	15.53	16.39	13.24	16.45	3.8925
NM_001030724.2	AATF	4.62	3.34	3.21	2.43	4.04	4.88	3.99	4.63	3.935
NM_001030725.2	DDX52	4.16	2.26	4.97	4.72	3.3	3.32	4.03	4.72	2.12625
NM_001030726.1	TNFAIP1	1.34	1.15	1.99	1.95	1.94	3.21	1.37	4.06	0.065
NM_001030727.1	DLD	0.3	0	0	0	0.12	0	0.1	0	129.019
NM_001030728.1	NAMPT	264.98	173.4	170.3	213.16	55.84	47.8	47.19	59.48	1.13125
NM_001030729.1	ORC5	1.09	1.07	0.75	0	1.04	2	2.03	1.07	11.3825
NM_001030730.1	NAPEPLD	12.92	18.04	19.35	13.11	7.63	8.82	7.34	3.85	9.80875
NM_001030731.1	CD36	4.8	3.9	2.02	3.03	13.32	25.97	7.58	17.85	1.62
NM_001030732.1	TRABD	1.81	0.73	1.44	0.78	2.05	2.82	2.06	1.27	10.1588
NM_001030733.2	ING3	12.77	9.56	10.78	10.58	11.98	10.67	7.34	7.59	4.1025
NM_001030734.1	BMT2	4.27	4.56	3.77	3.63	3.15	4.58	4.41	4.45	32.7775
NM_001030735.1	DNAJB9	18.58	14.75	21.4	16.43	34.67	67.81	45.08	43.5	1.4775
NM_001030736.1	GXYLT1	2.15	1.53	1.33	1.25	0.82	2.14	1.53	1.07	0.7525
NM_001030737.2	PPHLN1	0.43	0.47	0.91	0.94	0.61	1.28	0	1.38	1.14
NM_001030738.1	IRAK4	1.13	0.88	0.81	1.16	1.05	1.22	1.34	1.53	0.8375
NM_001030739.1	TWF1	0.87	0.08	0.86	0.46	1	1.18	1.23	1.02	0.57125
NM_001030740.1	NELL2	0.14	0.07	0.09	0.24	0.19	0.44	0.46	2.94	0.18625
NM_001030742.1	MDM1	0	0.2	0	0.77	0	0	0.24	0.28	2.70375
NM_001030743.2	GLIPR1L	2.37	2.85	1.25	2.21	3.01	4.22	2.04	3.68	4.24625
NM_001030744.2	KRR1	5.53	4.81	4.54	4.49	2.94	3.77	6.76	1.13	3.415
NM_001030745.1	ZDHHC17	3.31	2.75	3.62	2.82	3.76	3.32	3.64	4.1	14.7138
NM_001030746.1	MYF6	16.13	9.48	15.53	12.4	12.83	15.9	15.7	19.74	439.704
NM_001030747.2	DCN	201.92	415.75	407.56	269.57	287.68	662.1	652.95	620.1	2.13125
NM_001030748.1	CRADD	2.16	2.38	1.61	2.36	2.11	2.46	1.21	2.76	6.1875
NM_001030749.1	ELK3	4.02	5.11	4.33	4.43	5.01	8.49	10.22	7.89	2.0275
NM_001030750.1	NEDD1	0.36	2.26	1.93	4.4	0.32	4.38	0.78	1.79	10.12
NM_001030751.1	SCYL2	9.9	9.43	10.32	9.57	9.92	10.86	10.51	10.45	5.66625
NM_001030752.1	WDR91	5.63	8.45	8.06	3.71	1.8	8.75	5.46	3.47	14.5637
NM_001030753.1	H2AFJ	9.53	9.09	8.76	14.07	26.25	17.55	18.47	12.79	9.05125
NM_001030754.1	HEBP1	5.66	6.41	7.61	5.66	8.92	12	13.76	12.39	10.3075
NM_001030755.1	LUC7L2	11.09	11.41	10.28	10.24	11.6	9.25	9.14	9.45	15.0587
NM_001030756.1	NFE2L1	16.79	18.38	13.68	10.31	10.22	16.23	13.79	21.07	56.4475
NM_001030757.1	ST13	58.55	53.6	53.75	49.85	64.04	60.57	58.9	52.32	20.3075
NM_001030759.1	TMEM184B	15.15	17.84	17.81	15.63	23.28	27.13	27.18	18.44	6.38625
NM_001030761.2	PWP1	5.01	7.37	8.3	4.84	5.03	7.11	6.55	6.88	0.9025
NM_001030762.3	TXNRD1	0.77	0	1.1	0	0	3.08	0	2.27	0.055
NM_001030763.2	PARPBP	0.07	0.1	0.1	0.05	0.05	0.03	0.04	0	0.525
NM_001030764.1	CHPT1	0	0	0	0	0.53	0.68	1.18	1.81	0.14125
NM_001030765.1	CHRM2	0	0.03	0	0	0	0.56	0.53	0.01	0.39375
NM_001030766.1	SINHCAF	0	0	0.39	0	0.24	0.74	0.81	0.97	0.2525
NM_001030767.2	CECR1	0.33	0	0	0.25	0.17	0.85	0.42	0	138.507
NM_001030768.1	BPGM	157.77	284.72	308.63	226.45	27.98	30.86	41.42	30.23	2.03375
NM_001030769.2	C3AR1	1.11	2.25	2.02	0.97	2.11	2.72	3.03	2.06	3.98625
NM_001030770.2	STK38L	1.58	4.77	4.64	2.68	0.54	3.1	5.94	8.64	2.04
NM_001030771.1	PPFIBP1	0.53	2.42	2.2	2.91	1.36	1.9	2.73	2.27	3.15
NM_001030772.1	CDPF1	3.04	3.37	2.13	1.85	3.56	3.91	2.84	4.5	26.1212
NM_001030773.1	MKLN1	32.78	25.48	26.01	27.61	25.33	24.19	24.23	23.34	23.4413
NM_001030774.1	KPNA1	24.2	25.58	31.84	26.28	17.93	18.26	24.39	19.05	115.366
NM_001030775.1	COPS7A	195.59	60.78	104.04	163.29	129.62	52.25	85.73	131.63	16.5825
NM_001030776.2	MLF2	17.16	13.71	23.12	10.68	20.01	13.15	21.46	13.37	28.0937
NM_001030777.1	C1S	18.75	27.61	14.41	18.09	34.41	46.24	21.95	43.29	12.8712
NM_001030778.1	NAA50	3.16	0	25.97	18.72	0.91	5.95	32.92	15.34	13.2237
NM_001030779.1	TNFRSF1A	8.89	13.48	10.03	8.5	11.43	18.63	15.55	19.28	3.53125
NM_001030780.2	RABL3	2.89	3.31	3.68	3.8	3.64	3.3	3.68	3.95	1.79625
NM_001030781.1	QTRT2	1.66	2.23	0.96	1.69	1.92	3.35	0.92	1.64	0.015
NM_001030782.2	CD200R1L	0.01	0	0	0.07	0	0	0.01	0.03	0.0125
NM_001030783.1	DCBLD2	0	0	0	0.1	0	0	0	0	3.82375
NM_001030784.1	TBC1D23	2.28	0	3.94	1.81	4.27	6.09	6.24	5.96	0.4275
NM_001030785.2	KIAA1524	0.19	0.44	0.56	0.29	0.81	0.53	0.6	0	5.58125
NM_001030787.1	CD200	3.79	4.64	3.93	3.69	5.25	9.72	7.13	6.5	13.6725
NM_001030789.1	RCSD1	6.93	8.65	6.78	7.96	22.27	21.19	21.79	13.81	0.74875
NM_001030790.1	ADPRH	0.78	0.53	0.53	0.77	1.1	0.66	1.31	0.31	2.6425
NM_001030791.1	GPR89B	2.38	2.75	1.73	2.07	3.1	3.71	2.82	2.58	1.27
NM_001030792.2	CHMP2B	4.72	0	0.26	0	4.85	0	0.33	0	2.09625
NM_001030793.2	HSPA13	1.94	1.63	1.89	1.5	2.19	2.32	2.56	2.74	0.215
NM_001030794.2	SETD4	0.34	0.44	0	0.44	0.24	0	0.26	0	0.6
NM_001030795.2	CBR1	0.14	1.18	0.72	0.36	1.01	0.43	0.85	0.11	0.02875
NM_001030797.2	CRYAA	0	0.06	0.11	0.03	0.03	0	0	0	46.805
NM_001030798.1	C1H21ORF33	46.99	42.17	38.13	45.31	51.6	54.08	45.73	50.43	7.295
NM_001030799.1	MAOA	12.06	0	9.05	1.49	13.86	2.59	11.39	7.92	231.404
NM_001030800.1	DDX3X	259.65	266.54	279	267.59	151.87	205.83	167.87	252.88	12.4238
NM_001030801.2	ATP6AP2	9.2	9.83	8.46	12.11	13.39	15.57	13.13	17.7	3.5625
NM_001030802.1	KLHL15	2.53	1.8	2.91	2.31	5.18	3.84	5.51	4.42	12.51
NM_001030803.1	SMS	13.75	11.88	13.16	9.8	14.45	10.96	14.13	11.95	66.5875
NM_001030804.1	EIF1AY	75.88	59.58	64.19	63.06	68.3	69.65	64.57	67.47	0.08625
NM_001030805.1	SH3KBP1	0	0.3	0.18	0	0.21	0	0	0	0.95875
NM_001030806.1	REPS2	0.01	0.7	0.19	0.98	2.37	0.01	3.18	0.23	0.7525
NM_001030807.1	CTPS2	0.9	1.16	1.07	0.88	0.67	0.03	0.37	0.94	0.91875
NM_001030808.1	PIGA	0.56	0.84	1.81	2	0.36	0.77	0	1.01	3.88625
NM_001030809.1	NIPA2	3.48	4.73	5.71	2.22	3.85	5.19	1.69	4.22	2.3725
NM_001030811.2	REV1	2.19	2.15	1.26	2.57	2.78	2.51	2.17	3.35	22.56
NM_001030812.1	PDCL3	29.59	30.83	28.78	21.28	18.03	18.46	15.45	18.06	5.47625
NM_001030813.1	C1H2ORF49	4.83	4.06	6.13	4.72	5.69	5.77	6.28	6.33	16.0425
NM_001030814.1	NCK2	15.06	15.09	19.1	15	12.81	16.68	19.81	14.79	18.4213
NM_001030815.2	ANKRD10	19.35	19.59	32.24	21.88	12.1	11.7	14.11	16.4	2.34625
NM_001030816.1	LIG4	1.17	2.31	4.15	2.79	1.21	2.66	3.09	1.39	2.6325
NM_001030817.1	STK24	3.03	2.6	3.27	1.39	3.16	3.19	2.22	2.2	3.32125
NM_001030819.1	ABCC4	2.58	1.5	3.5	1.3	4.12	4.12	5	4.45	26.925
NM_001030820.1	NDFIP2	32.17	24.52	22.39	22.86	29.45	27.69	28.43	27.89	0.15875
NM_001030821.1	ACOD1	0.2	0.13	0.06	0.01	0.22	0	0.19	0.46	15.2438
NM_001030822.1	TDRD3	22.2	13.7	14.28	12.31	18.64	13.53	14.14	13.15	4.36875
NM_001030823.2	SUGT1	3.04	6.38	4.3	3.24	5.1	5.88	3.66	3.35	3.9175
NM_001030824.1	WBP4	2.75	2.43	2.31	3.78	4.82	4.64	4.32	6.29	3.52875
NM_001030825.2	NUFIP1	4.54	2.28	4.19	3.12	3.28	3.63	4.06	3.13	1.93375
NM_001030826.1	RNASEH2B	2.28	1.34	1.81	1.59	2.72	1.69	2.02	2.02	22.3412
NM_001030827.1	UFM1	19.57	15.97	22.33	12.37	19.99	27.69	29.96	30.85	0.88
NM_001030828.1	SLC46A3	0.71	0.57	0.82	1.45	0.77	1.08	0.63	1.01	4.54125
NM_001030829.1	NUP58	5.16	5.2	4.99	2.85	5.13	5.04	4.63	3.33	15.96
NM_001030830.2	CRYL1	29.76	13.66	15.64	34.91	10.46	6.97	7.63	8.65	7.985
NM_001030831.1	PSPC1	6.15	5.36	5.32	3.85	8.67	10.66	13.98	9.89	17.675
NM_001030832.1	CHORDC1	11.96	10.26	13.33	11.93	15.73	20.92	28.3	28.97	153.996
NM_001030833.1	RPS11	239.4	162.45	137.4	166.13	141.51	135.19	128.8	121.09	3.89
NM_001030834.1	PPME1	3.86	3.36	3.77	3.3	4.21	3.58	4.37	4.67	2.555
NM_001030835.1	PAAF1	2.08	2.2	2.01	2.5	1.97	3.02	3.12	3.54	282.957
NM_001030836.1	RPS3	350.86	257.37	259.23	244.9	276.19	304.56	327.57	242.98	7.13375
NM_001030837.1	RRM1	6.79	7.73	6.58	7.34	8.7	7.8	5.93	6.2	1.47375
NM_001030838.1	STIM1	0.91	1.56	1.56	0.91	1.37	1.34	2.49	1.65	4.54
NM_001030839.1	UVRAG	4.13	4.73	5.18	3.4	4.14	4.95	4.74	5.05	3.83
NM_001030840.2	USP6NL	2.65	3.46	3.42	4.05	4.63	3.77	3.93	4.73	17.0962
NM_001030841.2	TAF3	21.72	16.31	21.72	19.92	14.66	10.85	16.75	14.84	0.815
NM_001030842.1	LOC419112	0.39	0.37	0.11	0.6	1.09	1.02	0.62	2.32	26.365
NM_001030843.2	SRSF6	15.06	24.48	26.19	21.29	24.05	37.54	32.18	30.13	7.0275
NM_001030844.1	AAR2	6.28	7.18	6.88	6.41	6.32	8.02	7.75	7.38	6.44
NM_001030845.1	SAMHD1	5.52	6.26	5	7.18	2.84	8.66	7.07	8.99	15.2388
NM_001030846.2	RALGAPB	14.53	11.97	14.49	16.38	15.41	15.31	15.31	18.51	8.9175
NM_001030847.1	NFS1	4.76	5.02	5.35	7.22	20.01	10.99	9.58	8.41	16.4325
NM_001030848.1	EIF6	17.41	16.76	16.06	15.08	14.04	18.19	16.78	17.14	2.7325
NM_001030850.1	NECAB3	2.49	2.57	2.42	1.86	3.9	2.26	2.76	3.6	1.2375
NM_001030851.1	PPP1R16B	1.12	1.41	0.73	1.11	1.37	1.26	1.1	1.8	8.0675
NM_001030852.1	MAFB	5.43	4.38	5.01	11.35	6.78	7.71	11.21	12.67	5.06875
NM_001030853.1	STK4	3.75	4.46	5.14	2.78	4.82	5.56	6.81	7.23	1.32375
NM_001030854.1	TTPAL	0	1.74	1.69	2.14	0	2.92	0	2.1	8.095
NM_001030857.1	ARFGAP1	10.32	6.27	11.24	9.1	8.66	5.26	7.89	6.02	18.4925
NM_001030858.1	TPD52L2	17.01	19.46	18.44	16.29	18.05	20.26	20.88	17.55	28.2263
NM_001030859.1	NSFL1C	27.79	31.75	41.06	28.46	20.69	27.55	29.4	19.11	7.4075
NM_001030860.1	MAPRE1	5.14	7.62	7.57	7.72	9.07	8.98	5.24	7.92	11.4863
NM_001030862.1	RPRD1B	12.56	9.03	14.5	13.48	9.1	8.51	12.49	12.22	2.3175
NM_001030865.1	SLC35C2	2.79	1.96	1.03	1.66	1.53	3.44	3.33	2.8	17.4975
NM_001030866.1	PRELID3B	15.28	12.33	17.21	12.18	20.63	19.39	21.74	21.22	14.5338
NM_001030867.1	RAB22A	10.63	11.21	12.62	9.35	15.74	18.8	19.42	18.5	3.94625
NM_001030868.2	RAE1	3.79	6.24	4.61	3.94	4.58	2.1	5.38	0.93	21.0475
NM_001030869.1	ZFP64	25.81	20.04	20.64	16.23	25.29	20.14	22.29	17.94	6.32875
NM_001030870.2	NADK	2.75	5.38	5.35	5.69	6.47	9.11	6.62	9.26	4.09
NM_001030871.3	CDK11A	4.38	4.02	4.37	3.76	3.89	3.32	4.98	4	6.09375
NM_001030872.2	AURKAIP1	0	1.78	4.58	6.96	9.33	6.11	8.2	11.79	0.7025
NM_001030874.1	TNFRSF18	0.59	0.92	0.59	0.42	0.51	0.94	0.99	0.66	6.685
NM_001030875.4	LOC419429	5.32	7.6	6.55	8.45	6.59	5.44	6.78	6.75	11.2163
NM_001030876.1	NOC2L	11.11	12.75	13.23	11.59	8.91	9.45	11.99	10.7	0.695
NM_001030877.1	SAMD11	0.79	1.08	1.07	0.67	0	0	0.59	1.36	26.6
NM_001030878.1	TARDBP	22.87	31.57	32.06	35.25	22.53	19.97	24.36	24.19	0.36875
NM_001030879.1	UBIAD1	0.08	0.8	0.27	0.31	0.05	0.56	0	0.88	21.5912
NM_001030880.1	SZRD1	26.47	17.24	25.18	25.45	21.61	16.81	21.1	18.87	2.2625
NM_001030883.1	ARHGAP25	0	1.9	0.27	2.33	2.01	3.23	2.43	5.93	6.68125
NM_001030884.1	RASSF2	4.14	4.73	4.41	4.61	6.91	8.79	9.7	10.16	23.3438
NM_001030885.2	BNIP3L	24.66	20.63	19.06	21.91	21.96	27.7	24.71	26.12	75.8138
NM_001030886.1	PPP2R2A	97.55	60.01	77.64	54.78	91.58	70.4	75.83	78.72	98.0787
NM_001030889.1	FABP3	10.8	14.97	17.61	25.3	174.29	155.59	180.34	205.73	7.4425
NM_001030890.1	SERINC2	5.03	7.23	5.61	4.39	11.47	10.09	9.66	6.06	14.2788
NM_001030891.2	PPP1R8	10.57	11.54	11.7	10.84	14.94	17.32	19.68	17.64	5.9125
NM_001030892.1	RPA2	4.53	6.03	4.89	4.78	6.11	6.67	8.38	5.91	0.0025
NM_001030893.2	NR0B2	0	0	0	0	0	0	0	0.02	6.655
NM_001030894.2	TAF12	10.53	12.47	6.31	3.89	4.21	6.44	4.84	4.55	9.46875
NM_001030895.2	TMEM57	10.12	9.5	12.09	6.74	10.42	8.27	9.72	8.89	6.13
NM_001030896.1	RRAGC	4.17	5	4.48	5.62	6.81	8.01	6.18	8.77	22.9575
NM_001030897.1	MEAF6	28.34	23.96	24.9	29	19.51	19.16	17.4	21.39	0.2625
NM_001030898.2	CSF3R	0	0.23	0.1	0.47	0	0.21	0.41	0.68	4.80625
NM_001030900.1	AGO3	5.2	5.35	5.94	4.04	3.7	4.68	3.91	5.63	6.11125
NM_001030901.1	NCDN	4.25	5.43	5.09	4.45	6.77	8	7.03	7.87	8.25125
NM_001030902.1	SMAP2	6.29	8.61	7.54	7.59	8.16	8.18	11.4	8.24	8.51
NM_001030903.1	PPT1	4.54	6.57	5.67	6.89	8.56	11.2	11.84	12.81	8.735
NM_001030905.1	TCEB3	7.87	9.58	9.42	7.47	8.84	8.68	9.58	8.44	4.88625
NM_001030906.1	SRSF10	3.12	4.79	4.12	3.79	4.52	5.38	5.26	8.11	2.97125
NM_001030907.1	RCAN3	3.02	3.03	1.81	1.47	4.38	3.09	3.53	3.44	11.8112
NM_001030908.1	FLI1	10.4	9.81	8.29	8.96	7.94	16.06	16.52	16.51	0.005
NM_001030909.1	ATP12A	0	0.04	0	0	0	0	0	0	15.5938
NM_001030910.1	UBE4A	15.56	18.96	16.44	17.54	13.76	10.15	16.3	16.04	0.4275
NM_001030911.3	PAFAH1B2	0	0	0	0	0	0	1.55	1.87	0.475
NM_001030913.1	AHCYL1	0.3	0.15	0.88	0.76	0.49	0.47	0.26	0.49	14.3725
NM_001030914.2	RBBP5	19.49	11.77	18.98	17.94	16.46	8.55	14.27	7.52	6.33125
NM_001030915.1	PM20D1	6.36	5.29	5.41	6.76	5.71	7.3	6.13	7.69	6.4675
NM_001030916.1	WDR77	10.07	5.36	8.6	5.65	5.65	5.19	5.62	5.6	0.52
NM_001030917.1	AP4B1	0.61	0.47	0.46	0.49	0.41	0.53	0.82	0.37	0.50875
NM_001030918.1	CSDE1	0	0.8	0	0.95	0	1.37	0.95	0	46.7037
NM_001030919.1	C26H6orf106	37.77	61.31	69.89	46.43	33.73	40.3	49.88	34.32	27.04
NM_001030921.1	OARD1	32.79	22.54	34.23	28.94	29.51	22.92	25.93	19.46	10.1788
NM_001030922.1	TFEB	17.54	9.28	11.53	9.35	12.05	6.23	9.32	6.13	13.3588
NM_001030923.1	TAF8	17.89	19.94	15.11	10.98	9.78	15.15	10.51	7.51	3.66625
NM_001030924.2	PLEKHM1	2.45	2.65	3.08	3.21	3.9	4.86	4.59	4.59	0.29375
NM_001030925.2	FTSJ3	0	0	0	0	0	0	2.35	0	12.6475
NM_001030926.1	DDX42	9.96	13.13	10.08	10.29	11.1	16.37	16.08	14.17	1.925
NM_001030927.1	MAP3K14	1.58	1.58	1.1	1.01	1.08	2.22	3.76	3.07	0.1925
NM_001030928.1	KIF18B	0.16	0.11	0.21	0.25	0.14	0.13	0.36	0.18	443.449
NM_001030929.1	RPL19	620.11	442	410.13	431.84	415.26	439	415.43	373.82	22.3538
NM_001030930.1	MLX	21.85	19.18	23.14	22.59	22.8	22.61	25.04	21.62	1.015
NM_001030931.2	STAT3	0	2.1	3.56	0	0	0	1.51	0.95	8.1975
NM_001030932.1	HNRNPM	6.23	7.35	4.55	6.75	8.1	9.59	11.37	11.64	8.18875
NM_001030933.1	SPPL2B	5.79	6.77	8.59	5.57	9.11	9.2	11.13	9.35	3.96625
NM_001030934.1	ANP32B	4.56	3.89	5.63	2.36	3.29	4.92	4.62	2.46	6.03125
NM_001030935.1	PTBP1	3.52	6.1	2.61	0	6.22	9.28	10.7	9.82	1.54
NM_001030936.1	WDR18	2.14	1.2	1.7	1.47	1.26	1.66	1.13	1.76	0.4425
NM_001030937.1	ARHGAP45	0	0.83	0.73	0.13	0.48	0	1.37	0	0.06125
NM_001030938.1	DDX49	0.04	0.12	0	0.05	0.05	0.04	0.19	0	0.7575
NM_001030939.1	USE1	1.41	0.35	0.43	1.05	0.76	0.74	0.65	0.67	5.31875
NM_001030940.1	SGK3	5.04	3.12	3.45	4.82	5	6.39	7.53	7.2	0.5
NM_001030941.1	STAU2	0.4	0.35	0.94	0.36	0.36	0.81	0.72	0.06	1.98
NM_001030942.1	E2F5	1.34	1.26	1.69	0.97	2.53	3.25	3.01	1.79	1.82375
NM_001030943.1	RIPK2	1.69	1.82	1.35	2.33	2.28	1.28	2.29	1.55	7.72625
NM_001030944.1	RBM12B	6.85	5.6	6.26	5.26	10.02	8.69	8.81	10.32	1.1
NM_001030946.1	TP53INP1	1.59	1.04	1.14	0.64	1.76	1.36	1.27	0	4.46
NM_001030947.1	PLEKHF2	0.6	4.55	4.8	0.6	4.98	8.16	9.69	2.3	17.0225
NM_001030948.1	DCAF13	13.54	18.41	17.34	16.05	14.6	20.4	19.88	15.96	28.2588
NM_001030949.2	EBAG9	47.81	21.2	22.45	24.01	37.43	21.02	23.77	28.38	14.5775
NM_001030950.1	RAD21	11.4	12.29	10.87	10.47	16.58	19.38	18.3	17.33	160.058
NM_001030951.1	EIF3H	241.89	150.4	140.52	128.15	174.17	154.61	157.03	133.69	0.565
NM_001030952.1	MYC	0.67	0.14	0	0	0	0	1.05	2.66	0.89625
NM_001030954.1	MTSS1	0	0.69	0.81	2.12	0.58	0.6	0.99	1.38	25.6362
NM_001030955.1	RNF139	23.77	22.02	28.28	26.38	20.24	24.14	28.38	31.88	3.28625
NM_001030956.1	FBXO32	1.64	0	0	6.85	5.77	3.84	2.95	5.24	16.19
NM_001030957.1	HIGD1A	12.37	16.14	15.76	14.79	17.51	15.95	19.52	17.48	6.26625
NM_001030958.2	IBA57	8.35	7.07	6.45	4.57	4.77	7.43	5.55	5.94	2.66375
NM_001030959.1	JMJD4	5.58	1.68	1.56	3.04	4.21	0.47	0.26	4.51	0.23
NM_001030960.2	KLHL18	0	0.46	0	0.96	0	0	0	0.42	0.905
NM_001030961.1	MYO1G	0.35	1.38	1	0.39	1.33	1.17	1.62	0	10.5563
NM_001030962.3	MYD88	8.55	9.72	8.81	7.12	10.48	12.37	12.57	14.83	17.6862
NM_001030963.1	GORASP1	21.82	14.9	16.02	17.24	22.32	15.31	14.99	18.89	6.43125
NM_001030964.1	WDR48	6.2	5.24	5.23	4.99	6.57	7.53	7.53	8.16	13.1713
NM_001030965.2	PRKAG2	11.18	15.77	14.83	10.52	9.2	17.24	12.04	14.59	4.90625
NM_001030966.1	INSIG1	1.79	9.51	14.5	4.49	2.09	2.12	1.19	3.56	9.28375
NM_001030967.1	UBE3C	8.84	10.12	12.89	7.84	8.8	7.58	9.16	9.04	36.3387
NM_001030969.1	KLF6	33.43	34.6	31.52	30.77	36.39	51.26	29.47	43.27	1.605
NM_001030970.1	CUL2	0.88	1.27	1.5	1.16	1.83	2.43	1.92	1.85	5.21125
NM_001030971.1	PIP4K2A	6.99	4.45	4.05	5.46	2.25	5.95	4.88	7.66	1.54375
NM_001030972.1	RUNDC3B	1.85	0.7	0.54	0.79	2.35	2.15	2.26	1.71	12.195
NM_001030973.3	KRIT1	11.13	11.47	13.74	12.33	11.59	11.78	12.8	12.72	1.7075
NM_001030974.1	RBM48	1.42	1.87	1.52	1.48	1.67	1.95	1.92	1.83	11.7525
NM_001030975.1	FAM133B	13.05	11.47	13.88	10.11	11.39	9.76	12.66	11.7	1.38875
NM_001030977.1	ASNS	0.33	1.01	2.59	1.38	0.64	1.63	0.12	3.41	7.62375
NM_001030979.1	ANKMY2	7.27	5.53	7.19	7.56	8.24	7.87	8.14	9.19	0.62375
NM_001030981.2	HDAC9	0.72	0.59	0.33	0.31	0.77	0.76	0.64	0.87	3.01
NM_001030983.2	FAM126A	1.75	3.5	2.6	1.79	3.18	4.52	4.24	2.5	4.5925
NM_001030984.1	NUPL2	5.13	4.7	2.74	3.33	6.72	2.45	5.49	6.18	78.2713
NM_001030985.1	HNRNPA2B1	76.03	68.08	62.09	77.48	81.7	80.18	97.41	83.2	6.4075
NM_001030987.2	HOXA6	11.1	7.07	7.87	6.41	4.55	5.42	3.87	4.97	18.835
NM_001030988.1	NGLY1	18.44	17.07	22.33	18.43	18.42	16.89	20.67	18.43	121.013
NM_001030989.2	SH3BP5	172.57	108.08	103.79	98.62	162.1	114.99	114.46	93.49	17.7775
NM_001030990.1	CDV3	11.65	14.87	20.64	10.39	19.74	19.12	24.02	21.79	0.36625
NM_001030991.1	CCR8	0.49	0.46	0.48	0.53	0.23	0.23	0.14	0.37	26.6525
NM_001030993.1	PDCD6IP	32.17	30.33	30.52	25.97	24.71	24.03	23.47	22.02	0.0525
NM_001030994.1	ELMO1	0.16	0.26	0	0	0	0	0	0	2.6025
NM_001030995.1	STK17A	1.08	1.22	0.74	0.55	4.9	5.29	3.78	3.26	0.31875
NM_001030997.1	MBOAT1	0.29	0	0.59	0.11	0.23	0.64	0.12	0.57	33.2362
NM_001030998.1	GMPR	21.79	27.81	38.56	32.1	32.19	35.19	48	30.25	17.03
NM_001030999.1	PAK1IP1	22.38	15.91	20.91	14.11	17.37	15.47	14.85	15.24	0.01375
NM_001031001.1	OVALY	0	0.07	0	0.04	0	0	0	0	5.89
NM_001031002.1	KDSR	9.67	5.73	7.33	6.75	4.51	5.17	3.55	4.41	16.8475
NM_001031003.1	DAP	11.19	15.81	13.51	9.57	14.73	23.67	22.02	24.28	4.09625
NM_001031004.1	NSUN2	3.81	4.39	5.36	3.46	2.69	4.62	3.78	4.66	2.5475
NM_001031005.2	RPRD1A	2.08	2.21	3.05	1.73	2.51	2.99	3.14	2.67	2.00125
NM_001031006.1	CCDC127	4.55	2.13	0.23	0	5.71	1.87	0.88	0.64	0.04
NM_001031007.1	TERT	0	0.04	0.02	0.05	0	0.12	0.08	0.01	8.32375
NM_001031008.2	TEX10	9.36	7.11	8.7	6.94	7.92	7.93	8.78	9.85	3.3375
NM_001031009.1	STX17	5.37	3.46	5.56	1.92	2.86	2.62	2.92	1.99	1.51375
NM_001031010.2	GMNN	0.3	2.35	1.37	0.88	1.73	2.19	2.19	1.1	4.05
NM_001031011.1	PRELID3A	2.8	3.92	9.2	4.02	1.63	3.33	3.47	4.03	18.665
NM_001031012.2	TUBB6	7.87	16.13	16.95	9.18	15.17	25.28	29.09	29.65	8.70375
NM_001031013.2	LDLRAD4	7.47	2.88	4.19	4.17	10	14.74	12.74	13.44	9.675
NM_001031014.1	FAM210A	0	7.13	3.43	3.58	19.55	21.4	9.96	12.35	0.12875
NM_001031015.1	MC5R	0.37	0.02	0	0	0	0	0.04	0.6	0.18
NM_001031016.1	B4GALT6	0.13	0.2	0.09	0.1	0.18	0.31	0.24	0.19	25.5925
NM_001031017.1	MAPRE2	28.82	16.58	11.66	26.11	28.53	36.71	29.27	27.06	2.7875
NM_001031018.1	UBE2V2	2.32	2.73	2.57	2.62	2.99	3.2	3.26	2.61	8.215
NM_001031019.1	PCMTD1	0	13.64	12.69	6	7.1	11.92	9.39	4.98	2.33375
NM_001031021.2	TMEM68	0.54	1.92	1.97	1.24	2.08	3.71	3.11	4.1	10.42
NM_001031022.1	SDR16C5	8.58	8.65	9.7	8.99	8.66	12.88	11.89	14.01	1.16875
NM_001031023.1	UBXN2B	1	0.6	0.98	0.89	1.45	1.25	1.32	1.86	56.6862
NM_001031024.1	SDCBP	36.72	49.75	60.62	56.47	40.23	72.67	67.01	70.02	0.0925
NM_001031025.1	TOX	0.19	0.09	0.08	0.07	0.1	0.01	0.14	0.06	4.96625
NM_001031026.1	TIMM17A	2.89	2.99	3.02	4.12	5.2	6.93	7.72	6.86	6.77125
NM_001031027.1	ADIPOR1	6.69	10.57	10.16	7.13	4.89	4.29	6.11	4.33	0.09375
NM_001031028.2	MYBPH	0	0	0	0.75	0	0	0	0	10.9888
NM_001031029.1	KDM5B	10.42	11.11	10.45	12.2	10.59	11.26	10.46	11.42	5.87375
NM_001031030.1	ZC3H11A	5.91	6.8	3.98	5.33	6.61	5.68	6.89	5.79	0.64625
NM_001031031.1	BCL11A	0.72	0.48	0.77	0.71	0.76	0.45	0.81	0.47	1.22625
NM_001031032.3	CHAC2	0.78	0.88	1.04	1.16	1.94	1.76	0.77	1.48	23.0438
NM_001031033.1	XRN2	22.3	24.39	22.39	24.48	23.15	22.62	22.85	22.17	5.18375
NM_001031034.1	PYGB	3.32	2.83	2.85	3.98	6.6	6.93	7.85	7.11	2.82375
NM_001031035.1	PTK7	1.25	2.32	3.28	2.71	1.34	3.82	3.83	4.04	2.64375
NM_001031036.2	C1D	5.28	2.67	4.05	0.95	2.09	0.98	4.17	0.96	5.97625
NM_001031037.1	SERTAD2	3.69	3.33	2.03	3.77	7.78	9.5	6.39	11.32	9.26
NM_001031038.1	LBH	6.14	5.98	5.21	7.37	7.64	12.18	15.66	13.9	0.00125
NM_001031039.1	LCLAT1	0.01	0	0	0	0	0	0	0	86.4563
NM_001031040.1	EHD3	62.32	59.23	70.14	73.03	85.32	125.89	114.28	101.44	1.87125
NM_001031041.2	TRMT6	2.42	0.82	1.87	1.33	2.28	1.31	3.03	1.91	0.11625
NM_001031042.1	LIN9	0.45	0	0.2	0	0	0.18	0.1	0	10.0938
NM_001031043.1	ACBD3	8.28	8.2	7.87	9.36	13.04	9.33	11.33	13.34	115.975
NM_001031044.1	DUSP10	72.09	82.33	78.16	69.41	129.95	153.69	180.66	161.51	11.9975
NM_001031045.3	TGFB2	3.93	7.09	7.79	6.1	13.59	20.29	16.28	20.91	2.655
NM_001031046.1	GPATCH2	2.24	2.2	2.29	2.26	2.74	3.39	2.59	3.53	10.7625
NM_001031047.1	ANGEL2	12.11	11.08	11.72	9.66	9.63	10.61	9.66	11.63	0.08125
NM_001031048.1	DTL	0	0	0.22	0	0.14	0.04	0.12	0.13	9.43625
NM_001031049.1	LPGAT1	5.13	5.31	5.6	5.95	10.63	14	12.77	16.1	0.23375
NM_001031050.2	NEK2	0	0.24	0.17	0.11	0.15	0.41	0.39	0.4	3.9675
NM_001031051.1	DIEXF	4.11	2.98	4.73	3.69	2.93	4.01	3.35	5.94	4.2325
NM_001031052.1	PPM1B	4.88	4.8	4.17	3.35	5.91	4.35	3.28	3.12	1.60375
NM_001031053.1	PREPL	1.08	1.52	1.38	2.37	1.83	1.35	1.39	1.91	19.7913
NM_001031054.1	CRIPT	26.29	19.44	16.32	17.38	21.56	21.68	17.89	17.77	1.39
NM_001031055.1	TTC7A	2.78	2.33	2.65	0.88	0.65	1.03	0.8	0	30.3437
NM_001031057.1	FAM98A	30.53	36.14	38.41	43.69	23.75	22.44	26.13	21.66	21.6587
NM_001031058.1	YIPF4	24.52	21.86	25.8	19.71	20.24	21.24	20	19.9	5.385
NM_001031059.2	NANP	3.62	4.67	3.47	5.63	5.45	6.24	4.87	9.13	8.2325
NM_001031060.1	CEBPZ	8.51	8.12	10.43	8.3	7.39	7.17	7.75	8.19	6.58875
NM_001031061.1	SPAST	6.66	8.79	5.64	6.06	5.46	8.21	6.12	5.77	4.535
NM_001031064.1	PDCD2	6.3	4.45	6.03	3.49	3.02	5.66	3.86	3.47	4.30875
NM_001031065.1	C3H6orf120	5.09	3.58	4.77	5.2	4.44	3.48	2.8	5.11	3.02375
NM_001031066.1	ARL14EP	2.47	3.93	2.24	4.07	5.07	1.72	1.54	3.15	8.0525
NM_001031069.1	EPM2A	7.91	12.42	10.19	12.38	5.37	5.58	3.98	6.59	16.9087
NM_001031070.1	ZBTB2	16.43	15.16	15.67	10.97	18.28	19.91	16.9	21.95	1.92375
NM_001031071.2	ADGRG6	0.98	1.81	1.74	0.97	1.9	2.01	3.86	2.12	0.015
NM_001031072.1	MAP7	0	0	0	0	0.04	0	0.08	0	53.555
NM_001031074.1	SERINC1	54.13	50.28	47.25	55.48	59.29	53.92	58.81	49.28	5.575
NM_001031075.2	RWDD1	7.42	5.4	5.45	6.65	4.57	4.68	5.68	4.75	6.4225
NM_001031076.1	GTF3C6	11.3	10.2	8.95	5.01	2.94	3.39	4.86	4.73	5.94
NM_001031077.1	OSTM1	6.08	5.72	6.82	5.21	5.17	6.36	6.9	5.26	1.88375
NM_001031079.1	USP45	2.64	1.44	1.19	1.47	1.92	2.22	1.69	2.5	3.9525
NM_001031080.2	PNISR	4.57	1.38	4.03	2.4	5.65	4.27	5.41	3.91	0.0125
NM_001031082.1	ORC3	0.1	0	0	0	0	0	0	0	4.43375
NM_001031083.1	SYNCRIP	0	3.15	6.07	9.57	0	3.44	7.71	5.53	5.99
NM_001031085.1	FAM46A	3.4	6.98	4.54	3.7	5.61	7.27	7.99	8.43	1.435
NM_001031086.1	SLC17A5	0.76	1.48	1.47	1.08	1.06	2.44	1.84	1.35	6.53875
NM_001031087.3	CLN8	4.46	6.91	8.24	4.49	4.84	8.7	8.84	5.83	2.68125
NM_001031088.1	TSSC1	1.31	2.94	2.08	1.54	2.71	3.97	4.05	2.85	35.5375
NM_001031089.1	ADI1	30.85	26.62	28.4	29.17	41.25	46.62	43.29	38.1	4.08125
NM_001031090.1	MBOAT2	3.01	4.28	3.17	3.05	3.45	5.6	5.27	4.82	2.1125
NM_001031091.2	MYCN	0.65	2.75	3.45	2.29	0.71	2.49	2.67	1.89	61.1675
NM_001031092.1	LAPTM4A	50.23	64.52	74.69	61.31	51.09	66.07	56.02	65.41	4.3025
NM_001031093.1	LDAH	3.12	2.82	3.38	3.29	3.62	6.16	5.37	6.66	91.8187
NM_001031094.1	UBXN2A	75.53	119.09	132.93	148.02	58.54	54.35	63.67	82.42	3.9425
NM_001031096.1	ASXL2	4.23	3.94	2.82	4.69	3.52	4.59	4.35	3.4	136.273
NM_001031097.1	RAB10	104.26	135.29	134.72	125.34	134.39	170.07	161.22	124.89	0.15125
NM_001031099.1	CENPO	0	0.18	0.15	0	0.24	0.22	0.31	0.11	3.18125
NM_001031100.1	INTS9	1.93	2.61	2.21	2.35	3.08	4.23	5.07	3.97	0.77125
NM_001031101.1	MTMR9	5.61	0	0	0	0.56	0	0	0	1.01375
NM_001031102.1	SUPT3H	0.82	0.86	1.64	1.34	1.14	1.41	0	0.9	18.505
NM_001031103.1	TNFRSF21	15.74	16.72	23.54	22.33	10.02	16.41	21.33	21.95	1.4425
NM_001031104.1	MTR	1.16	0.88	0.82	1.35	0.97	2.3	2.41	1.65	4.435
NM_001031105.2	CYTH1	5.33	3.87	3.5	3.03	3.26	3.82	5.26	7.41	0.68
NM_001031107.1	TMEM104	0.23	0.46	0.17	0.83	0.41	0	1.89	1.45	6.71625
NM_001031108.1	GGA3	5.23	5.97	6.08	5.66	7.55	6.45	7.72	9.07	15.08
NM_001031109.2	MRPS7	14.3	12.8	12.41	15.81	14.94	18.11	18.21	14.06	0.73
NM_001031110.1	SASH3	0	1.11	0.82	0	0.29	1.31	0.99	1.32	1.0325
NM_001031111.1	PDZD11	0.91	0.48	0.99	1.03	0.53	1.16	1.41	1.75	19.86
NM_001031114.1	CLIC2	17.95	17.58	11.94	16.83	19.08	25.23	20.15	30.12	11.3688
NM_001031115.1	DKC1	17.38	10.03	11.19	10.33	10.67	9.98	9.57	11.8	5.905
NM_001031116.1	KLHL9	4.75	5.29	5.24	5.83	7.03	6	6.66	6.44	8.33375
NM_001031117.1	STK26	5.55	6.31	8.49	9.31	8.59	7.46	9.68	11.28	5.5675
NM_001031118.1	FAM122A	4.19	3.64	4.7	4.38	5.37	6.56	8.04	7.66	16.1975
NM_001031119.1	CHM	17.33	17.07	19.35	10	17.53	17.75	16.69	13.86	4.3275
NM_001031120.3	HDX	3.58	4.02	4.48	4.1	5.07	4.03	3.82	5.52	8.34625
NM_001031121.1	VAMP7	7.92	7.45	8.03	5.64	9.42	10.19	9.54	8.58	3.26125
NM_001031122.1	CHIC1	3.02	2.8	3.33	2.51	3.9	3.1	2.85	4.58	5.63125
NM_001031124.1	UPRT	3.29	4.56	6.51	4.36	4.27	7.39	8.32	6.35	4.125
NM_001031125.2	43714	3.37	3.95	1.62	3.64	6.4	4.83	4.4	4.79	0.455
NM_001031126.2	NRK	0.94	1.07	1.63	0	0	0	0	0	10.2
NM_001031127.1	VMA21	11.66	9.71	10.01	8.51	10.87	9.23	10.19	11.42	0.39375
NM_001031128.1	NPY2R	0.08	0.08	0	0.5	0.27	0.51	0.98	0.73	1.8825
NM_001031129.1	CTSO	1.86	1.63	1.63	1.78	1.79	2.47	1.71	2.19	0.00375
NM_001031130.1	NPY5R	0	0	0	0	0	0	0.03	0	0.045
NM_001031131.1	SLC10A7	0	0.21	0	0	0.15	0	0	0	1.7375
NM_001031132.1	POMK	1.76	2.15	0.45	0	2.33	3.61	1.73	1.87	10.885
NM_001031134.2	ABHD18	4.05	3.08	4.78	4.04	19.53	17.37	17.29	16.94	8.8525
NM_001031135.1	SEC24B	8.72	9.34	7.91	7.76	9.64	9.22	8.38	9.85	0.0575
NM_001031137.2	PRIMPOL	0	0	0	0	0	0	0	0.46	0.07125
NM_001031138.2	SPATA4	0.14	0	0	0	0	0.25	0.18	0	2.35625
NM_001031139.1	USO1	1.82	1.88	2.91	1.69	2.85	2.7	3.44	1.56	8.28625
NM_001031140.1	PKD2	5.82	6.67	5.68	5.26	8.74	11.28	10.7	12.14	3.08875
NM_001031141.1	SEC31A	2.66	4.55	2.32	1.6	3.16	2.85	2.99	4.58	15.4062
NM_001031142.1	HNRNPDL	13.47	12.34	13.62	14.01	16.15	18.57	18.92	16.17	9.97125
NM_001031143.1	HNRNPD	17.89	3.1	9.28	12.1	11.83	5.18	8.68	11.71	2.955
NM_001031144.2	FAM175A	2.8	2.76	1.84	1.34	2.87	4.31	3.88	3.84	3
NM_001031145.1	GPAT3	5.91	0.68	4.07	3.81	2.29	2.62	1.42	3.2	6.10625
NM_001031147.2	YTHDC1	4.96	6.15	4.03	5.2	6.41	8.95	6.45	6.7	3.85125
NM_001031148.1	METTL14	3	2.35	3.8	2.71	4.82	4.23	5.4	4.5	1.95
NM_001031149.1	PDLIM5	0	0	0	0	0.4	3.45	6.26	5.49	15.8025
NM_001031150.2	RAP1GDS1	13.61	12.69	12.76	13.77	15.94	18.51	18.2	20.94	8.9175
NM_001031151.1	METAP1	9.14	8.56	11.07	7.62	7.52	8.75	10.21	8.47	12.7387
NM_001031152.2	ADH5	15.02	10.82	12.98	12.54	16.14	11.69	13.75	8.97	59.4738
NM_001031153.1	UBE2D3	67.08	62.02	60.03	58.31	58.87	58.66	53.14	57.68	26.85
NM_001031155.1	SGCB	23.94	25.3	23.22	23.38	32.1	29.31	26.46	31.09	0.1275
NM_001031157.1	PI4K2B	0	0.43	0	0	0	0.19	0	0.4	3.95625
NM_001031158.1	SEPSECS	3.22	4.24	5.11	3.3	3.53	4.2	4.71	3.34	18.3837
NM_001031159.1	DHX15	18.52	22.02	16.27	9.32	23.11	25.81	15.93	16.09	0.11875
NM_001031160.1	LCORL	0.44	0.24	0	0	0	0.2	0	0.07	1.7075
NM_001031161.2	TAPT1	1.64	1.66	0.64	1.45	2.09	2.39	1.55	2.24	0.0075
NM_001031163.1	TMEM128	0	0	0	0	0	0.06	0	0	1.1475
NM_001031165.1	SH3BP2	0.45	0.85	2.71	1.24	0	0.91	2.34	0.68	1.5
NM_001031166.2	TNIP2	1.41	2	1.69	1.14	1.29	2.01	1.37	1.09	2.14375
NM_001031167.1	NELFA	2.82	3.65	2.46	2.47	1.65	0.23	2.03	1.84	5.69
NM_001031168.1	TMEM129	5.73	5.81	6.02	4.49	5.99	6.77	5.29	5.42	17.5413
NM_001031169.1	RNF103	14.17	14.61	14.34	17.41	18.63	21.9	16.12	23.15	26.0287
NM_001031170.1	RPIA	51.09	31.73	46.23	31.54	12.59	10.95	13.12	10.98	3.66
NM_001031172.1	VPS51	2.1	2.85	4.58	5.29	4.4	3.45	2.68	3.93	11.15
NM_001031173.2	BET1L	9.5	9.85	12.09	11.64	8.9	11.11	13.75	12.36	9.67125
NM_001031174.1	RIC8A	8.03	14.03	10.75	11.79	7.29	10.67	6.94	7.87	6.31625
NM_001031175.2	IGHMBP2	6.84	6.18	5.67	8.38	5.62	6.14	5.48	6.22	13.4638
NM_001031177.1	TALDO1	15.03	16.27	12.08	11.71	13.97	12.2	15	11.45	15.8987
NM_001031179.1	FAR1	6.96	14.66	20.93	14.64	14.11	12.65	33.52	9.72	2.835
NM_001031180.1	SWAP70	1.88	2.08	2.63	1.85	3.3	3.97	3.13	3.84	0.39625
NM_001031181.2	WEE1	0.13	0.33	0.48	0.13	0.45	1.32	0.14	0.19	9.5475
NM_001031182.1	PDE3B	12.37	8.22	7.81	7.58	11.55	10.31	10	8.54	11.9062
NM_001031183.1	PPP6R3	9.86	9.55	9.46	11.56	12.02	14.22	14.25	14.33	2.54375
NM_001031186.1	ORAOV1	3.78	1.85	2.66	3.07	3.21	2.32	1.93	1.53	12.2675
NM_001031187.1	PDHX	10.66	8.11	11.06	11.54	14.35	15.28	16.35	10.79	0.00375
NM_001031188.1	RAG1	0	0.03	0	0	0	0	0	0	7.37625
NM_001031190.1	PSMC3	9.5	8.04	7.4	9.47	5.38	6.14	6.92	6.16	0.14375
NM_001031191.1	CHRM4	0	0.36	0.26	0	0	0.4	0.13	0	8.29125
NM_001031192.1	DGKZ	8.12	8.73	15.05	6.36	4.45	5.01	10.9	7.71	0.51
NM_001031193.1	NUSAP1	0.14	0.44	0.26	0.55	0.18	0.97	0.72	0.82	8.02625
NM_001031194.1	VPS39	7.15	5.82	8.09	7.01	9.16	7.85	8.71	10.42	6.2525
NM_001031195.2	PTGR2	7.58	1.89	2.57	4.38	11.65	4.31	12.07	5.57	4.83375
NM_001031196.1	C5H14ORF169	5.26	5.41	6.61	4.8	3.99	5.69	3.03	3.88	1.73375
NM_001031197.2	SRSF5	1.39	2.33	0.88	0.92	1.48	1.48	2.46	2.93	5.6575
NM_001031198.1	KATNBL1	4.37	3.87	6.39	4.58	5.35	6.52	6.43	7.75	2.23375
NM_001031201.1	PRKD1	2.72	1.63	1.23	1.44	3.16	3.13	1.99	2.57	45.9275
NM_001031202.1	FAM177A1	43.92	33.94	39.07	43.9	40.98	54.28	50.26	61.07	18.1013
NM_001031203.1	NPC2	16.03	14.07	12.72	14.47	19.92	23.48	20.76	23.36	8.215
NM_001031204.3	TTLL5	4.9	5.58	5.31	5.56	9.38	11.62	11.95	11.42	13.1162
NM_001031205.1	ANGEL1	13.31	12.69	15.57	12.41	11.94	11.86	13.07	14.08	4.495
NM_001031206.1	TMED8	5.13	4.75	5.99	5	2.81	3.01	5.18	4.09	23.835
NM_001031207.2	GTF2A1	21.6	23.01	27.28	24.34	24.79	22.22	24.73	22.71	6.00625
NM_001031208.2	CPSF2	4.84	5.88	5.06	6.51	4.9	6.11	7.09	7.66	5.7775
NM_001031209.1	CCNK	6.18	4.18	5.16	4.04	6.72	6.32	7.45	6.17	16.8537
NM_001031210.1	YY2	22.24	20.33	18.3	14.33	14.26	13.9	16.77	14.7	0.98375
NM_001031211.1	BAG5	0.53	2.29	0	0.32	1.45	0.99	0	2.29	0.12125
NM_001031212.2	CDCA4	0	0	0	0	0.97	0	0	0	0.10625
NM_001031213.1	FBXO34	0	0	0	0	0	0.85	0	0	11.0975
NM_001031214.1	GMFB	8.17	9.6	9.43	7.03	8.51	16.76	13.78	15.5	27.0637
NM_001031215.2	CAT	14.6	25.66	25.02	19.33	29.45	38.6	27.31	36.54	0.025
NM_001031216.1	RGR	0	0.08	0	0.08	0	0.04	0	0	26.0413
NM_001031217.2	GHITM	9.83	27.44	19.34	57.02	9.25	24.34	23.46	37.65	0.66
NM_001031218.1	TSPAN14	0	0	1.91	0	0	0.14	2.05	1.18	2.18625
NM_001031220.1	ARID5B	1.85	1.31	1.53	0.85	2.34	2.95	3.85	2.81	33.8475
NM_001031221.1	CCDC6	43.21	40.78	54.7	40.19	20.04	21.01	25.75	25.1	2.01
NM_001031222.1	SLC16A9	1.01	0.81	2.66	3.47	2.37	2.85	1.05	1.86	8.70375
NM_001031223.2	ERLIN1	9.06	9.66	9.19	8	7.38	8.94	8.3	9.1	5.385
NM_001031224.1	DNAJB12	5.59	4.65	4.36	6.28	5.39	5.13	5.78	5.9	1.4725
NM_001031225.2	UNC5B	1.34	1.12	0.42	1.12	2.31	1.63	1.66	2.18	10.0813
NM_001031226.1	PPIF	5.87	4.89	6.06	8.13	13.67	13.13	18.39	10.51	15.0913
NM_001031227.1	AP3M1	14.17	19.3	14.96	14.27	12.92	16.14	16.38	12.59	28.0713
NM_001031229.1	ACTA2	11.01	18.95	14.26	15.48	26.92	47.55	44.93	45.47	0.7775
NM_001031230.1	KIF11	0.39	0.79	1.48	0.86	0.32	0.75	0.74	0.89	2.9425
NM_001031232.1	MFSD13A	1.07	2.94	3.08	2.4	2.59	4.38	3.88	3.2	29.0075
NM_001031233.1	TRIM8	27.57	27.69	33.64	28.79	26.36	27.79	31.26	28.96	29.4913
NM_001031234.1	NT5C2	16.97	24.53	20.72	23.21	34.88	41.01	42.87	31.74	4.065
NM_001031235.1	TAF5	3.17	3.58	3.81	2.81	4.37	5.08	5.73	3.97	1.57875
NM_001031236.1	SHOC2	1.21	1.69	1.53	1.26	1.74	1.22	1.98	2	1.29875
NM_001031237.1	ACSL5	0.89	1.14	0.85	1.01	1.54	1.44	1.75	1.77	3.75125
NM_001031238.1	CACUL1	3.37	4.29	6.06	4.27	2.15	4.53	3	2.34	0.60125
NM_001031239.2	FAM45A	0.57	0.72	0.57	0.45	0.54	0.92	0.77	0.27	7.685
NM_001031240.1	ACADSB	4.06	2.4	7.92	7.24	10.11	15.4	6.95	7.4	2.57125
NM_001031242.1	NEMP2	1.12	3.09	4.23	2.75	1.35	1.7	4.04	2.29	29.7488
NM_001031243.1	HIBCH	19.77	17.68	17.89	22.12	37.38	46.34	41.94	34.87	10.2725
NM_001031245.2	LANCL1	9.64	8.42	9.47	12.91	9.76	10.13	10.33	11.52	0.19625
NM_001031246.1	BARD1	0.1	0.22	0.34	0.08	0.1	0.32	0.22	0.19	26.7762
NM_001031247.1	NDUFA10	19.01	14.85	15.16	13.91	41.21	42.5	35.06	32.51	0.47
NM_001031248.1	GLS	0.57	0.55	0.41	0.8	0.24	0.39	0.48	0.32	6.685
NM_001031249.1	STK17B	4.79	5.36	6.55	4.41	8.09	7.4	8.77	8.11	1.27875
NM_001031250.2	CWC22	0.14	0.9	2.74	2.73	0.17	0.29	2.98	0.28	7.75375
NM_001031251.1	PLEKHA3	5.94	5.84	6.33	6.75	7.96	10.57	8.46	10.18	12.9
NM_001031252.1	RBM45	16.86	13.05	11.18	11.23	13.13	14.02	12.87	10.86	64.8738
NM_001031254.2	OLA1	106.2	71.47	63.58	49.75	68.08	62.1	45.16	52.65	1.8475
NM_001031255.2	DPP4	1.11	1.37	0.78	1.39	1.87	3.06	1.84	3.36	30.8238
NM_001031256.2	PSMD14	30.89	27.01	29.71	20.77	32.18	36.05	44.38	25.6	0.03625
NM_001031257.1	INHA	0	0	0	0	0	0.08	0.09	0.12	10.325
NM_001031258.2	PRKAG3	13.67	16.03	14.23	23.05	2.23	2.53	6.59	4.27	0.96625
NM_001031259.1	RNF25	1.04	3.05	0	0	1.13	1.6	0.91	0	5.02625
NM_001031260.1	UMPS	5.03	3.25	3.35	4.42	7.5	5.1	5.4	6.16	5.43375
NM_001031262.1	CCDC93	8.36	5.5	4.43	3.21	4.83	6.42	3.81	6.91	0.15
NM_001031263.2	WDSUB1	0.12	0.17	0.01	0.29	0.54	0	0.07	0	7.05125
NM_001031264.1	NEK7	7.61	9.73	7.13	4.69	6.97	6.94	4.91	8.43	18.2613
NM_001031265.1	CDC73	21.05	19.25	20.71	19.83	16.61	15.64	16.93	16.07	10.1762
NM_001031266.3	SEC22B	6.43	6.98	11.37	10.46	8.56	10.07	15.13	12.41	0.105
NM_001031267.1	RNASEL	0.18	0	0	0.29	0	0	0	0.37	6.5225
NM_001031268.1	FAM20B	5.51	5.76	6.9	6.09	6.55	5.57	9.21	6.59	12.4562
NM_001031271.1	RGL1	7.07	9.13	9.19	7.49	10.76	20.74	17.38	17.89	2.575
NM_001031273.1	SASS6	3.44	3.41	3.95	2.16	1.76	2.69	2.18	1.01	1.97875
NM_001031274.2	SLC35A3	2.27	2.37	2.39	2.76	0.74	1.73	1.68	1.89	16.4925
NM_001031275.1	HCCS	12.27	16.29	16.48	17.23	16.41	19.8	17.54	15.92	0.00125
NM_001031276.1	VTG2	0	0	0	0	0	0.01	0	0	0.39125
NM_001031277.1	SAMD13	0.14	0.28	0.64	0.37	0.72	0.46	0.36	0.16	1.19125
NM_001031278.1	PIGK	0	0	0.66	3.01	3.67	0	0.01	2.18	0.415
NM_001031279.1	SLC6A9	0	0.83	0.52	0	1.01	0.41	0.23	0.32	0.71125
NM_001031280.1	EIF2B3	0.69	0.66	0.66	0.54	0.69	1.01	0.64	0.8	1.0575
NM_001031281.1	MMACHC	1.61	0.8	1.35	0.63	1.37	0.85	1	0.85	15.7975
NM_001031283.1	EPS15	14.08	11.93	14.19	10.59	18.86	21.73	20.41	14.59	101.573
NM_001031284.1	NRDC	126.48	94.1	99.55	106.24	121.46	90.39	85.34	89.02	18.855
NM_001031285.1	BTF3L4	21.38	20.91	15.89	16.29	17.01	19.55	18.27	21.54	0.32375
NM_001031286.1	ORC1	0.37	0.23	0	0.31	0.39	0.37	0.43	0.49	17.2575
NM_001031287.2	CPT2	7.72	9.75	8.31	10.12	25.26	30.7	22.97	23.23	0.62625
NM_001031288.1	DHCR24	0.26	0.67	0.9	0.37	0.54	0.85	0.78	0.64	109.581
NM_001031289.1	JUN	39.46	69.65	67.79	88.51	151.8	159.67	180.27	119.5	1.90375
NM_001031290.1	USP1	1.5	1.17	1.61	0.76	0.63	3.52	1.9	4.14	20.31
NM_001031291.2	PDE4B	14.73	18.98	13.08	16.45	35.13	22.53	16.22	25.36	5.6025
NM_001031292.1	MIER1	4.79	3.9	4.23	5.03	7.44	6.1	7.37	5.96	19.5325
NM_001031293.1	SERBP1	19.59	19.24	22.04	18.83	19.34	20.09	22.51	14.62	6.7925
NM_001031294.1	WLS	4	4.53	4.76	4.64	8.77	9.97	8.28	9.39	4.25
NM_001031295.1	LRRC40	3.78	5.07	4.44	3.9	4	3.8	3.67	5.34	3.67
NM_001031296.1	SRSF11	3.07	3.35	4.36	3.31	4.95	3.17	3.32	3.83	14.9437
NM_001031298.1	SGF29	17.84	15.4	13.97	11.79	15.12	15.86	16.83	12.74	0.3125
NM_001031299.1	SLC35G2	0	0	1.66	0	0.64	0	0	0.2	12.625
NM_001031300.2	LOC424740	14.38	17.81	18.83	13.16	9.35	8.85	9.02	9.6	5.83625
NM_001031301.1	SAP130	7.41	6.71	4.77	4.21	6.87	6.06	5.6	5.06	34.3413
NM_001031302.1	PLEKHB2	16.62	25.78	23.64	26.75	46.54	37.52	40.86	57.02	1.17
NM_001031303.2	KLHL6	0.69	0.63	1.01	1.32	1.12	1.29	1.94	1.36	3.43625
NM_001031304.2	KLHL24	3.26	3.15	2.08	1.7	4.99	4.71	4.94	2.66	2.2025
NM_001031305.2	SLC9A9	1.38	2.22	1.96	1.56	2.12	2.34	2.74	3.3	1.39125
NM_001031306.1	GK5	1.38	1.28	0.84	1.19	1.46	1.95	1.37	1.66	42.13
NM_001031307.1	RNF7	52.17	43.62	40.82	43.6	42.34	42.69	33.14	38.66	8.63625
NM_001031310.1	WDFY1	5.84	7.14	8.84	7.07	7.53	10.91	11.32	10.44	0.19
NM_001031311.1	PIK3CB	0	0.65	0.44	0	0	0	0.43	0	4.78
NM_001031312.1	ING5	2.58	1.67	4.04	4.99	5.29	4.47	11.04	4.16	4.5575
NM_001031313.1	PPP1R2	3.86	5.88	4.17	4.02	3.9	4.64	5.67	4.32	11.7688
NM_001031315.1	CCDC50	9.85	11.11	9.26	10.15	9.67	16.49	14.34	13.28	0.205
NM_001031316.1	FYTTD1	0.27	0	0.15	0	0.16	0.46	0.6	0	12.8487
NM_001031317.2	CHRND	18.07	14.75	16.89	5.07	19.53	11.27	11.14	6.07	13.4363
NM_001031318.1	DCUN1D1	14	12.72	13.17	13.01	13.68	13.76	14.42	12.73	0.87125
NM_001031319.1	PRKCI	1	1.65	0.37	0.84	0.45	0.74	0.41	1.51	2.94875
NM_001031320.1	TRIM59	2.85	1.88	7.93	2.19	2.52	0.38	2.89	2.95	0.02375
NM_001031321.1	MFSD1	0.19	0	0	0	0	0	0	0	13.9725
NM_001031322.3	MBNL1	5.72	0.02	0.71	3.23	28.96	28.74	18.66	25.74	12.7437
NM_001031323.2	EIF2A	12.02	12.63	17.16	13	12.07	12.88	11.64	10.55	19.6412
NM_001031324.2	SARNP	21.1	17.98	21.82	18.36	19.47	17.75	23.48	17.17	15.4075
NM_001031325.1	ORMDL2	12.59	9.79	11.23	11.41	20.33	20.29	19.95	17.67	7.16375
NM_001031326.1	CLK2	7.54	8.5	5.89	7.1	6.65	6.36	6.92	8.35	5.61875
NM_001031327.2	RIT1	1.14	9.2	3.28	6.13	1	6.16	9.77	8.27	9.60875
NM_001031328.1	KHDC4	10.29	9.61	8.29	8.53	10.33	9.66	9.46	10.7	4.55625
NM_001031329.1	KLHL20	4.17	5.09	5.44	4.59	4.1	3.71	4.99	4.36	0.9275
NM_001031331.1	CHIR-IG1-5	1.28	0.71	0.49	0.07	1.38	1.21	0.6	1.68	0.26375
NM_001031332.1	GTSE1	0.03	0.27	0.11	0.15	0.1	0.49	0.42	0.54	6.76375
NM_001031333.1	AK6	6.83	7.66	6.71	5.66	6.66	7.03	6.78	6.78	8.3275
NM_001031334.1	RRP1B	8.2	6.81	9.64	7.39	8.13	8.35	9.43	8.67	20.0838
NM_001031335.1	MORN4	15.04	16.91	16.2	13.7	22.25	31.39	18.91	26.27	5.95625
NM_001031336.1	LAP3	10.8	1.6	4.41	0.4	12.98	4.42	7.44	5.6	11.6738
NM_001031337.2	STK3	9.68	9.18	9.46	9.05	14.31	12.75	12.6	16.36	129.595
NM_001031338.1	BF2	91.38	92.25	90.26	228.78	94.09	98.95	91.98	249.07	2.33875
NM_001031339.1	NCKAP1L	2	2.24	1.66	2.35	2.58	2.56	2.55	2.77	3.07
NM_001031340.1	CERK	2.33	4.12	4.62	1.53	1.55	3.78	5.68	0.95	8.815
NM_001031341.1	KAT7	7.55	15.83	6.2	6.09	8.89	10.2	8.94	6.82	49.985
NM_001031343.1	YWHAZ	31.5	37.64	34.66	31.91	44.59	72.82	68.94	77.82	6.96
NM_001031344.1	TWNK	7.33	6	7.13	6.04	7.41	8.44	6.98	6.35	15.7737
NM_001031345.1	CTSS	12.35	10.84	8.65	10.69	15.06	25.52	15.05	28.03	30.2725
NM_001031346.2	SNX27	40.98	30.66	34.27	35.89	29.46	22.36	25.21	23.35	3.8025
NM_001031347.1	CIRBP	2.68	3.09	3.07	3.01	3.63	5.25	6.55	3.14	3.09875
NM_001031348.1	VPS33B	4.47	2.2	3.2	2.87	4.16	2.13	1.42	4.34	3.37625
NM_001031351.1	TRMU	2.35	2.29	2.27	3.13	3.07	5.25	3.02	5.63	19.7087
NM_001031352.3	PDK1	7.32	7.66	7.58	9.4	31.33	34.12	25.94	34.32	4.30375
NM_001031353.1	GRK2	4.29	4.11	4.45	4.06	4.02	4.55	4.51	4.44	6.69
NM_001031354.3	NCLN	7.01	8	8.13	4.27	7.31	8.57	5.57	4.66	9.6775
NM_001031355.1	MVB12A	8.87	8.62	8.57	7.49	11.02	11.62	11.06	10.17	4.29
NM_001031356.1	PLEKHO1	4.06	4.13	6.23	4.29	4.34	3.37	5.41	2.49	0.97125
NM_001031357.1	BORCS5	0.5	1.25	1.52	0.83	0	0.8	1.86	1.01	1.07125
NM_001031358.1	CCNE1	0.68	0.58	0.71	2.1	2.05	1.06	0.37	1.02	9.52375
NM_001031359.2	MRPL28	12.25	10.12	12.55	10.01	9.12	8.63	4.64	8.87	23.4875
NM_001031360.1	MTHFD2	30.26	35.36	26.28	21.41	21.17	18.74	18.27	16.41	0.69
NM_001031361.1	GSDMA	1.03	0.92	0.36	0.55	0.82	0.66	0.44	0.74	42.05
NM_001031362.1	PSMD3	53.4	40.13	50.04	47.25	34.71	39.02	35.44	36.41	1.665
NM_001031363.1	MED24	0.56	2.93	1.54	2	0.94	0.4	2.18	2.77	87.2288
NM_001031365.1	CAPRIN1	89.02	103.1	83.8	84.78	83.35	90.86	90.34	72.58	0.0025
NM_001031367.1	DCTN1	0	0	0	0	0	0	0.02	0	26.895
NM_001031368.1	SRSF7	32.52	25.46	32.33	28.52	22.71	23.88	25.86	23.88	0.57
NM_001031369.1	TBL1XR1	0	0	0.29	0	1.12	0	2	1.15	5.7925
NM_001031370.2	SUV39H2	6.4	5.11	6.06	5	5.68	5.43	6.7	5.96	9.08
NM_001031371.1	PTPA	9.54	7.27	7.95	8.87	9.06	8.35	11.49	10.11	2.57625
NM_001031372.2	TAPBPL	0.94	2.44	3.9	3.37	0.68	3.61	3.3	2.37	28.865
NM_001031373.1	UBQLN4	31.82	27.85	31.9	28.98	28.89	28.39	27.69	25.4	37.2762
NM_001031374.1	H2AFZ	48.75	45.82	42.55	50.1	30.19	29.48	27.15	24.17	1.8875
NM_001031375.2	DNAJB14	1.97	2.04	1.75	1.31	2.08	2.37	2.12	1.46	2.00125
NM_001031376.1	EED	1.71	1.67	1.72	0.95	3.04	2.63	2.71	1.58	20.1575
NM_001031377.2	FAM76A	19.79	18.49	20.24	21.77	21.11	19.14	22.31	18.41	0.1575
NM_001031378.1	LOC426385	0	0.17	0.12	0.03	0.03	0.47	0.18	0.26	25.5388
NM_001031379.2	SGTA	20.95	24.47	24.47	25.51	24.79	29.27	28.63	26.22	4.8925
NM_001031380.1	PUF60	4.77	4.18	4.01	6.18	4.31	4.15	6.03	5.51	3.68
NM_001031381.2	MANSC1	2.8	3.3	4.28	3.68	2.31	4.66	4.97	3.44	0.63875
NM_001031382.1	OGDH	0.22	0.34	0.55	0	0.38	1.52	1.48	0.62	0.06
NM_001031383.1	PGM2	0	0	0	0	0	0.48	0	0	20.51
NM_001031384.1	SUPT5H	27.97	21.81	23.44	24.22	18.86	16.52	16.4	14.86	7.09875
NM_001031386.1	CIR1	7.25	6.59	7.75	5.68	7.78	6.44	8	7.3	13.6
NM_001031387.1	IDH3B	8.72	11.71	14.49	15.69	11.99	14.29	15.92	15.99	7.445
NM_001031388.1	NOP56	7.67	9.41	8.18	6.62	7.04	7.75	6.72	6.17	6.35375
NM_001031389.1	RFXANK	12	7.5	7.02	6.46	4.15	6.37	2.99	4.34	5.15125
NM_001031390.1	PRPF3	9	6.83	4.12	6.1	6.92	2.84	3.06	2.34	499.38
NM_001031391.2	ATP5F1B	217.86	275.9	306.18	328.24	655.36	859.51	778.74	573.25	20.705
NM_001031392.1	SARS	28.26	16.14	16.73	20.72	23.76	21.81	18.01	20.21	1.36875
NM_001031393.1	KNSTRN	1.35	1.48	1.25	0.39	1.84	1.98	1.26	1.4	3.165
NM_001031394.1	ALG10	2.49	2.4	2.98	3.32	2.66	3.83	3.27	4.37	6.91625
NM_001031395.1	ASH2L	6.48	7.69	6.57	5.79	6.14	8.09	7.55	7.02	7.47
NM_001031396.2	ADAM9	1.96	7.72	1.87	8.26	15.13	8.21	4.25	12.36	31.42
NM_001031398.1	DYM	43.13	28.5	28	24.56	40.43	31.11	26.19	29.44	8.55875
NM_001031399.2	LMAN1	8.96	5.95	7.57	6.27	9.53	10.61	10.7	8.88	30.875
NM_001031400.1	NARS	30.17	28.83	28.63	29.66	28.01	32.83	34.36	34.51	2.95375
NM_001031401.1	HCLS1	2.71	3.16	2.91	1.86	2.9	0	5.17	4.92	4.27
NM_001031402.1	HDAC7	0.59	4.14	1.24	2.88	4.89	7.13	6.25	7.04	21.3887
NM_001031403.2	SLC48A1	23.18	22.62	20.63	24.31	24.72	20.81	17.11	17.73	0.29625
NM_001031404.1	KIAA1328	0.2	0.06	0.26	0.25	0.36	0.34	0.39	0.51	29.1788
NM_001031405.2	COPA	23.93	29.91	26.88	29.51	25.65	31.09	31.58	34.88	28.4688
NM_001031406.2	STUB1	34.93	25.27	32.38	28.66	29.71	23.83	27.55	25.42	45.0262
NM_001031407.1	PSMA5	55.27	49.31	55.21	47.54	33.05	34.97	42.28	42.58	11.42
NM_001031408.1	DDA1	10.21	12.43	13.22	12.1	9.15	12.87	9.03	12.35	1.4725
NM_001031409.1	EOGT	1.54	1.21	1.78	0.33	1.38	3.12	1.84	0.58	30.3487
NM_001031411.3	UBE2R2	27.63	29.2	32.68	32.61	26.68	30.16	35.21	28.62	14.1425
NM_001031412.1	HIKESHI	22.64	10.89	11.1	12.52	18.62	12.26	13.4	11.71	9.92
NM_001031413.1	DOHH	12.15	10.5	15.71	14.59	7.24	6.21	6.04	6.92	7.145
NM_001031414.1	LYSMD3	6.97	5.51	6.24	5.89	8.72	7.1	8.05	8.68	5.78375
NM_001031415.1	ARSK	3.78	5.07	5	4.79	6.26	6.97	6.47	7.93	14.6225
NM_001031417.1	PRRC1	17.17	14.24	13.83	11.58	15.21	15.01	15.73	14.21	3.04
NM_001031418.1	SGTB	1.59	3.35	3.26	1.68	2.62	3.06	3.22	5.54	6.5025
NM_001031419.2	SLC30A5	6.18	5.16	7.22	5.87	6.22	6.28	6.9	8.19	26.25
NM_001031420.1	PLIN2	19.44	28.77	18.66	17.9	20.53	36.09	26.81	41.8	2.515
NM_001031421.1	HAUS6	3.02	2.89	1.72	2.87	2.58	1.2	3.94	1.9	2.2175
NM_001031423.1	ABHD17B	2.03	2.26	3.38	2.08	1.74	2.18	1.86	2.21	101.949
NM_001031424.1	ZFAND5	71.87	55.73	52.87	50.24	162.23	197.02	75.9	149.73	12.8012
NM_001031426.2	OSTF1	10.85	12.14	7.98	8.5	11.6	18.9	15.16	17.28	1.01
NM_001031427.1	GNAQ	0.58	0.59	0.26	1.69	0.83	0.98	1.77	1.38	0.2625
NM_001031428.1	DAZAP1	0.43	0.09	1.29	0	0	0	0.29	0	1.1775
NM_001031429.1	AUH	1.14	1.26	0.9	0.56	1.11	1.51	1.57	1.37	0.07125
NM_001031430.1	SYK	0	0.21	0	0	0.32	0	0.04	0	0.64625
NM_001031431.1	TRIM14	0.2	1.01	0.58	0.27	0.66	1.27	0.53	0.65	0.02875
NM_001031432.2	GNE	0	0	0.07	0	0	0	0	0.16	2.66375
NM_001031433.1	IDUA	2.31	2.39	1.61	1.85	2.88	3.1	3.69	3.48	13.6887
NM_001031434.1	RNF20	10.67	12.33	8.6	10.91	15.19	16.44	16.77	18.6	5.0925
NM_001031435.1	PTGR1	3.99	4.83	4.18	4.61	3.15	6.42	6.58	6.98	11.7
NM_001031436.1	CBWD1	17.76	11.33	11.82	12.94	10.31	8.86	9.74	10.84	0.29125
NM_001031437.1	PUM3	0	0	0	0	2.33	0	0	0	1.5025
NM_001031438.1	ZDHHC21	1.37	1.16	1.23	1.24	2.24	0.78	1.64	2.36	11.8012
NM_001031440.1	NCBP1	7	11.39	11.5	14.42	11.84	12.82	13.42	12.02	2.06375
NM_001031441.2	TNFAIP8	1.21	2.02	1.51	0.74	1.56	6.16	1.32	1.99	1.13875
NM_001031442.1	DTWD2	1.66	1.47	1.38	1	0.57	1.22	1.19	0.62	0.15875
NM_001031443.2	COMMD10	0.24	0.36	0.16	0.2	0.25	0	0.06	0	1.79875
NM_001031444.1	DCAF12	2.13	2.38	1.2	2.48	1.74	1.27	1.03	2.16	47.8837
NM_001031445.1	DCTN3	48.74	51	42.83	52.78	47.41	46.82	47.32	46.17	0.14
NM_001031446.2	CD72AG	0.1	0.1	0	0	0.15	0.41	0.14	0.22	23.8887
NM_001031447.1	TARS	19.68	24.78	26.59	20.26	24.46	25.7	25.61	24.03	4.89125
NM_001031448.1	AMACR	3.6	4.48	5.43	5.1	5.41	5.77	4.88	4.46	21.035
NM_001031449.1	BRIX1	21.48	16.18	19.83	20.28	19.47	23.72	23.06	24.26	0.645
NM_001031450.1	WDR70	0.44	0.49	0.41	0.43	0.76	0.82	0.93	0.88	0.01
NM_001031451.1	FYB	0.08	0	0	0	0	0	0	0	21.8012
NM_001031452.2	NAA35	19.86	25.08	16.28	22.59	22.55	20.95	23.91	23.19	27.8612
NM_001031454.1	IREB2	28.87	28.55	34.56	28.98	25.57	25.09	27.38	23.89	17.905
NM_001031455.1	CCPG1	18.96	14.22	13.35	17.75	20.86	17.39	16.24	24.47	9.91125
NM_001031456.1	PIAS1	9.45	7.63	9.22	10.05	10.56	11.56	10.86	9.96	4.9725
NM_001031458.1	NUDT19	5.92	4.43	4.59	4.29	5.89	5.23	5.27	4.16	2.92375
NM_001031459.1	CEBPA	1.27	1.89	0.89	1.38	2.33	4.27	5	6.36	3.66125
NM_001031460.1	TK2	2.4	3.55	4.6	3.45	4.01	3.6	3.46	4.22	179.964
NM_001031461.1	MAP1LC3B	197.27	208.73	230.32	239.24	129.58	145.9	147.52	141.15	0.0775
NM_001031462.1	MC1R	0.22	0.05	0	0	0	0.04	0.05	0.26	0.05
NM_001031463.1	MST1R	0.04	0.21	0	0.05	0.1	0	0	0	3.84875
NM_001031464.2	BRPF1	5.19	2.07	3.99	3.31	4.55	2.66	4.53	4.49	39.2125
NM_001031465.1	ZMAT2	42.62	42.34	38.77	46.58	38.34	33.33	37.66	34.06	15.8488
NM_001031466.2	TMEM11	16.6	14.39	13.28	15.6	17.18	15.14	18.29	16.31	0.5125
NM_001031467.1	EARS2	0.58	0.58	0.26	0.15	0.83	0.93	0.61	0.16	4.115
NM_001031468.1	PMM2	2.82	3.54	4.25	3.04	4.04	4.85	4.65	5.73	6.62625
NM_001031469.1	SBNO1	9.04	5.68	6.87	7.91	6.33	5.55	5.25	6.38	7.7225
NM_001031471.1	SUDS3	7.09	7.49	9.15	8.58	6.81	6.6	8.09	7.97	13.7438
NM_001031472.2	SF3A1	13.13	11.22	11.04	12.75	15.23	12.78	18.68	15.12	25.1037
NM_001031474.1	UBAC1	50.01	26.08	27.47	32.28	20.76	13.19	16.5	14.54	5.41375
NM_001031475.1	ARRDC1	5.74	3.68	8.05	5.58	5.15	4.31	5.96	4.84	111.665
NM_001031477.1	YWHAG	55.27	105.28	99.84	81.84	75.16	179.64	186.53	109.76	0.31
NM_001031479.1	AVPR2	0.26	0.15	0.04	0.23	0.83	0.56	0.16	0.25	5.0575
NM_001031480.1	DYRK2	6.38	3.7	7.19	2.41	8.24	3.2	7.58	1.76	4.20625
NM_001031481.1	HIST1H2B8	2.55	4	3.26	7.74	4.3	2.9	7.65	1.25	149.792
NM_001031482.2	H3F3C	81.26	86.13	84.61	123.17	173.14	219.8	231.44	198.79	0.49125
NM_001031483.1	SLC41A2	0	1.14	0.26	0.85	0.33	1.35	0	0	5.04375
NM_001031484.1	PTPN6	3.76	4.92	4.39	3.22	3.68	6.23	6.94	7.21	4.695
NM_001031485.1	WDR3	5.17	5.06	5.75	4.46	4.45	4.43	4.3	3.94	7.7975
NM_001031486.1	MRPS6	9.48	5.62	7.78	8.38	7.4	6.98	9.07	7.67	0.69875
NM_001031487.1	FUT4	0.12	0.92	0.48	1.13	0.41	0.42	0.71	1.4	0.0325
NM_001031488.1	NTF3	0	0	0.13	0.13	0	0	0	0	0.02875
NM_001031489.2	HBE1	0	0.23	0	0	0	0	0	0	8.355
NM_001031490.1	TBC1D22A	7.47	6.5	8.85	8.85	7.79	8.78	8.53	10.07	4.11875
NM_001031491.2	CTSA	0.07	1.53	6.01	5.94	8.75	2.65	5.17	2.83	5.81875
NM_001031492.1	PMEPA1	4.74	5.39	5.21	4.94	4.92	7.34	7.08	6.93	12.1887
NM_001031494.1	SRRM1	12.05	11.6	11.18	11.91	11.06	10.56	15.96	13.19	30.12
NM_001031495.1	MTF1	29.64	33.38	40	34.13	24.27	25.52	27.06	26.96	0.74625
NM_001031496.1	USP28	0.43	1.58	1	0	0.13	1.05	1.2	0.58	6.4625
NM_001031499.1	YOD1	6.27	6.18	7.86	6.52	4.9	6.4	7.08	6.49	0.15875
NM_001031500.3	DCLRE1B	0.14	0.15	0.07	0.13	0.11	0.23	0.19	0.25	15.5275
NM_001031501.1	EFTUD2	13.71	18.06	13.02	14.67	15.1	18.53	15.16	15.97	22.3213
NM_001031502.2	DNAJC7	23.37	20.28	19.47	20.43	27.4	22.58	23.21	21.83	5.235
NM_001031503.1	PLEKHJ1	5.02	4.89	4.36	4.63	5.59	4.96	5.96	6.47	5.41625
NM_001031504.1	RAB8A	4.5	4.64	4.39	3.87	5.44	7	6.71	6.78	6.395
NM_001031505.1	PTDSS1	3.85	5.65	5.75	5.78	6.42	8.21	7.46	8.04	6.22875
NM_001031506.1	SLC25A32	7.63	4.27	6.46	4.93	3.93	4.96	8.93	8.72	5.22875
NM_001031507.1	TMEM65	3.21	3.03	2.68	2.61	7.46	7.14	7.6	8.1	0.08125
NM_001031509.1	MELK	0	0	0	0.11	0	0.26	0.28	0	48.3563
NM_001031512.1	YME1L1	57.5	44.79	50.93	59.62	44.45	39.61	42.31	47.64	12.4175
NM_001031513.1	STT3B	19.41	8.45	9.25	10.33	19.02	8.27	10.19	14.42	0.005
NM_001031514.1	MC4R	0	0	0	0	0	0.04	0	0	0.00125
NM_001031515.1	MC2R	0	0	0	0	0.01	0	0	0	0.03625
NM_001031516.1	MOS	0.04	0.08	0	0.08	0.09	0	0	0	0.695
NM_001031517.2	ASB3	0.54	0.94	0.52	0.14	1.27	0.41	1.21	0.53	2.6125
NM_001031519.1	ESF1	5.15	3.83	3.31	0	5.66	0	1.05	1.9	7.28875
NM_001031521.1	ADSS	9.9	6.94	7.68	7.15	7.49	5.26	7.11	6.78	0.70375
NM_001031522.2	PIGM	0.51	0.56	0.47	0.94	0.65	1.24	0.65	0.61	4.00125
NM_001031523.1	NTPCR	5.88	4.41	3.55	1.92	5.56	4.26	3.29	3.14	53.2575
NM_001031524.1	MPC1	77.47	34.51	44.35	61.06	76.17	41.21	40.6	50.69	5.01125
NM_001031525.1	PCMT1	4.5	5.89	6.7	6.39	5.3	6.37	2.6	2.34	0.02625
NM_001031526.1	OLIG2	0	0	0.08	0	0	0	0	0.13	0.015
NM_001031527.1	B3GAT2	0	0	0.06	0	0	0	0.06	0	2.695
NM_001031528.3	SELENOI	1.92	2.59	1.96	2.46	2.6	3.92	2.39	3.72	9.88375
NM_001031529.1	CHMP6	9.31	7.76	10.41	10.86	9.54	10.34	10.99	9.86	0.83875
NM_001031530.1	LUC7L3	0.26	0	0.59	0.74	1.72	1	1.35	1.05	2.23375
NM_001031531.1	ANKRD40	2.09	1.5	1.74	2.96	2.56	2.4	2.3	2.32	3.96375
NM_001031532.1	NONO	0	9.36	0	3.25	0	8.71	5.69	4.7	13.0637
NM_001031533.1	SNX12	13.85	11.84	17.17	16.13	11.88	8.88	10.52	14.24	4.77125
NM_001031534.1	ETFDH	1.73	2.76	1.96	2.16	6.38	10.22	7.65	5.31	0.1075
NM_001031535.1	NPY1R	0	0.13	0.02	0	0.16	0.2	0.05	0.3	6.24875
NM_001031536.1	TRAPPC11	5.1	5.93	6.62	6.07	6.51	6.98	5.67	7.11	30.6163
NM_001031538.1	ANXA5	16.6	24.93	21.35	10.39	23.84	44.18	58.08	45.56	3.81
NM_001031539.1	ELOVL6	2.03	2.46	2.39	3.27	3.91	5.05	6.75	4.62	26.27
NM_001031540.1	UBE2K	54.24	27.43	32.29	29.05	14.06	18.36	17.6	17.13	30.28
NM_001031541.2	CCT7	36.04	32.53	30.25	31.41	28.98	29.04	29.07	24.92	0.00625
NM_001031544.1	OLFR6	0	0	0	0	0	0	0.05	0	1.6325
NM_001031546.2	FGF4	1.84	1.17	3.23	3.26	1.16	0.28	1.22	0.9	2.57625
NM_001031547.1	APIP	3.42	2.6	2.21	2.29	2.68	2.36	2.59	2.46	3.435
NM_001031548.2	ACP2	4.04	3.02	3.22	3.36	2.43	3.44	3.82	4.15	0.45375
NM_001031549.2	GPHN	1.01	1.38	0	0	0.2	0	1.04	0	6.1275
NM_001031552.2	ALKBH1	5.94	6.58	5.18	5.92	4.72	6.53	6.56	7.59	0.18125
NM_001031553.1	BDKRB2	0.05	0.37	0	0.17	0	0.45	0	0.41	0.97625
NM_001031555.1	NPY4R	0.42	0.54	0.72	0.97	0.75	1.65	1.4	1.36	2050.58
NM_001031556.2	PGAM1	2025.84	3146.59	3444.18	4407.67	706.28	907.89	901.64	864.54	29.6437
NM_001031557.2	MOB4	33.75	27.05	34.15	25.65	32.01	28.76	29.93	25.85	0.94
NM_001031559.1	FASLG	0.7	0.94	0.96	1	0.82	1.45	0.71	0.94	2.9525
NM_001031560.2	NPL	1.62	2.24	1.01	2.22	2.12	4.8	4.19	5.42	28.3575
NM_001031561.1	ARPC5	19.68	25.51	22.81	19.39	25.24	37.66	35.93	40.64	5.5925
NM_001031562.1	MFSD14A	5.02	4.55	5.28	3.89	6.39	7.08	5.84	6.69	21.1412
NM_001031563.1	CYR61	7.48	27.46	40.9	12.2	11.99	24.81	20.45	23.84	10.9212
NM_001031564.1	CMPK1	5.88	8.04	10.56	8.76	9.46	14.14	14.03	16.5	8.675
NM_001031565.1	MCCC2L	6.71	9.24	6.35	5.49	12.04	13.06	9.26	7.25	16.5263
NM_001031566.1	DBR1	13.54	15.02	15.06	16.62	15.54	18.76	18.55	19.12	3.80375
NM_001031567.1	LPP	3.42	3.5	0.36	3.64	4.65	4.96	4.16	5.74	3.735
NM_001031568.2	CHRNG	3.59	2.73	2.45	3.39	7.38	5.04	2.98	2.32	0.1825
NM_001031569.1	OXTR	0.28	0.07	0.13	0.15	0.12	0.04	0.57	0.1	7.3925
NM_001031573.1	ARMC1	6.91	6.68	7.75	9.15	7.09	5.21	7.98	8.37	0.7725
NM_001031574.2	PCASP2	0.73	0.82	0.63	0.48	0.78	0.83	0.99	0.92	0.1475
NM_001031575.1	RALBP1	0	0	0	0.39	0	0	0	0.79	1.26375
NM_001031576.2	MICAL1	1.79	0.98	1.06	1.58	1.39	1.53	0.31	1.47	2.50875
NM_001031577.1	PLAG1	1.81	2.26	2.31	1.35	2.4	3.25	3.1	3.59	0.98375
[truncated: 42,708 more rows]
