# Supplementary material for: miRNA–mRNA network regulation in the skeletal muscle fiber phenotype of chickens revealed by integrated analysis of miRNAome and transcriptome
Source: Sci Rep. 2020 Jun 30;10:10619. doi: 10.1038/s41598-020-67482-9 (PMC7326969; doi:10.1038/s41598-020-67482-9)
Supplement: Supplementary file 4 — Supplementary table S3 [file 41598_2020_67482_MOESM4_ESM.xlsx]

## Sheet: Sheet1
miRNA-mRNA network regulation in the skeletal muscle fiber phenotype of chickens revealed by integrated analysis of miRNAome and transcriptome Yifan Liu, Ming Zhang, Yanju Shan, Gaige Ji, Xiaojun Ju, Yunjie Tu, Zhongwei Sheng, Jingfang Xie, Jianmin Zou, and Jingting Shu*
Table S3: Details of differentially expressed mRNAs.
id	PMM_fpkm	SART_fpkm	log2(FC)	Pvalue	Symbol
NM_001001337.1	0.485	2.775	2.51643	0.0231985	TEAD4
NM_001001462.1	29.2475	63.29	1.11366	0.00148119	SDC2
NM_001001464.1	1.74	6.4225	1.88405	0.00614514	PPARA
NM_001001469.1	4.7125	0.675	-2.80353	0.0432858	GART
NM_001001604.1	3.505	11.99	1.77435	0.0263834	ST8SIA2
NM_001001747.2	0.65	2.4875	1.93618	0.00665702	ST8SIA5
NM_001004368.1	8.555	20.0875	1.23146	0.000735629	KDR
NM_001004371.1	3.66	7.58	1.05035	0.0162503	CDH11
NM_001004399.1	5.8	17.5325	1.59591	0.00574108	LY86
NM_001004766.1	3.2	8.7525	1.45162	0.0199573	FUT8
NM_001005427.1	9.115	21.3525	1.22809	0.00574327	MEOX2
NM_001005798.1	2.6975	9.5125	1.8182	0.000149984	SNTB1
NM_001005840.1	45.4875	20.885	-1.123	0.00210516	ITFG1
NM_001005843.1	83.59	174.695	1.06344	0.00154284	UQCRFS1
NM_001005848.2	2.8725	8.63	1.58705	0.0260376	HES4
NM_001006128.1	1062.74	290.29	-1.87223	1.58e-07	GPI
NM_001006136.2	33.81	124.57	1.88143	2.09e-07	ACAD9
NM_001006150.1	93.0625	46.0425	-1.01523	0.00360294	G3BP1
NM_001006179.1	0.625	4.33	2.79244	0.00843474	SEC23B
NM_001006188.1	16.515	2.1075	-2.97017	0.00318109	RNF34
NM_001006193.1	6.9575	19.2025	1.46465	0.00185643	ACADS
NM_001006194.1	8.435	23.9975	1.50842	0.000936619	COQ5
NM_001006200.1	0.605	4.195	2.79366	0.0160399	SH3GLB2
NM_001006205.1	9.2375	21.8825	1.2442	0.000777908	ACOX1
NM_001006217.2	27.8125	3.88	-2.8416	7.05e-07	PHKG1
NM_001006220.2	7	18.16	1.37534	0.0032606	MYO1C
NM_001006226.1	1.0675	4.2325	1.98727	0.00197649	PHTF2
NM_001006230.1	8.095	20.12	1.31353	0.00299873	THAP5
NM_001006235.1	4.455	10.615	1.25261	0.0155548	TMPO
NM_001006296.1	22.75	58.45	1.36134	7.01e-05	VAPB
NM_001006314.1	0.37	5.085	3.78065	0.00795662	YARS
NM_001006346.1	76.9375	206.715	1.42588	1.71e-05	FABP5
NM_001006358.2	29.175	11.865	-1.29802	0.00252841	BZW2
NM_001006374.1	2.9025	10.7925	1.89466	0.0013873	TXNDC5
NM_001006395.2	32.145	103.912	1.6927	1.82e-06	MDH1
NM_001006422.2	6.5575	17.5175	1.41758	0.00461894	ENPP4
NM_001006457.1	2.41	22.7475	3.2386	1.27e-09	PPARGC1A
NM_001006511.2	66.0375	173.673	1.39501	2.48e-05	ACADL
NM_001006518.1	87.245	262.483	1.58908	2.65e-06	NDUFS1
NM_001006547.2	25.9125	56.99	1.13706	0.000707596	BDH1A
NM_001006551.1	6.34	16.0625	1.34114	0.00105272	MCCC1
NM_001006571.2	20.7675	73.87	1.83066	3.25e-07	ACAA2
NM_001006685.1	298.447	816.11	1.45129	1.25e-05	HSPA2
NM_001007081.1	2.61	14.5475	2.47865	8.02e-05	ESRRG
NM_001007086.1	16.3625	56.7825	1.79505	5.06e-06	CAV2
NM_001007831.1	24.33	58.8525	1.27437	0.0015535	PHKB
NM_001007892.2	0.0025	1.23	8.94251	2.96e-06	CDK6
NM_001007977.2	0.1275	1.7625	3.78905	0.0062408	ALDOB
NM_001008454.1	1.595	4.4175	1.46967	0.0441149	PEX2
NM_001008461.1	135.518	41.3225	-1.71348	5.78e-07	PTP4A1
NM_001008472.1	5.04	10.3225	1.0343	0.0332733	GLRX5
NM_001008474.1	0.7375	2.325	1.65652	0.0480099	SPATS2L
NM_001008746.1	4.7575	11.3175	1.25028	0.0417436	GNAL
NM_001010842.2	104.955	43.54	-1.26936	0.0101235	HSPB9
NM_001011688.2	0.5625	2.2625	2.00799	0.0469504	TLR7
NM_001012522.1	0.001	0.34	8.40939	0.0138728	ABCC1
NM_001012531.1	35.4175	16.2425	-1.12469	0.0015125	NEK6
NM_001012544.2	9.4925	28.0225	1.56173	0.00142458	PDHA1
NM_001012554.2	55.7475	23.0775	-1.27242	0.000218214	WWP1
NM_001012560.1	7.5575	1.7825	-2.08401	0.00373287	DEK
NM_001012562.1	15.175	36.875	1.28095	0.00144184	ANKH
NM_001012578.1	10.5325	58.865	2.48256	2.67e-09	ACSL1
NM_001012593.2	2.45	6.14	1.32546	0.0393286	WASHC2C
NM_001012760.1	2.78	7.35	1.40266	0.00410109	TSC22D1
NM_001012774.1	1.905	6.0825	1.67487	0.00410374	FHOD1
NM_001012813.1	5.135	10.4225	1.02127	0.00634245	ATF7IP
NM_001012858.1	2.965	10.3925	1.80944	1.17e-05	ITGA9
NM_001012893.1	4.875	23.21	2.25127	1.35e-06	MAVS
NM_001012935.1	1.5375	4.21	1.45323	0.0208328	RNF166
NM_001013396.1	27.4275	1123.18	5.35582	1.48e-13	MYH1A
NM_001013397.2	6780.88	28.975	-7.87052	9.05e-46	MYH1E
NM_001013611.2	1.6525	7.135	2.11026	0.0424381	CLDN1
NM_001018012.1	11.3525	36.9675	1.70325	1.17e-05	ALAS1
NM_001024691.1	8.2775	18.6175	1.16939	0.00796323	PYGO1
NM_001030295.1	0.2575	0.001	-8.00843	0.0302983	NOTCH1
NM_001030341.2	15.1275	33.4925	1.14666	0.00118897	FLNB
NM_001030537.1	0.0125	0.5875	5.55459	0.0167206	TBX4
NM_001030552.1	10.205	23.065	1.17643	0.00179909	CLPX
NM_001030578.1	13.1525	5.9625	-1.14135	0.0187557	KLHDC4
NM_001030579.2	26.915	4.41	-2.60956	4.13e-09	SLC7A5
NM_001030623.2	3.51	0.001	-11.7773	2.62e-06	RNF14
NM_001030638.1	29.43	9.36	-1.65271	0.000185496	PGP
NM_001030658.1	8.7475	20.2275	1.20938	0.0327382	ORAI1
NM_001030680.1	2.8	0.3975	-2.8164	0.0254161	STRBP
NM_001030703.1	64.4325	19.1775	-1.74837	3.65e-06	JMJD6
NM_001030704.1	12.435	25.4375	1.03255	0.0207678	MMD
NM_001030710.1	4.235	11.0325	1.38133	0.00185234	ORAI2
NM_001030728.1	205.46	52.5775	-1.96634	1.09e-08	NAMPT
NM_001030730.1	15.855	6.91	-1.19818	0.00885864	NAPEPLD
NM_001030731.1	3.4375	16.18	2.23478	3.64e-05	CD36
NM_001030735.1	17.79	47.765	1.42489	8.15e-05	DNAJB9
NM_001030740.1	0.135	1.0075	2.89975	0.0414861	NELL2
NM_001030764.1	0.001	1.05	10.0362	3.05e-05	CHPT1
NM_001030768.1	244.393	32.6225	-2.90526	6.28e-15	BPGM
NM_001030789.1	7.58	19.765	1.38268	0.000339015	RCSD1
NM_001030830.2	23.4925	8.4275	-1.47902	0.000643583	CRYL1
NM_001030831.1	5.17	10.8	1.0628	0.0391596	PSPC1
NM_001030847.1	5.5875	12.2475	1.13221	0.0147431	NFS1
NM_001030889.1	17.17	178.988	3.3819	8.69e-14	FABP3
NM_001030911.3	0.001	0.855	9.73978	0.00339245	PAFAH1B2
NM_001030925.2	0.001	0.5875	9.19845	0.0466518	FTSJ3
NM_001030966.1	7.5725	2.24	-1.75727	0.0109467	INSIG1
NM_001030995.1	0.8975	4.3075	2.26287	0.00270204	STK17A
NM_001031013.2	4.6775	12.73	1.44442	0.0398016	LDLRAD4
NM_001031014.1	3.535	15.815	2.16151	0.0215559	FAM210A
NM_001031034.1	3.245	7.1225	1.13417	0.0164885	PYGB
NM_001031037.1	3.205	8.7475	1.44855	0.00154489	SERTAD2
NM_001031044.1	75.4975	156.452	1.05122	0.00110098	DUSP10
NM_001031045.3	6.2275	17.7675	1.51252	0.0001345	TGFB2
NM_001031049.1	5.4975	13.375	1.28269	0.00332422	LPGAT1
NM_001031126.2	0.91	0.001	-9.82972	0.000151672	NRK
NM_001031134.2	3.9875	17.7825	2.1569	2.08e-08	ABHD18
NM_001031149.1	0.001	3.9	11.9293	3.21e-14	PDLIM5
NM_001031170.1	40.1475	11.91	-1.75314	6.22e-06	RPIA
NM_001031204.3	5.3375	11.0925	1.05535	0.00580603	TTLL5
NM_001031226.1	6.2375	13.925	1.15864	0.0125656	PPIF
NM_001031229.1	14.925	41.2175	1.46553	0.000711912	ACTA2
NM_001031243.1	19.365	40.1325	1.05132	0.00181737	HIBCH
NM_001031247.1	15.7325	37.82	1.2654	0.00021185	NDUFA10
NM_001031258.2	16.745	3.905	-2.10034	0.000138959	PRKAG3
NM_001031271.1	8.22	16.6925	1.02199	0.00889018	RGL1
NM_001031287.2	8.975	25.54	1.50877	6.8e-05	CPT2
NM_001031289.1	66.3525	152.81	1.20352	0.000824832	JUN
NM_001031294.1	4.4825	9.1025	1.02196	0.0199719	WLS
NM_001031322.3	2.42	25.525	3.39883	0.000190937	MBNL1
NM_001031352.3	7.99	31.4275	1.97576	3.26e-07	PDK1
NM_001031391.2	282.045	716.715	1.34547	6.01e-05	ATP5F1B
NM_001031402.1	2.2125	6.3275	1.51596	0.0121343	HDAC7
NM_001031424.1	57.6775	146.22	1.34206	0.000324396	ZFAND5
NM_001031474.1	33.96	16.2475	-1.06362	0.00783737	UBAC1
NM_001031482.2	93.7925	205.792	1.13365	0.000795459	H3F3C
NM_001031507.1	2.8825	7.575	1.39393	0.0202647	TMEM65
NM_001031534.1	2.1525	7.39	1.77956	0.000190032	ETFDH
NM_001031538.1	18.3175	42.915	1.22826	0.00670521	ANXA5
NM_001031540.1	35.7525	16.7875	-1.09066	0.0185865	UBE2K
NM_001031556.2	3256.07	845.087	-1.94596	4.99e-08	PGAM1
NM_001031583.1	44.9725	109.647	1.28576	0.000182494	NDUFV1
NM_001031599.1	92.68	286.923	1.63033	1.07e-06	IDH2
NM_001033645.1	3.4975	10.03	1.51993	0.00812574	EPHX2
NM_001038693.2	1834.77	340.02	-2.43191	6.06e-13	PGM1
NM_001039254.2	49.7125	109.028	1.13301	0.00070901	ITGB1
NM_001039262.1	7.64	3.8175	-1.00094	0.0303995	FBXW11
NM_001039268.2	2.465	0.001	-11.2674	0.000277708	RBM19
NM_001043349.2	192.735	90.615	-1.0888	0.0010814	EIF4G2
NM_001044644.1	0.135	0.001	-7.07682	0.0240451	PIGR
NM_001044650.1	2.9175	15.7725	2.43461	0.0170806	FGF16
NM_001044668.1	0.3725	8.525	4.51639	4.86e-05	LBX2
NM_001044695.1	65.385	16.065	-2.02504	2.8e-06	SIX2
NM_001048266.2	0.7725	0.001	-9.59339	0.0347542	FAM118B
NM_001079715.1	0.001	0.3575	8.4818	0.033466	MAN2C1
NM_001079760.1	47.885	136.1	1.50702	7.06e-06	PFN2
NM_001080876.1	0.001	0.6475	9.33874	0.0481124	NEIL1
NM_001080880.1	0.44	0.001	-8.78136	0.0323801	TMEM170A
NM_001085359.1	13.2275	57.4775	2.11946	4.17e-08	DUSP1
NM_001097526.1	0.1375	335.652	11.2533	4.75e-80	MYL10
NM_001097637.1	28.5475	72.41	1.34282	0.000320558	NDUFA5
NM_001098539.1	6.6175	2.9875	-1.14735	0.00851749	CTTNBP2
NM_001098607.1	1.605	5.0425	1.65157	0.0363887	PCDH19
NM_001105664.2	38.855	130.548	1.7484	1.5e-05	CAV1
NM_001110355.1	2.0425	15.69	2.94144	1.07e-05	VEGFA
NM_001110364.1	198.27	78.825	-1.33074	0.000113322	CALM1
NM_001113291.1	13.4075	47.125	1.81345	2.97e-05	PNPLA2
NM_001113709.1	371.558	1617.07	2.12172	1.5e-06	MYH1C
NM_001114623.1	0.001	0.5825	9.18611	0.0437273	FIG4
NM_001127439.1	0.05	3.8925	6.28263	0.000249125	PLIN1
NM_001137650.1	4.695	25.335	2.43193	2.21e-08	CAST
NM_001145200.1	0.2525	2.0875	3.04742	0.0355729	C12orf75
NM_001146332.1	63.28	132.252	1.06347	0.00209714	NDUFS3
NM_001159315.1	0.15	13.89	6.53294	6.39e-05	PVALB
NM_001159363.1	3.8925	17.2075	2.14427	7.69e-06	ABLIM1
NM_001159511.1	5.7175	13.46	1.23522	0.00263033	PACSIN2
NM_001160320.3	0.001	0.2775	8.11634	0.0322886	NFASC
NM_001163327.2	90.49	37.6625	-1.26463	0.000385973	MBNL1
NM_001167684.1	0.001	0.51	8.99435	0.0102594	PITX1
NM_001167685.1	0.0625	7.7425	6.9528	2.93e-07	PITX1
NM_001167686.1	0.001	0.7675	9.58402	0.00612338	PITX1
NM_001167752.2	2.4675	2050.11	9.69843	7.98e-65	MB
NM_001167764.2	4.5475	14.9875	1.72061	0.000383581	HSF2
NM_001168384.1	14.6225	29.2975	1.00259	0.00196977	ANO5
NM_001172593.1	0.7975	0.005	-7.31741	0.00519058	CARNS1
NM_001173521.1	0.1325	1.37	3.37011	0.0168824	NLGN3
NM_001190802.1	111.112	241.305	1.11884	0.00143485	UQCR11
NM_001190924.3	10.0475	34.29	1.77095	0.0158445	G0S2
NM_001193519.2	1.085	12.76	3.55586	9.82e-06	SELENOU
NM_001193639.3	5.7525	12.2425	1.08964	0.0148395	FAP
NM_001195123.1	1.405	11.31	3.00896	0.00575135	CIDEA
NM_001195439.1	0.001	18.195	14.1513	1.79e-13	LOC770548
NM_001197236.1	1.6875	10.46	2.63192	0.000322816	ANGPTL5
NM_001197310.1	0.1775	2.2375	3.656	0.0442067	ELOVL7
NM_001198649.1	11.7325	55.805	2.24988	9.74e-08	GSTK1
NM_001199102.1	0.001	0.425	8.73132	0.0134732	SLC7A2
NM_001199170.1	4.53	20.115	2.15069	0.000208097	NDUFV3
NM_001199221.1	27.625	11.18	-1.30505	0.00043668	ARIH2
NM_001199392.2	97.125	36.955	-1.39407	3.27e-05	TTL
NM_001199395.1	14.29	29.18	1.02997	0.00655976	ABCD2
NM_001199413.1	26.485	229.928	3.11793	6.95e-18	COQ8A
NM_001199476.1	0.0525	1.32	4.65208	0.0398059	PMP2
NM_001199486.1	0.2025	68.8225	8.40881	8.81e-41	CSRP3
NM_001199526.1	31.92	66.31	1.05477	0.0038581	UBE2D1
NM_001199541.2	6.2325	2.3275	-1.42103	0.0167008	ZBED4
NM_001199561.1	16.5925	34.635	1.0617	0.00542606	IVD
NM_001199604.1	0.2375	6.8325	4.84641	0.000195989	SLC16A7
NM_001199625.1	6.37	14.3175	1.16841	0.0376949	CPM
NM_001199656.1	21.1725	3.9975	-2.40502	0.000849691	CHAC1
NM_001199665.1	29.935	11.5275	-1.37675	8.72e-05	GANC
NM_001199715.2	0.001	76.38	16.2209	1.68e-71	LMOD2
NM_001199807.2	10.385	3.53	-1.55676	0.00697697	MAPKAPK5
NM_001199909.1	65.29	391.353	2.58353	0.000854118	PDK4
NM_001201386.1	20.7475	42.355	1.02959	0.046929	OC3
NM_001204217.2	9.985	23.515	1.23575	0.000613392	AKAP2
NM_001204816.1	0.02	1.42	6.14975	0.00044386	TNNI3K
NM_001206496.2	8.79	19.5575	1.15379	0.0116728	ALDOC
NM_001243590.1	3.5975	7.67	1.09223	0.0451926	AKR1E2
NM_001244593.1	3.275	6.7225	1.0375	0.0184112	SCIN
NM_001252068.2	1.3775	12.605	3.19387	2.25e-06	SLC25A22
NM_001252276.2	0.001	0.18	7.49185	0.0434043	CHADL
NM_001252278.2	5.41	0.6475	-3.06268	0.00708671	SYNGR1
NM_001252324.1	0.4625	0.001	-8.85331	0.00275599	FNDC3B
NM_001254739.1	4.2	1.18	-1.8316	0.0489497	FKBP8
NM_001257201.1	100.425	32.9875	-1.60613	5.35e-06	ALKBH5
NM_001271894.1	2.57	6.8925	1.42326	0.00141629	PODXL
NM_001271929.1	0.115	22.095	7.58594	2.11e-11	MYL2
NM_001271931.2	4.64	10.6	1.19187	0.00358401	FZD6
NM_001271932.1	70.025	144.725	1.04737	0.00305135	PRDX1
NM_001271973.1	2.1075	148.56	6.13937	7.61e-36	ATP2A2
NM_001271974.1	6.3325	16.8125	1.40869	0.000195482	ATP2A2
NM_001276362.1	0.2475	8.725	5.13965	1.51e-08	PTN
NM_001277110.1	22.0375	7.69	-1.51891	0.00157141	MFGE8
NM_001277125.1	8.3325	19.005	1.18956	0.0141563	DHRS4
NM_001277142.1	7.605	18.545	1.28601	0.00354647	MGLL
NM_001277143.1	4.7325	18.5725	1.97249	3.84e-06	MGLL
NM_001277254.1	12.26	48.7225	1.99063	8.19e-06	CPN1
NM_001277282.1	0.0125	1.4525	6.86047	0.00560744	HOXC9
NM_001277347.1	6.905	17.68	1.3564	0.0046777	ANXA7
NM_001277370.1	7.8225	24.4075	1.64162	0.00109255	EMP1
NM_001277395.1	17.7575	44.0525	1.3108	0.00225038	ECHS1
NM_001277398.1	98.64	236.028	1.25871	0.000132012	SDHA
NM_001277410.1	0.0875	25.5175	8.18799	5.06e-34	CA3B
NM_001277411.1	0.15	163.67	10.0916	1.4e-47	CA3A
NM_001277422.2	1.8	4.08	1.18057	0.0210508	RFTN2
NM_001277432.1	0.355	0.001	-8.47168	0.0399735	ENY2
NM_001277452.1	0.2675	0.001	-8.0634	0.0400508	RALGAPA1
NM_001277460.1	32.3125	8.6175	-1.90675	0.000961659	RPS27L
NM_001277461.1	10.13	33.53	1.72682	0.000395674	TM6SF1
NM_001277472.1	4.9075	1.425	-1.78403	0.0437277	GPR160
NM_001277491.1	0.625	3.89	2.63784	0.0123532	HPD
NM_001277509.1	14.0625	100.757	2.84096	3.15e-10	COX6A1
NM_001277552.1	5.56	12.495	1.16819	0.0223439	PALMD
NM_001277559.1	545.337	163.618	-1.73682	2.07e-06	RPL3L
NM_001277585.1	19.46	47.1975	1.2782	0.00114103	ECI1
NM_001277629.1	21.8175	6.705	-1.70218	0.0118283	CALML4
NM_001277665.1	6.1625	17.4075	1.49812	0.00160091	ANGPTL1
NM_001277670.1	17.2	7.3075	-1.23496	0.0100351	ASB12
NM_001277678.1	0.0625	2.745	5.45681	0.00531094	CIDEC
NM_001277699.1	58.87	175.632	1.57696	1.94e-06	ANGPTL2
NM_001277767.1	0.001	3.45	11.7524	0.000475888	CLDN10
NM_001277779.1	37.6925	114.86	1.60753	1.14e-06	ACAT1
NM_001277787.1	10.6525	31.105	1.54595	0.0141701	NDUFB1
NM_001277794.1	8.2025	19.56	1.25377	0.00459066	TET2
NM_001277827.1	0.2975	193.058	9.34193	7.51e-34	MYOZ2
NM_001277855.1	30.8025	66.3025	1.10602	0.00424944	ATP5G3
NM_001277910.2	3.33	7.2075	1.11398	0.0114644	DHRS3
NM_001277996.1	1.62	4.045	1.32015	0.0252889	IL16
NM_001278039.1	102.672	244.433	1.25139	0.000141962	SDHB
NM_001278079.1	4.3375	17.22	1.98915	2.84e-05	RCAN1
NM_001278095.1	3.775	13.3725	1.82472	0.000255655	TWF1
NM_001278096.1	140.86	22.1425	-2.66937	9.18e-13	ATP5C1
NM_001278097.1	1.8875	248.907	7.04299	1.03e-15	ATP5C1
NM_001278107.1	0.0475	1.1775	4.63166	0.0462962	NUDT5
NM_001278124.1	16.325	41.4325	1.34368	0.00385196	MPC2
NM_001278143.1	0.195	23.335	6.90288	7.02e-15	PRKAG2
NM_001278150.1	1.3075	4.7625	1.86491	0.00530645	SS18
NM_001278156.1	78.6675	37.355	-1.07447	0.00151838	TMEM183A
NM_001282303.1	32.0875	103.345	1.68739	1.43e-05	CRIP1
NM_001285883.1	0.0175	2.675	7.25604	0.000121328	FAXDC2
NM_001286163.1	6.2675	12.62	1.00975	0.0170611	TIMM44
NM_001290201.1	5.245	13.1025	1.32083	0.00274328	CUX1
NM_001290480.2	0.22	0.001	-7.78136	0.0202572	C2CD2L
NM_001291653.1	0.15	0.001	-7.22882	0.0335214	PROM1
NM_001293093.1	1.7375	3.645	1.06891	0.0260731	FLT4
NM_001293097.1	0.4425	2.25	2.34618	1.09e-05	SLC8A3
NM_001293103.1	0.001	1.645	10.6839	0.000403199	MTNR1B
NM_001293134.1	2.76	10.6175	1.9437	7e-06	COL8A1
NM_001293173.1	0.405	2.955	2.86716	0.0069583	LOC422894
NM_001293207.1	7.285	2.605	-1.48365	0.0409097	C10H15ORF59
NM_001293218.1	2.165	6.175	1.51207	0.0158861	MCEE
NM_001293230.1	10.1775	23.3625	1.19881	0.00528388	RCN2
NM_001293238.1	0.665	4.3975	2.72526	2.71e-05	AQP9
NM_001293287.1	5.04	10.2875	1.0294	0.0264308	KCNJ8
NM_001302117.1	2.76	6.7925	1.29927	0.0176139	CDC42SE2
NM_001302155.1	30.485	1.8575	-4.03667	8.44e-08	NRGN
NM_001302190.1	0.32	65.36	7.67419	1.11e-15	SMPX
NM_001303036.1	26.6775	56.2125	1.07527	0.00619607	LSP1
NM_001305099.1	0.001	0.22	7.78136	0.0187995	HENMT1
NM_001305123.1	0.001	0.3425	8.41996	0.0118708	RELN
NM_001305140.1	34.6175	13.275	-1.38279	0.00359639	TUBA3E
NM_001305147.1	68.755	214.2	1.63942	1.1e-06	CACNA1S
NM_001305234.2	1.2875	0.001	-10.3304	0.00096856	ENTPD6
NM_001305260.1	0.02	23.895	10.2225	1.34e-33	HOXC10
NM_001305398.1	11.1125	23.645	1.08935	0.00548441	SLC20A2
NM_001305439.1	24.11	54.4175	1.17444	0.000946547	SLC38A2
NM_001305470.1	29.5575	116.308	1.97635	1.54e-07	ETFA
NM_001305656.1	0.001	0.215	7.74819	0.0209704	SLC31A1
NM_001316891.1	32.145	103.912	1.6927	1.82e-06	MDH1
NM_001318423.1	6.45	17.7825	1.46309	0.0140123	KLF2
NM_001318432.1	19.515	1.38	-3.82184	2.02e-05	LOC771456
NM_001318433.1	1.9525	5.2375	1.42356	0.0278131	MMR1L1
NM_001318459.1	1.81	5.0325	1.47529	0.040266	TROJANZ
NM_001318986.1	0.395	5.83	3.88357	0.00142997	FNDC5
NM_001319019.1	0.001	1.2475	10.2848	0.00017578	PADI2
NM_001319020.1	3.72	8.585	1.20652	0.0167806	PDE5A
NM_001319025.1	0.09	2.67	4.89077	0.00400172	RSPO3
NM_001319304.1	1.2025	30.0075	4.64121	9.36e-18	MYH1D
NM_001321558.1	6.47	34.6075	2.41925	2.43e-09	MAPKAPK3
NM_001322361.1	5.0075	11.6875	1.2228	0.000519103	MYLK
NM_001326494.1	10.215	20.665	1.0165	0.0167508	UQCRB
NM_001328490.1	11.65	24.495	1.07216	0.0109451	ABCG2
NM_001352040.1	16.3875	0.5825	-4.81419	0.00165226	TPM3
NM_001352041.1	0.001	30.3725	14.8905	3.41e-06	TPM3
NM_001352042.1	0.325	88.7275	8.0928	2.92e-15	TPM3
NM_001358929.1	2.3025	7.56	1.71519	0.0293789	MPZ
NM_001358930.1	2.3025	7.56	1.71519	0.0294086	MPZ
NM_001361249.1	11.5	33.395	1.538	0.00544242	PFKFB4
NM_204099.1	8.58	19.0725	1.15244	0.00210401	FZD4
NM_204114.3	2.2025	5.9225	1.42706	0.00107293	DIO2
NM_204127.1	2.89	8.19	1.50279	0.00207135	ACTN1
NM_204136.2	17.53	37.0225	1.07858	0.00914982	EGR1
NM_204149.3	13.8775	29.0975	1.06815	0.00780491	NBL1
NM_204165.1	4.55	16.13	1.82581	3.92e-05	FBLN1
NM_204177.2	13.4225	173.662	3.69356	4.02e-21	LDHB
NM_204188.2	119.823	321.77	1.42513	2.07e-05	ACO2
NM_204223.2	1822.59	533.112	-1.77348	9.68e-08	PFKM
NM_204224.1	4.925	17.5875	1.83635	3.8e-06	KCNMA1
NM_204225.1	3.9875	12.96	1.70051	0.0147345	DCXR
NM_204228.3	4.9525	178.972	5.17544	2.18e-10	MYH1B
NM_204251.2	3.2375	0.65	-2.31637	0.0397117	BIVM
NM_204258.1	0.7025	6.4975	3.20931	2.5e-05	SEMA3F
NM_204260.2	11.08	2.1575	-2.36053	7.2e-05	CELF2
NM_204274.1	4.3525	11.4975	1.4014	0.0107188	CTGF
NM_204279.1	0.0375	0.5275	3.81421	0.0361742	KCND2
NM_204286.2	179.73	470.655	1.38884	2.79e-05	ATP5A1Z
NM_204290.1	5.4825	94.5975	4.1089	1.49e-07	FABP4
NM_204305.1	50905.2	17410	-1.5479	1.31e-05	GAPDH
NM_204309.1	5.48	14.0225	1.3555	0.009483	SOX18
NM_204359.2	0.001	7.36	12.8455	9.98e-07	GH
NM_204361.1	0.6225	1.8925	1.60415	0.0392779	KIT
NM_204385.1	10.285	21.335	1.05268	0.0120029	RGS4
NM_204395.2	13.39	41.9475	1.64743	0.0045021	RGS2
NM_204405.1	728.09	190.602	-1.93355	9.29e-05	ANKRD1
NM_204421.1	15.2075	36.955	1.28099	0.00146168	NR2F2
NM_204431.1	12.7225	26.5925	1.06364	0.0447855	CCDC80
NM_204453.3	29.3175	12.455	-1.23504	0.00150599	TBX18
NM_204461.1	148.102	71.8275	-1.04399	0.00320092	RHOQ
NM_204488.2	1.4875	8.5075	2.51585	0.00294273	NEBL
NM_204493.1	6.2425	20.06	1.68413	0.000103653	DPYSL3
NM_204494.1	9.1225	24.015	1.39643	0.000605155	DPYSL2
NM_204495.1	0.295	3.32	3.4924	0.00319593	CRMP1
NM_204507.1	0.01	1.1875	6.89178	0.00128024	DHRS11
NM_204509.2	11.1025	5.4725	-1.02061	0.0160113	ROR1
NM_204511.1	17.165	7.355	-1.22267	0.0277486	ST6GALNAC4
NM_204537.1	2.5175	7.7125	1.61521	0.0335364	RGMA
NM_204543.2	2.5525	6.7325	1.39923	0.0177296	MTFR1
NM_204554.1	13.44	28.9175	1.10541	0.00676751	WFDC1
NM_204570.2	8.8075	32.745	1.89447	1.03e-06	CBFB
NM_204573.1	13.83	31.415	1.18365	0.0348989	FLNC
NM_204575.1	14.1225	39.54	1.48532	1.1e-05	LIFR
NM_204587.2	0.1325	5.035	5.24793	0.00225926	MYH7B
NM_204589.1	16.71	54.27	1.69944	6.71e-05	ID3
NM_204595.2	15.795	3.8275	-2.04499	2.75e-05	HOXA7
NM_204597.1	132.78	62.8925	-1.07808	0.00162858	EIF2S2
NM_204626.1	11.2825	24.5025	1.11884	0.022818	CISH
NM_204656.1	0.485	8.7975	4.18104	0.0105117	DBT
NM_204663.1	2.6225	15.2325	2.53814	7.89e-07	SLC16A3
NM_204664.2	6.47	13.43	1.05362	0.0223956	C4BPA
NM_204666.1	67.4425	166.178	1.301	0.000612727	CLEC3B
NM_204678.1	1.3225	0.001	-10.3691	0.00434824	TRA2B
NM_204685.1	5.6875	15.2925	1.42696	0.00115693	F13A1
NM_204697.2	179.877	64.0325	-1.49014	7.84e-06	POPDC3
NM_204745.1	44.6725	10.4975	-2.08934	2.7e-05	GATM
NM_204752.2	6.2875	13.0525	1.05377	0.0450525	EBF1
NM_204774.1	185.47	57.49	-1.6898	1.86e-05	TMOD4
NM_204782.1	5.005	20.335	2.02252	4.73e-07	NRP1
NM_204787.1	3.6675	10.0125	1.44893	0.00067931	VCAN
NM_204807.2	70.63	210.635	1.57639	4.48e-06	EPAS1
NM_204839.2	11.6725	23.53	1.01139	0.028106	PDLIM4
NM_204847.2	18.34	42.84	1.22396	0.00162352	FKBP9
NM_204860.3	6.26	16.2975	1.38042	0.00025701	CD44
NM_204862.1	0.28	1.05	1.90689	0.0247499	TENM1
NM_204886.2	17.01	62.9475	1.88777	1.97e-08	MTPN
NM_204894.1	2.4225	8.2725	1.77183	0.000261267	ABCB1
NM_204918.1	0.07	3.44	5.61891	9.93e-05	TJP2
NM_204922.2	5478.91	6.555	-9.70708	3.64e-10	TNNT3
NM_204931.1	3.2525	0.21	-3.95309	0.00393876	GJB6
NM_204932.1	0.001	0.78	9.60733	0.0010262	KRT7
NM_204937.1	0.145	2.16	3.89691	0.00278132	COCH
NM_204952.1	0.7	3.6275	2.37355	0.0138646	FOXD2
NM_204967.1	1.7275	6.5225	1.91674	0.00516095	FMOD
NM_204985.2	1846.41	320.317	-2.52715	1.31e-12	PGK1
NM_205005.1	678.04	267.957	-1.33937	9.02e-05	CALM2
NM_205010.1	0.7975	10.9125	3.77435	0.000397945	PITX2
NM_205025.1	92.5275	33.5125	-1.46518	1.19e-05	MAFA
NM_205027.1	2.0375	19.2925	3.24317	0.000791369	TMOD1
NM_205036.1	8.5225	19.6225	1.20316	0.00251956	TGFBI
NM_205043.1	0.2	2.2	3.45943	0.00276998	PADIL
NM_205044.2	161.887	327.767	1.01768	0.00319563	MGP
NM_205056.2	58.3075	126.74	1.12012	0.000956361	HADHA
NM_205065.1	0.2525	0.001	-7.98014	0.0392533	PAX7
NM_205069.1	3.0475	7.965	1.38605	0.00338003	ITGA1
NM_205080.1	4.415	11.685	1.40417	0.00317718	CAPN2
NM_205101.1	2.8575	9.3325	1.70751	0.00367051	GFRA2
NM_205109.2	1171.29	359.113	-1.70559	2.93e-07	AK1
NM_205114.1	0.135	113.21	9.71183	2.81e-47	TNNT1
NM_205122.1	60.9475	148.852	1.28824	0.000102533	PPP1CB
NM_205130.1	3.7075	11.24	1.60012	0.00912625	KITLG
NM_205133.1	3572.22	464.092	-2.94434	3.23e-15	TNNC1
NM_205155.2	5.3675	11.7975	1.13616	0.00114321	FASN
NM_205159.1	0.001	118.665	16.8565	5.53e-59	MYL3
NM_205176.1	59.2425	119.8	1.01592	0.00256356	CRYAB
NM_205177.1	65.0475	136.363	1.06788	0.00158742	CTSD
NM_205190.2	2.17	11.18	2.36515	1.43e-05	RET
NM_205199.2	41.5625	9.55	-2.12171	2.58e-07	LPAR6
NM_205209.1	2.535	6.3525	1.32534	0.0141766	SLC2A1
NM_205223.1	2.2675	0.29	-2.96698	0.0446812	GCH1
NM_205248.1	10.3	23.475	1.18848	0.0145939	CSRP1
NM_205256.2	7.5025	43.56	2.53756	8.32e-07	TFRC
NM_205271.1	0.001	0.47	8.87652	0.0185082	NFIC
NM_205275.1	45.895	11.27	-2.02585	0.00958371	MT4L
NM_205280.1	7.1075	18.87	1.40868	0.00140891	MBP
NM_205282.1	4.565	26.3175	2.52734	9.09e-08	LPL
NM_205284.1	3776.32	849.562	-2.15219	8.27e-08	LDHA
NM_205290.1	699.53	1750.11	1.32299	0.000636499	HSPB1
NM_205304.1	5.8625	15.515	1.40408	0.00187912	TF
NM_205321.1	83.0975	185.718	1.16023	0.000527721	GOT1
NM_205341.3	52.12	16.3425	-1.67321	0.000254986	MYL12A
NM_205351.1	31.9	85.645	1.42481	0.000282245	ANXA2
NM_205358.1	0.0075	0.34	5.5025	0.0381293	LMX1B
NM_205365.1	3.6475	19.52	2.41997	6.1e-07	GSTT1
NM_205370.1	9.0775	24.395	1.42622	0.000683909	KCNJ2
NM_205383.1	5.34	16.69	1.64407	0.00305127	SDC3
NM_205392.1	162.298	62.66	-1.37302	0.00324233	MYLK2
NM_205424.1	2.365	9.18	1.95665	0.00120272	ANOS1
NM_205451.1	4877.66	1035.99	-2.23518	6.59e-11	TPI1
NM_205456.4	0.5075	4.2325	3.06003	5.77e-06	TNC
NM_205469.1	4047.39	874.753	-2.21005	8.52e-11	PKM
NM_205502.2	0.005	0.51	6.67243	0.0205683	CRYBA1
NM_205508.1	7.0075	25.095	1.84043	8.16e-06	FOS
NM_205516.1	1.2375	10.2775	3.05399	0.000769998	CNN1
NM_205518.1	30.805	90.3025	1.5516	0.000560511	ACTB
NM_205520.4	115.07	339.592	1.56129	1.07e-05	ATP1B1
NM_206874.2	95.27	14.535	-2.71249	1.37e-13	RYR3
NM_206906.1	1.33	15.7725	3.56791	0.00976989	ANXA1
NM_213575.1	50.995	23.1925	-1.1367	0.00384534	MID1IP1
NM_213577.2	0.385	29.4775	6.25861	8.6e-08	THRSP
NM_213580.2	16.03	371.848	4.53586	6.71e-16	MUSTN1
NP_006915.1	767.523	2887.34	1.91146	5.68e-08	ND1
NP_006916.1	189.05	826.572	2.12837	6.85e-10	ND2
NP_006917.1	1327.2	5673.7	2.09591	7.61e-09	COX1
NP_006918.1	867.185	3558.63	2.03691	1.49e-09	COX2
NP_006919.1	19.5225	84.5675	2.11497	0.00222427	ATP8
NP_006920.1	481.24	1883.18	1.96834	5.52e-09	ATP6
NP_006921.2	1939.33	6981.43	1.84797	4.26e-08	COX3
NP_006922.1	8.6575	25.25	1.54426	0.0495667	ND3
NP_006923.1	34.5375	124.612	1.85121	3.84e-05	ND4L
NP_006924.2	135.775	576.247	2.08547	4.24e-10	ND4
NP_006925.1	236.752	1217.01	2.36188	2.31e-12	ND5
NP_006926.1	247.285	1004.41	2.02211	1.76e-09	CYTB
NP_006927.1	51.7925	264.075	2.35013	3.56e-09	ND6
TCONS_00000185	9.0375	2.1825	-2.04994	0.000831671	AHCYL2
TCONS_00000270	1.0625	3.61	1.76454	3.45e-05	PLXNA4
TCONS_00000293	2.165	5.2825	1.28685	0.00106849	-
TCONS_00000298	1.0325	3.2075	1.63531	3.56e-05	-
TCONS_00000429	11.1875	0.815	-3.77894	2.9e-17	CELF2
TCONS_00000440	5.66	13.31	1.23364	0.000933851	Proser2
TCONS_00000655	4.28	0.3275	-3.70804	0.0116439	GRAMD4
TCONS_00000743	0.001	0.1975	7.62571	0.0173476	IQUB
TCONS_00000744	0.001	0.5575	9.12283	0.0185098	IQUB
TCONS_00000813	12.8025	1.835	-2.80257	4.66e-11	CTTNBP2
TCONS_00001020	0.205	7.3125	5.15667	5.63e-12	SLC16A7
TCONS_00001183	0.3025	1.56	2.36654	0.000775571	TRHDE
TCONS_00001341	0.0275	2.6775	6.60531	0.000955318	VEZT
TCONS_00001386	0.001	0.1325	7.04985	0.0275985	APAF1
TCONS_00001784	13.445	26.905	1.0008	0.00702474	CKAP4
TCONS_00001916	0.685	0.001	-9.41996	0.00675601	PTN
TCONS_00001958	0.545	0.001	-9.09011	0.0220351	FAM60A
TCONS_00002013	2.7525	7.585	1.46241	0.00172858	B4GALNT3
TCONS_00002017	12.3975	0.001	-13.5978	2.12e-36	WNK1
TCONS_00002092	0.001	0.125	6.96578	0.00214633	CACNA1C
TCONS_00002124	0.2475	0.001	-7.95128	0.0037096	BPGM
TCONS_00002156	9.495	19.7975	1.06008	0.00450131	CALD1
TCONS_00002223	1.0425	0.045	-4.53398	0.037094	PLEKHA5
TCONS_00002264	0.6425	0.001	-9.32755	0.00411586	PDE3A
TCONS_00002371	0.001	0.39	8.60733	0.0169735	LYRM5
TCONS_00002580	1.5975	6.25	1.96804	1e-05	PPARA
TCONS_00002608	0.76	1.7425	1.19709	0.00405742	-
TCONS_00002968	19.01	48.75	1.35864	0.000271843	FSTL1
TCONS_00002970	3.775	8.0425	1.09117	0.00594943	Lrrc58
TCONS_00003097	32.5225	69.6375	1.09843	0.0132318	CCDC80
TCONS_00003193	0.86	5.185	2.59194	0.000356824	FILIP1L
TCONS_00003226	0.001	0.8475	9.72707	0.000160563	TRMT10C
TCONS_00003473	114.312	273.92	1.26077	0.000251262	MPC2
TCONS_00003481	1.2925	2.9725	1.20151	0.0132311	ILDR2
TCONS_00003760	2.41	6.925	1.52278	0.0117618	ITSN1
TCONS_00003796	1.6475	4.0125	1.28422	0.0101956	SLC5A3
TCONS_00004332	35.3175	2.35	-3.90965	1.04e-10	SH3KBP1
TCONS_00004333	0.001	0.43	8.74819	0.00016299	MAP3K15
TCONS_00004342	0.3525	1.545	2.13191	0.0159282	Gpr64
TCONS_00004412	2.785	8.3775	1.58884	0.0266762	FIGF
TCONS_00004566	0.001	0.215	7.74819	0.000451703	NLGN4X
TCONS_00004577	0.001	1.095	10.0967	2.39e-12	MXRA5
TCONS_00004648	0.4875	0.001	-8.92926	0.0426547	hflX
TCONS_00004712	0.445	1.5925	1.83942	0.0340705	NPAS2
TCONS_00004718	0.715	0.001	-9.4818	0.00962177	Rpl31
TCONS_00004878	1.7625	3.625	1.04036	0.0343284	SH3RF3
TCONS_00004900	0.4575	45.135	6.62433	0.000102477	ADPRHL1
TCONS_00004910	0.1375	0.001	-7.10329	0.00717722	MYO16
TCONS_00005017	17.52	37.6025	1.10183	0.000991509	DOCK9
TCONS_00005220	1.35	3.625	1.42502	0.000491615	DGKH
TCONS_00005286	1.4625	4.4275	1.59806	0.0114305	Lrch1
TCONS_00005546	0.2075	0.001	-7.69697	0.033803	SLC7A1
TCONS_00005550	4.74	12.0725	1.34877	0.000752775	FLT1
TCONS_00005666	0.001	0.205	7.67948	0.00720664	GJA3
TCONS_00005689	1.15	3.6525	1.66725	0.0101481	KDELC2
TCONS_00005693	0.5775	1.75	1.59946	0.0441663	KDELC2
TCONS_00005862	0.0225	0.7525	5.06369	0.0234448	-
TCONS_00006097	3.9275	8.3925	1.09549	0.0232743	STIM1
TCONS_00006169	13.3325	27.825	1.06143	0.0483229	FLNC
TCONS_00006284	14.9275	3.435	-2.11959	0.0316091	PRKCQ
TCONS_00006297	18.3025	39.38	1.10542	0.0070078	Itih5
TCONS_00006374	0.3675	0.001	-8.5216	0.0356799	BEND7
TCONS_00006375	0.84	0.001	-9.71425	0.0250458	BEND7
TCONS_00006685	0.1425	100.97	9.46875	4.42e-63	LMOD2
TCONS_00006700	0.001	0.2	7.64386	0.0061953	PTPRZ1
TCONS_00006873	4.115	15.755	1.93685	4.17e-06	SLC38A2
TCONS_00007203	1.48	5.65	1.93265	0.0183325	TMCC3
TCONS_00007246	0.001	0.6875	9.42522	0.00378746	CDK17
TCONS_00007433	0.4425	0.001	-8.78953	6.17e-05	Tnrc6b
TCONS_00007517	4.79	10.4175	1.12091	0.0143673	CDC42EP1
TCONS_00007724	0.5975	867.768	10.5042	2.1e-18	MYBPC1
TCONS_00007731	0.095	21.2875	7.80786	1.53e-13	MYBPC1
TCONS_00007938	6.84	1.41	-2.2783	3.72e-09	Mical3
TCONS_00007961	0.8825	3.9	2.14381	0.00313707	EPS8
TCONS_00008149	0.001	0.1275	6.99435	0.00264298	LRP6
TCONS_00008220	0.001	0.0975	6.60733	0.0263048	Ano2
TCONS_00008284	0.0475	1	4.39593	0.0438593	TEAD4
TCONS_00008322	0.001	0.71	9.47168	0.0142639	Mfap5
TCONS_00008414	0.001	0.38	8.56986	9.54e-05	Pianp
TCONS_00008447	0.06	0.295	2.29768	0.0488533	CLCN1
TCONS_00008459	6.5225	22.7	1.7992	6.19e-05	GSTK1
TCONS_00008527	0.41	4.825	3.55683	0.000912787	-
TCONS_00008545	11.93	5.02	-1.24883	0.00704891	FAM46C
TCONS_00008568	2.53	0.2875	-3.1375	0.0388172	STXBP5L
TCONS_00008713	0.001	0.535	9.0634	0.0188546	ATP1B1
TCONS_00008724	3.8675	1.3775	-1.48935	0.0435376	tiprl
TCONS_00008785	0.001	0.3975	8.63481	0.0189687	ABI3BP
TCONS_00008787	0.5	2.6775	2.42089	0.0331464	ABI3BP
TCONS_00008788	0.755	2.595	1.78119	0.0253732	ABI3BP
TCONS_00008797	0.001	0.58	9.17991	0.000862829	SENP7
TCONS_00008909	18.4625	40.7775	1.14318	0.000580305	DCAF6
TCONS_00008947	0.26	0.001	-8.02237	0.0384485	ZNF3
TCONS_00009234	3.4375	10.2075	1.5702	0.00544952	Rcan1
TCONS_00009457	0.17	0.001	-7.40939	0.0315467	-
TCONS_00009505	8.7725	0.055	-7.31741	0.000425153	Mid1ip1
TCONS_00009607	4.895	2.22	-1.14075	0.029725	-
TCONS_00009610	4.7125	2.045	-1.20439	0.0053401	-
TCONS_00009612	4.61	2.0825	-1.14645	0.00720214	-
TCONS_00009833	0.74	6.035	3.02776	0.0226795	CLCN4
TCONS_00010133	0.195	0.001	-7.60733	0.0305991	ST6GAL2
TCONS_00010212	1.1425	15.5475	3.76642	1.96e-10	MCF2L
TCONS_00010213	4.8475	12.1025	1.31999	0.000483547	MCF2L
TCONS_00010228	2.625	5.5075	1.06908	0.00794198	ATP11A
TCONS_00010713	2.045	5.0275	1.29774	0.0270121	VWA8
TCONS_00010925	0.0125	0.6975	5.80219	5.92e-05	NBEA
TCONS_00010926	0.1975	0.001	-7.62571	0.0116399	NBEA
TCONS_00011009	0.935	0.0725	-3.68891	0.0167341	MTUS2
TCONS_00011138	0.3775	2.8575	2.9202	0.00199571	ZC3H12C
TCONS_00011209	4.725	9.96	1.07583	0.00483754	YAP1
TCONS_00011210	3.45	7.5225	1.12462	0.0203127	YAP1
TCONS_00011281	0.1	0.001	-6.64386	0.0168619	FAT3
TCONS_00011501	0.875	2.3375	1.41761	0.0327378	Arhgef17
TCONS_00011646	0.905	4.23	2.22467	0.0290839	Kcnh2
TCONS_00011721	0.001	0.8075	9.65732	0.00257125	scap
TCONS_00011744	2.4075	7.5925	1.65704	0.00675021	AQP1
TCONS_00011835	0.1725	0.001	-7.43045	0.0194081	KLHL18
TCONS_00011901	0.015	1.505	6.64866	1.98e-06	Scn4a
TCONS_00011902	0.001	0.53	9.04985	1.23e-06	Scn4a
TCONS_00011993	0.18	0.001	-7.49185	0.0244725	Wdr60
TCONS_00012082	5.365	15.65	1.54451	0.00215074	NRP1
TCONS_00012184	0.1325	0.765	2.52947	0.0292486	C10orf67
TCONS_00012192	0.001	0.9725	9.92555	0.0156884	PIP4K2A
TCONS_00012234	0.5375	0.001	-9.07012	0.000265256	ST8SIA6
TCONS_00012506	201.447	61.9375	-1.70152	3.02e-07	BZW2
TCONS_00012820	0.25	1.0575	2.08066	0.00205687	GPD1L
TCONS_00012981	1.375	6.0375	2.13452	5.12e-05	Trak1
TCONS_00013272	0.22	0.86	1.96683	0.0478528	BLVRA
TCONS_00013457	0.001	1.2875	10.3304	0.00309213	Dek
TCONS_00013618	5.6175	14.345	1.35255	0.00167105	F13A1
TCONS_00013705	0.001	0.685	9.41996	0.00965997	VPS4B
TCONS_00014064	0.655	3.0825	2.23453	0.0232143	MBP
TCONS_00014200	0.0025	0.3975	7.31288	0.00253261	PIEZO2
TCONS_00014271	0.1675	0.001	-7.38802	0.0464691	EPB41L3
TCONS_00014498	0.0025	1.8875	9.56033	0.000625133	DTNA
TCONS_00014505	3.725	0.4	-3.21917	0.00198491	DTNA
TCONS_00014510	10.2575	2.6475	-1.95398	0.000114862	DTNA
TCONS_00014569	0.025	2.0225	6.33807	0.00238698	C8orf22
TCONS_00014728	0.97	8.745	3.1724	0.0172525	MTFR1
TCONS_00014730	26.19	11.7775	-1.15298	0.00619018	Trim55
TCONS_00014790	0.001	1.755	10.7773	0.0135902	TMEM70
TCONS_00014942	0.3375	207.38	9.26317	4.13e-26	Ca3
TCONS_00015113	0.0025	0.2275	6.50779	0.0360213	MATN2
TCONS_00015831	0.2375	292.785	10.2677	1.29e-46	-
TCONS_00015870	0.001	0.3225	8.33316	0.0416916	Plcd1
TCONS_00015965	1.2925	0.4825	-1.42156	0.0154522	KMT2C
TCONS_00016022	0.001	0.3925	8.61655	0.0374673	ESYT2
TCONS_00016024	7.295	16.8525	1.20798	0.00287592	ESYT2
TCONS_00016039	0.001	0.4075	8.67066	0.000711082	Larp4b
TCONS_00016041	0.31	0.001	-8.27612	0.004058	Larp4b
TCONS_00016140	9.7925	26.2	1.41982	0.000582465	KIAA1462
TCONS_00016142	5.0675	11.3175	1.15921	0.00890143	KIAA1462
TCONS_00016217	17.5875	5.59	-1.65363	6.78e-05	Skt
TCONS_00016218	0.82	0.001	-9.67948	3.21e-05	KIAA1217
TCONS_00016276	0.001	0.3325	8.37721	3.65e-05	MLLT10
TCONS_00016490	0.001	0.2675	8.0634	0.00219711	THSD7A
TCONS_00016528	0.1575	0.001	-7.29921	0.0211959	DGKB
TCONS_00016534	10.4325	21.16	1.02025	0.0141776	meox2
TCONS_00016588	11.4475	26.1875	1.19385	0.000842138	Rapgef5
TCONS_00016597	0.0025	4.3125	10.7524	3.48e-07	FAM126A
TCONS_00016817	0.6525	2.6775	2.03684	0.00106849	SLC4A7
TCONS_00016838	17.975	2.0675	-3.12003	0.00176921	GADL1
TCONS_00016842	1.1075	3.7325	1.75284	0.011227	CMTM6
TCONS_00017264	0.001	0.3375	8.39874	0.0180854	ICE1
TCONS_00017326	2.4525	0.7825	-1.64809	0.0473854	NFATC1
TCONS_00017401	0.015	0.63	5.39232	0.00813809	RNF144B
TCONS_00017477	0.3575	0.001	-8.4818	0.0180457	trnau1apl
TCONS_00017509	0.001	0.48	8.90689	0.000208673	HIVEP1
TCONS_00018013	0.135	0.001	-7.07682	0.0340244	INVS
TCONS_00018022	13.6625	115.397	3.07832	1.97e-07	NR4A3
TCONS_00018169	22.405	2.73	-3.03685	1.74e-10	IMPA2
TCONS_00018271	24.71	52.5375	1.08825	0.012939	NDUFV2
TCONS_00018276	5.2225	0.065	-6.32816	1.01e-05	MTCL1
TCONS_00018283	42.365	20.7575	-1.02924	0.00353456	MTCL1
TCONS_00018290	4.3875	10.1825	1.21462	0.00117556	PTPRM
TCONS_00018769	0.001	0.28	8.12928	0.0124177	EYA1
TCONS_00019073	0.001	0.3975	8.63481	0.0362863	ANKRD46
TCONS_00019232	0.935	0.1175	-2.99231	0.0409286	Samd12
TCONS_00019290	0.5025	3.865	2.94327	0.00448251	KLHL38
TCONS_00019291	4.16	12.8725	1.62964	0.00461088	KLHL38
TCONS_00019538	6.405	2.1575	-1.56984	0.00480295	PTP4A3
TCONS_00019587	7.59	0.001	-12.8899	5.87e-06	EEF1D
TCONS_00019643	15.0675	34.1625	1.18097	0.00136264	scrib
TCONS_00020062	95.23	211.282	1.14969	0.000700334	Ugp2
TCONS_00020088	9.655	4.39	-1.13706	0.0389972	MEIS2
TCONS_00020122	1.1475	0.0775	-3.88815	0.00252088	BFSP1
TCONS_00020124	0.001	0.2075	7.69697	0.0235533	CDC42BPA
TCONS_00020440	2.3775	13.24	2.47739	4.66e-10	Esrrg
TCONS_00020503	0.385	0.02	-4.26679	0.01054	USH2A
TCONS_00020542	2.85	6.9075	1.2772	0.0052088	SLC30A1
TCONS_00020577	0.001	0.2175	7.76487	0.0256997	GLTSCR1L
TCONS_00020682	72.7675	186.653	1.35899	2.74e-05	EPAS1
TCONS_00020719	4.79	0.165	-4.85949	0.00532779	TTC7A
TCONS_00020828	5.735	2.795	-1.03695	0.0156412	ZNF318
TCONS_00020915	3.8575	1.085	-1.82997	0.0387024	SRD5A2
TCONS_00021250	1.1075	2.5425	1.19894	0.00755035	UTRN
TCONS_00021458	2.765	6.075	1.1356	0.0217301	ARID1B
TCONS_00021521	0.001	0.2275	7.82972	0.0351709	HIVEP2
TCONS_00021749	0.1125	0.8025	2.83458	0.00197034	Soga3
TCONS_00021757	0.001	0.075	6.22882	0.045978	Soga3
TCONS_00022139	0.001	0.3175	8.31061	0.0235944	FBXL4
TCONS_00022467	0.2025	2.2125	3.44968	0.034531	DST
TCONS_00022485	0.001	0.425	8.73132	0.00122799	BMP5
TCONS_00022683	0.001	2.6025	11.3457	0.000634666	LPIN1
TCONS_00022839	29.9975	132.752	2.14582	1.07e-07	HADHB
TCONS_00022871	4.06	0.001	-11.9873	1.13e-07	CCDC25
TCONS_00022934	0.2675	2.675	3.32193	0.046322	EXTL3
TCONS_00023367	0.1	0.001	-6.64386	0.0450821	-
TCONS_00023524	0.7125	0.001	-9.47675	0.0448192	Ppp3r1
TCONS_00023762	1.99	5.8225	1.54887	0.0274347	-
TCONS_00023837	3.3225	0.11	-4.91669	0.000409233	MARK1
TCONS_00023838	0.001	0.555	9.11634	0.0016745	MARK1
TCONS_00023863	1.8275	7.23	1.98412	3.08e-05	TGFB2
TCONS_00024107	1.695	0.485	-1.80523	0.00360958	SRBD1
TCONS_00024176	3.305	7.8475	1.24758	0.00309312	DAAM2
TCONS_00024233	4.9	2.1	-1.22239	0.0343816	Tmem63b
TCONS_00024234	3.275	12.9275	1.98088	3.15e-06	Tmem63b
TCONS_00024264	7.8	32.155	2.0435	1.22e-06	VEGFA
TCONS_00024265	8.64	24.4325	1.4997	0.000174413	VEGFA
TCONS_00024270	10.01	31.895	1.67189	4.25e-06	VEGFA
TCONS_00024418	0.001	3.135	11.6142	1.34e-05	PRKD3
TCONS_00024606	1.01	0.02	-5.65821	0.00430073	Slc35f4
TCONS_00024714	1.0625	2.8	1.39796	0.00846889	MLLT4
TCONS_00024800	0.335	1.695	2.33905	0.0459244	-
TCONS_00024827	5.14	16.3775	1.67187	0.010398	MAP3K4
TCONS_00024836	0.001	2.1225	11.0515	2.37e-10	MAP3K4
TCONS_00024837	7.9725	18.69	1.22916	0.0277538	MAP3K4
TCONS_00025082	0.001	0.2	7.64386	0.00124849	ARFGEF3
TCONS_00025193	18.63	8.26	-1.17341	0.010309	Akap7
TCONS_00025246	0.45	0.001	-8.81378	0.0116299	NCOA7
TCONS_00025306	0.355	79.65	7.80971	3.11e-50	PLN
TCONS_00025313	0.185	0.001	-7.53138	0.023433	ROS1
TCONS_00025368	0.345	0.001	-8.43045	0.0136328	SLC16A10
TCONS_00025625	0.001	0.6675	9.38262	0.011115	PRSS35
TCONS_00025638	0.1425	0.001	-7.15482	0.00460515	DOPEY1
TCONS_00025693	0.001	3.62	11.8218	1.21e-15	KCNQ5
TCONS_00025814	0.001	0.3325	8.37721	0.0231897	PHF3
TCONS_00025842	112.358	53.13	-1.0805	0.00135136	BAG2
TCONS_00025852	0.185	0.001	-7.53138	0.0205423	BEND6
TCONS_00025874	0.8	5.265	2.71836	0.00502165	MLIP
TCONS_00025907	3.77	0.0425	-6.47096	0.000764146	AGPAT5
TCONS_00026241	0.001	0.7175	9.48684	9.02e-05	ITSN2
TCONS_00026258	0.35	0.001	-8.45121	0.0042113	NRBP1
TCONS_00026528	27.41	55.1225	1.00794	0.00203644	Msn
TCONS_00026571	4.395	10.7075	1.28469	0.00220312	Stard13
TCONS_00026582	7.84	15.7225	1.00391	0.00477155	Eda
TCONS_00026656	4.8625	0.035	-7.1182	2.86e-07	PHKA1
TCONS_00026713	0.001	0.6125	9.25857	0.00588035	FUNDC2
TCONS_00026847	0.001	0.0925	6.53138	0.0143238	SLC9A6
TCONS_00026907	0.001	0.715	9.4818	0.042691	TSPAN6
TCONS_00027102	3.8575	10.5975	1.45799	0.000774906	Slc16a2
TCONS_00027127	1.0075	4.03	2	0.000224093	DCX
TCONS_00027196	0.6375	1.565	1.29567	0.0205656	RAB39B
TCONS_00027349	5.37	15.04	1.48581	0.000538012	TRIM2
TCONS_00027666	13.775	54.605	1.98698	1.35e-05	Il15
TCONS_00027874	0.001	0.7875	9.62114	2.34e-08	JADE1
TCONS_00027962	0.4625	0.001	-8.85331	0.0350916	PAPSS1
TCONS_00028034	0.02	0.7375	5.20457	0.0108038	-
TCONS_00028102	1.4775	5.7525	1.96103	0.000711807	GALNT7
TCONS_00028391	0.001	0.1875	7.55075	0.030294	SLC4A4
TCONS_00028400	0.02	0.685	5.09803	0.00709764	SLC4A4
TCONS_00028982	18.0875	8.3625	-1.11299	0.00157308	PDS5A
TCONS_00029063	0.215	1.39	2.69268	0.00587327	LGI2
TCONS_00029084	0.45	2.58	2.51937	0.00112503	PPARGC1A
TCONS_00029224	0.001	0.1425	7.15482	0.048818	MAN2B2
TCONS_00029413	20.295	41.5775	1.03468	0.00967588	SMYD1
TCONS_00029690	5.96	2.735	-1.12377	0.0417411	ARHGAP20
TCONS_00029720	6.3175	13.48	1.09339	0.00567305	EFNB1
TCONS_00029764	5.4775	0.1	-5.77545	0.00013803	ENOX2
TCONS_00029796	0.001	0.505	8.98014	0.0333137	OCRL
TCONS_00029851	18.39	45.4975	1.30687	0.000218359	MPP1
TCONS_00029866	0.1825	0.001	-7.51175	0.035436	OGT
TCONS_00029890	0.001	0.485	8.92184	0.0031879	Nlgn3
TCONS_00029988	0.001	1.0825	10.0802	0.0204377	HS6ST2
TCONS_00029989	0.001	1.8275	10.8357	0.00597026	HS6ST2
TCONS_00030027	0.001	0.24	7.90689	0.0453072	Rbmxl1
TCONS_00030080	6.35	1.58	-2.00683	0.0451853	DIAPH1
TCONS_00030091	0.37	2.645	2.83767	0.00110997	PCDH11X
TCONS_00030286	1.5875	4.5775	1.5278	0.0481562	MAGT1
TCONS_00030647	1.9125	107.392	5.81129	8.57e-13	MGARP
TCONS_00030648	2.85	194.768	6.09465	1.52e-32	MGARP
TCONS_00030847	1.1	3.59	1.70648	0.00347213	FBXW7
TCONS_00030958	0.9375	0.001	-9.87267	0.0411478	OSTC
TCONS_00031105	0.2525	1.45	2.5217	0.0139023	SPATA4
TCONS_00031518	0.001	1.46	10.5118	5.9e-06	SYNPO2
TCONS_00031732	1.87	11.78	2.65523	0.00528617	PPP3CA
TCONS_00031922	1.3625	5.815	2.09352	9.34e-05	MICU3
TCONS_00032182	0.7025	1.875	1.41632	0.0416988	Tbc1d1
TCONS_00032351	0.001	1.0625	10.0532	0.0144631	Stx18
TCONS_00032559	0.001	1.5175	10.5675	0.000134266	RNF4
TCONS_00032591	0.3075	0.001	-8.26444	0.012599	WHSC1
TCONS_00032603	1.5025	3.185	1.08393	0.0353442	WHSC1
TCONS_00032784	1.46	11.535	2.98198	6.46e-06	MAVS
TCONS_00032893	27.57	76.04	1.46366	9.95e-05	IDH3B
TCONS_00032895	22.74	56.75	1.31939	0.00362581	IDH3B
TCONS_00032916	0.11	0.001	-6.78136	0.0252503	ZNF638
TCONS_00032951	6.93	1.71	-2.01886	0.000140772	CARNS1
TCONS_00033363	0.44	0.001	-8.78136	0.0165799	EIF4G2
TCONS_00033608	0.001	0.0725	6.17991	0.0306332	OTOG
TCONS_00033744	28.685	58.16	1.01973	0.00578776	HRAS
TCONS_00033830	0.001	0.8375	9.70995	0.0326746	SSRP1
TCONS_00033901	0.001	0.4	8.64386	0.0439842	CTTN1
TCONS_00034001	0.295	2.1375	2.85714	0.00636048	PRR5L
TCONS_00034031	2.2	7.9875	1.86024	0.0180225	TSPAN18
TCONS_00034107	0.615	0.001	-9.26444	0.0019444	SPI1
TCONS_00034114	0.055	2.19	5.31536	0.000366392	MYBPC3
TCONS_00034249	0.001	1.805	10.8178	1.58e-08	mapkbp1
TCONS_00034312	3.7475	8.9425	1.25475	0.00237003	NUMB
TCONS_00034415	25.5225	55.28	1.11499	0.00226068	ZFP36L1
TCONS_00034625	3.2225	13.6575	2.08344	5.02e-08	AKAP6
TCONS_00034745	0.001	0.36	8.49185	0.0143921	FLVCR2
TCONS_00034954	107.343	43.185	-1.31362	0.00151702	calm1
TCONS_00035268	1.7975	5.1025	1.50521	0.00562649	KLC1
TCONS_00035311	0.3625	0.06	-2.59495	0.0228439	cep170b
TCONS_00035491	5.2875	1.255	-2.0749	0.00505387	GCH1
TCONS_00035618	22.7575	9.37	-1.28022	0.000894933	VPS37C
TCONS_00035892	0.2975	0.001	-8.21675	0.0251265	TCP11L1
TCONS_00035983	2.0025	0.13	-3.94522	0.000124788	MICAL2
TCONS_00035984	0.62	0.001	-9.27612	0.000394213	MICAL2
TCONS_00036023	5.56	13.2075	1.2482	0.00658759	SWAP70
TCONS_00036346	26.4225	0.7175	-5.20264	5.74e-05	TNNT3
TCONS_00036347	0.001	1.315	10.3608	0.0193867	TNNT3
TCONS_00036349	0.001	128.895	16.9758	1.54e-60	TNNT3
TCONS_00036350	0.001	1.1675	10.1892	0.00102088	TNNT3
TCONS_00036353	0.001	2.6925	11.3947	0.000411972	TNNT3
TCONS_00036354	0.0975	599.413	12.5859	1.84e-36	TNNT3
TCONS_00036355	4.965	1.0425	-2.25175	0.0443606	TNNT3
TCONS_00036356	0.001	1.3325	10.3799	0.0182812	TNNT3
TCONS_00036357	0.001	441.522	18.7521	2.06e-87	TNNT3
TCONS_00036358	101.808	0.4525	-7.81371	0.000131955	TNNT3
TCONS_00036360	0.001	19.6625	14.2632	5.87e-09	TNNT3
TCONS_00036362	4.535	0.001	-12.1469	8.76e-07	TNNT3
TCONS_00036363	3.835	0.001	-11.905	0.00160319	TNNT3
TCONS_00036364	0.001	2.0875	11.0276	0.0063655	TNNT3
TCONS_00036365	0.001	24.895	14.6036	2.25e-18	TNNT3
TCONS_00036366	0.001	391.337	18.5781	1.56e-67	TNNT3
TCONS_00036370	0.001	60.73	15.8901	7.7e-49	TNNT3
TCONS_00036373	0.001	4.865	12.2482	2.9e-05	TNNT3
TCONS_00036376	0.001	2.03	10.9873	0.0237222	TNNT3
TCONS_00036377	0.001	1.77	10.7895	0.00236291	TNNT3
TCONS_00036379	0.001	1.29	10.3332	0.00504412	TNNT3
TCONS_00036383	0.001	6.0125	12.5537	1.2e-08	TNNT3
TCONS_00036384	0.001	3.8525	11.9116	0.000104616	TNNT3
TCONS_00036385	0.001	17.04	14.0566	1.41e-12	TNNT3
TCONS_00036386	0.001	1.2675	10.3078	0.00481188	TNNT3
TCONS_00036387	0.001	1.0275	10.0049	0.00839773	TNNT3
TCONS_00036388	0.001	3.6675	11.8406	5.89e-06	TNNT3
TCONS_00036389	0.001	0.8225	9.68387	0.0137276	TNNT3
TCONS_00036390	0.001	350.202	18.4178	5.92e-92	TNNT3
TCONS_00036391	8.0975	36.4775	2.17146	0.00276524	TNNT3
TCONS_00036394	1161.51	18.6425	-5.96126	7.93e-08	TNNT3
TCONS_00036395	476.723	1.0925	-8.76937	5.54e-09	TNNT3
TCONS_00036397	0.001	771.372	19.5571	4.91e-102	TNNT3
TCONS_00036399	42.545	2.38	-4.15996	0.000743588	TNNT3
TCONS_00036400	0.001	3.895	11.9274	5.07e-07	TNNT3
TCONS_00036438	0.19	0.001	-7.56986	0.0391483	MUC5B
TCONS_00036478	26.6425	67.0025	1.33049	6.77e-05	CD151
TCONS_00036480	0.001	1.75	10.7731	0.00592485	CD151
TCONS_00036612	0.245	8.965	5.19345	3.13e-10	Smtnl1
TCONS_00036618	0.001	0.575	9.16742	0.000176868	LRRC55
TCONS_00036739	0.3525	0.97	1.46036	0.0107312	FUT8
TCONS_00036741	0.5875	1.5125	1.36427	0.00273898	FUT8
TCONS_00036924	0.3775	0.001	-8.56033	0.0196731	RPAP1
TCONS_00036952	0.53	1.375	1.37537	0.0412818	VPS39
TCONS_00036977	0.0875	1.1625	3.7318	0.00706388	UBR1
TCONS_00037237	0.1525	33.48	7.77835	1.3e-05	RYR3
TCONS_00037599	0.86	4.9325	2.51991	0.0134628	Ston2
TCONS_00037676	0.001	0.74	9.53138	0.0175384	TTC7B
TCONS_00037684	0.3	1.73	2.52774	0.0154205	Gpr68
TCONS_00037691	11.1475	41.085	1.88189	1.83e-07	CCDC88C
TCONS_00037892	4.67	9.8	1.06936	0.00299356	CDC42BPB
TCONS_00037913	2.72	6.1325	1.17287	0.00893437	Ppp1r13b
TCONS_00038047	4.69	0.875	-2.42223	0.0129077	PRKCH
TCONS_00038080	0.7775	0.0375	-4.37388	0.0499265	PPM1A
TCONS_00038120	1.3625	2.93	1.10464	0.0273454	DACT1
TCONS_00038293	0.001	1.0575	10.0464	0.00355635	FERMT2
TCONS_00038456	62.5625	13.2625	-2.23795	0.000787807	Ldb3
TCONS_00038837	0.6125	2.5275	2.04493	0.0168492	Col13a1
TCONS_00038904	1.11	0.001	-10.1163	0.00411699	micu1
TCONS_00039066	0.001	0.1725	7.43045	0.00877489	KCNMA1
TCONS_00039070	0.115	0.9225	3.00392	0.0179776	KCNMA1
TCONS_00039189	446.51	42.045	-3.40869	2.06e-10	MYOZ1
TCONS_00040070	1.34	3.3775	1.33372	0.00502968	TACC2
TCONS_00040184	0.3475	0.001	-8.44087	0.0308329	DOCK1
TCONS_00040212	0.1125	0.001	-6.81378	0.00351619	PTPRE
TCONS_00040515	0.845	6.17	2.86825	5.92e-06	RET
TCONS_00040540	0.015	0.5275	5.13614	0.0181511	psdht
TCONS_00040633	0.001	0.095	6.56986	0.0263261	LIPM
TCONS_00040750	0.8775	2.1975	1.32439	0.0341018	OIT3
TCONS_00040820	0.001	0.0975	6.60733	0.0337004	ZMIZ1
TCONS_00041045	5.3575	12.255	1.19374	0.0113193	SEC24C
TCONS_00041076	0.2925	0.0275	-3.41093	0.037679	TLL2
TCONS_00041087	0.2125	0.001	-7.73132	0.0114596	PIK3AP1
TCONS_00041469	0.1225	8.4225	6.10339	1.51e-09	Ankrd2
TCONS_00041584	0.315	0.001	-8.29921	0.015976	Pcgf6
TCONS_00041769	0.845	4.51	2.4161	0.0138199	ABLIM1
TCONS_00041774	0.0275	2.47	6.48894	5.25e-08	ABLIM1
TCONS_00041775	0.0025	3.685	10.5255	4.16e-26	Ablim1
TCONS_00041780	0.015	0.4825	5.00749	0.00878948	ABLIM1
TCONS_00041781	0.001	0.735	9.5216	1.01e-05	Ablim1
TCONS_00041785	0.825	2.6775	1.69842	0.00076034	ABLIM1
TCONS_00041890	0.001	0.13	7.02237	0.026964	TIAL1
TCONS_00042024	0.001	0.2825	8.14211	0.0133239	ADAM12
TCONS_00042333	0.001	0.1725	7.43045	0.0474655	COL6A3
TCONS_00042351	0.001	1.8025	10.8158	5.41e-06	ASB18
TCONS_00042566	3.9975	0.9125	-2.1312	0.000235068	AOX1
TCONS_00042569	2.77	0.9675	-1.51755	0.0102418	AOX1
TCONS_00042678	0.8325	4.7075	2.49944	0.0104583	INO80D
TCONS_00042763	0.5425	3.8075	2.81115	0.000729648	ZNF385B
TCONS_00042949	1.05	0.001	-10.0362	0.000859937	PPP1R9A
TCONS_00042950	0.4575	0.001	-8.83763	0.0276439	PPP1R9A
TCONS_00043113	5.11	12.62	1.30432	0.00232579	COBLL1
TCONS_00043426	0.001	0.89	9.79766	0.00072966	TSN
TCONS_00043624	42.825	3.18	-3.75135	8.58e-08	-
TCONS_00043629	10.8675	2.7325	-1.99173	0.00463504	-
TCONS_00043965	0.001	1.6125	10.6551	0.00764482	ZC3H15
TCONS_00043977	0.1	0.0025	-5.32193	0.0183384	NUP35
TCONS_00044006	0.9325	2.3325	1.3227	0.0368259	ERBB4
TCONS_00044222	55.1475	113.957	1.04713	0.0017568	NDUFA10
TCONS_00044319	0.001	0.3775	8.56033	0.00156346	Pgap1
TCONS_00044463	1.7925	4.025	1.16702	0.0182937	NRP2
TCONS_00044487	0.0275	0.001	-4.78136	0.0248348	ABI2
TCONS_00044629	42.3125	85.7925	1.01977	0.00212412	Zak
TCONS_00044684	17.4875	5.45	-1.682	1.43e-06	UBR3
TCONS_00044729	0.1	2.505	4.64674	0.000610757	B3GALT1
TCONS_00044863	2.045	0.51	-2.00353	0.0222908	SLC4A3
TCONS_00045164	5.5875	17.1025	1.61393	0.000181731	HEG1
TCONS_00045229	24.015	49.72	1.04989	0.0203458	DBI
TCONS_00045394	118.957	54.045	-1.13821	0.0458978	NEB
TCONS_00045395	18.3775	184.188	3.32516	3.43e-15	NEB
TCONS_00045466	0.46	1.3275	1.52901	0.0274007	ACVR1C
TCONS_00045683	15.6175	0.001	-13.9309	4.39e-30	SELP
TCONS_00045824	0.5325	0.001	-9.05664	5.58e-05	RC3H1
TCONS_00045867	5.3525	12.9625	1.27606	0.00345578	RGL1
TCONS_00045955	0.115	1.4825	3.68833	0.0436643	LPPR5
TCONS_00046003	0.2425	2.615	3.43075	0.00394848	arhgap29
TCONS_00046188	0.145	0.001	-7.17991	0.00471606	COL24A1
TCONS_00046292	0.9	0.001	-9.81378	0.000816096	Fubp1
TCONS_00046296	0.5325	0.0075	-6.14975	0.0085645	Fubp1
TCONS_00046365	0.4775	1.43	1.58244	0.0119534	Szt2
TCONS_00046421	8.745	20.6325	1.23839	0.000877399	IPO13
TCONS_00046859	0.0925	0.001	-6.53138	0.00326614	-
TCONS_00046916	0.001	0.1075	6.74819	0.0223788	VAV3
TCONS_00046926	0.1675	0.001	-7.38802	0.0393292	SLC25A24
TCONS_00046998	0.3025	0.001	-8.24079	0.0217284	PTPRC
TCONS_00047146	15.3375	46.03	1.58551	0.000454631	PRKAB2
TCONS_00047243	33.89	0.635	-5.73796	3.3e-33	Mettl11b
TCONS_00047244	0.7575	0.001	-9.5651	6.67e-06	Mettl11b
TCONS_00047259	0.001	0.895	9.80574	0.00779536	Pbx1
TCONS_00047261	21.4575	8.87	-1.27448	0.00148498	Pbx1
TCONS_00047389	0.9225	2.0075	1.12178	0.0131164	RASAL2
TCONS_00047456	4.995	12.51	1.32453	0.00217527	FAM129A
TCONS_00047476	0.001	0.4175	8.70563	0.0319411	PLA2G4A
TCONS_00047538	14.0175	32.6025	1.21775	0.00123281	-
TCONS_00047786	46.005	8.7175	-2.3998	0.0102908	RPL5
TCONS_00048012	0.795	2.4925	1.64857	0.0266701	Gipc1
TCONS_00048161	0.1525	0.001	-7.25267	0.017572	TESK2
TCONS_00048238	0.505	2.485	2.29889	0.00174562	TRABD2B
TCONS_00048239	0.001	0.1275	6.99435	0.0377916	Trabd2b
TCONS_00048648	0.0975	0.001	-6.60733	0.0353112	GIGYF2
TCONS_00048658	0.001	0.2225	7.79766	0.00457365	GIGYF2
TCONS_00048802	11.8825	25.1625	1.08244	0.00468278	KLHL24
TCONS_00048829	1.4975	0.001	-10.5483	0.000435196	Vps8
TCONS_00049000	0.09	0.68	2.91754	0.0156784	Tspear
TCONS_00049089	2.45	6.1	1.31603	0.0261953	KCNE4
TCONS_00049179	0.5125	0.001	-9.00141	0.00777453	grk7-a
TCONS_00049215	0.5775	1.425	1.30307	0.0278509	U2SURP
TCONS_00049503	15.37	7.4975	-1.03564	0.0203446	Eif4g1
TCONS_00049523	0.2525	1.275	2.33614	0.0344359	MCF2L
TCONS_00049683	3.8825	9.03	1.21774	0.00384563	MECOM
TCONS_00049948	0.235	0.001	-7.87652	0.0228742	NGEF
TCONS_00050366	10.255	4.095	-1.32439	0.000177221	IRS1
TCONS_00050502	0.41	0.001	-8.67948	0.004494	Dlg1
TCONS_00050631	0.9025	0.06	-3.91089	0.031501	KIAA0226
TCONS_00050663	3.3325	11.665	1.80751	1.31e-06	ABCC5
TCONS_00050980	0.175	1.935	3.46691	0.0115543	gfm1
TCONS_00051034	0.001	0.3725	8.5411	0.0142618	GMPS
TCONS_00051091	15.22	7.455	-1.02969	0.0210514	Med12l
TCONS_00051097	18.2325	40.8725	1.16462	0.00269798	SELT
TCONS_00051179	0.1375	0.001	-7.10329	0.0314353	Ranbp2
TCONS_00051521	1.8575	4.3025	1.21181	0.01615	OTUD7A
TCONS_00051582	0.001	0.085	6.40939	0.0219464	SLTM
TCONS_00051585	0.001	0.0675	6.07682	0.0134992	SLTM
TCONS_00051641	0.2725	0.005	-5.76818	0.0148968	CCPG1
TCONS_00051642	24.07	8.2525	-1.54433	0.00142623	CCPG1
TCONS_00051672	0.001	1.07	10.0634	0.0121322	ARPP19
TCONS_00051926	0.005	0.5775	6.85175	0.000188078	DET1
TCONS_00052019	0.001	1.6525	10.6904	0.000186602	ARRDC4
TCONS_00052237	35.2025	0.0125	-11.4595	2.75e-48	Frmd5
TCONS_00052351	7.7475	22.545	1.541	0.000230451	SHF
TCONS_00052437	6.385	2.18	-1.55036	0.0288327	GRAMD2
TCONS_00052574	53.0425	22.61	-1.23019	0.00334449	UBE2Q2
TCONS_00052710	3.785	9.2725	1.29267	0.00439023	TJP1
TCONS_00052802	0.28	0.001	-8.12928	0.0459551	TEX9
TCONS_00052948	0.63	3.1	2.29884	3.48e-05	BTBD1
TCONS_00053062	1.515	4.11	1.43982	0.00171416	AKAP13
TCONS_00053203	1.3675	3.1375	1.19807	0.0243854	DENND4A
TCONS_00053349	30.435	14.385	-1.08117	0.00183608	FURIN
TCONS_00053359	11.55	4.0575	-1.50923	0.00160607	Map1a
TCONS_00053593	1.26	4.3375	1.78344	0.00197983	Cbfb
TCONS_00053595	1.6175	5.39	1.73652	0.000822736	CBFB
TCONS_00053767	0.185	6.5475	5.14535	2.6e-05	MYLK3
TCONS_00053831	0.001	0.2	7.64386	0.0345012	ZNF536
TCONS_00054087	0.001	1.725	10.7524	5.44e-06	CDH13
TCONS_00054090	0.001	0.21	7.71425	0.0361338	ATP2C2
TCONS_00054151	4.7575	0.5625	-3.08028	8.91e-05	JPH3
TCONS_00054324	0.165	0.001	-7.36632	0.0282329	PHLPP2
TCONS_00054557	7.5125	15.4325	1.03861	0.00873556	BCAR1
TCONS_00054614	23.0025	7.7525	-1.56906	4.21e-06	NFATC3
TCONS_00054672	0.18	0.001	-7.49185	0.0396154	ADCY7
TCONS_00054745	0.4425	0.001	-8.78953	1.58e-05	btpA
TCONS_00054823	3.3025	7.2225	1.12894	0.00881307	wtip
TCONS_00055041	0.005	1.02	7.67243	0.00393137	KIAA0513
TCONS_00055055	10.915	2.725	-2.00198	5.5e-05	SLC7A5
TCONS_00055384	0.1275	2.4475	4.26274	0.0179463	PCBP4
TCONS_00055765	0.001	0.995	9.95855	0.00214845	CHST11
TCONS_00055769	0.001	0.635	9.31061	0.0230129	CHST11
TCONS_00056223	0.1825	0.001	-7.51175	0.00630577	PBRM1
TCONS_00056248	0.175	0.001	-7.45121	0.0271904	SFMBT1
TCONS_00056299	0.7275	2.2425	1.62409	0.0420922	Cacna2d2
TCONS_00056631	2.6975	13.35	2.30714	0.039835	-
TCONS_00056693	0.395	2.025	2.358	0.0333215	FAM208A
TCONS_00056772	0.001	0.3125	8.28771	0.0362696	PODXL2
TCONS_00057006	2.405	4.925	1.03409	0.0232706	MAGI1
TCONS_00057107	0.52	0.001	-9.02237	0.0023977	RYBP
TCONS_00057116	0.001	0.18	7.49185	0.00884461	shq1
TCONS_00057282	8.9725	18.29	1.02747	0.00702859	FGD5
TCONS_00057557	2.3775	5.6075	1.23791	0.0170211	STK10
TCONS_00057724	3.0975	0.445	-2.79923	0.0412638	CCDC69
TCONS_00057855	1.6575	20.84	3.65227	8.97e-13	FAM13B
TCONS_00057971	0.001	0.2825	8.14211	0.0472704	Ndfip1
TCONS_00058250	0.04	0.7125	4.15482	0.0323883	Kcnip1
TCONS_00058356	0.73	2.0575	1.49492	0.0170589	PPARGC1B
TCONS_00058363	0.47	0.001	-8.87652	0.0354848	Arhgef37
TCONS_00058591	0.001	0.5725	9.16113	0.00378239	Sap30l
TCONS_00058595	0.2925	0.001	-8.19229	0.0377186	GALNT10
TCONS_00058636	4.9425	13.9275	1.49462	0.000237184	NDST1
TCONS_00058761	11.6475	31.8725	1.45229	0.000223639	TGFBI
TCONS_00058835	17.6125	35.3625	1.00562	0.0101936	FNIP1
TCONS_00058848	0.15	0.001	-7.22882	0.0253538	MEIKIN
TCONS_00058999	0.2325	0.001	-7.86109	0.0141446	MKL2
TCONS_00059023	0.1375	0.001	-7.10329	0.0382298	ZC3H7A
TCONS_00059273	10.47	23.6775	1.17726	0.000573284	MPRIP
TCONS_00059367	0.1025	0.001	-6.67948	0.0410113	Lmf1
TCONS_00059368	0.001	0.2175	7.76487	0.00187075	Lmf1
TCONS_00059403	5.3025	10.7975	1.02595	0.0481036	SLC9A3R2
TCONS_00059497	8.155	0.5575	-3.87064	0.00242353	Pdpk1
TCONS_00059503	0.1475	0.001	-7.20457	0.0308204	Pdpk1
TCONS_00060054	1	12.085	3.59515	0.00441222	Gspt1
TCONS_00060239	0.001	0.67	9.38802	0.0121856	Gaa
TCONS_00060359	0.001	1.6925	10.7249	0.00540461	Map2k3
TCONS_00060508	7.6925	2.3675	-1.70009	0.00122278	Arhgap17
TCONS_00060598	0.001	0.3625	8.50184	1.01e-05	COQ7
TCONS_00060807	6.1225	1.5475	-1.98418	2.67e-05	Crebbp
TCONS_00060876	0.001	0.2675	8.0634	0.0416213	-
TCONS_00060989	0.001	0.4275	8.73978	0.0389118	Znf668
TCONS_00061047	0.001	0.11	6.78136	0.0145646	SEPTIN2
TCONS_00061069	0.03	2.13	6.14975	4.99e-05	tbx1
TCONS_00061175	1.47	10.04	2.77187	0.00625302	DHX37
TCONS_00061390	0.4425	4.675	3.40122	5.17e-08	ACACB
TCONS_00061474	3.2025	13.475	2.07301	7.57e-06	GSTT1
TCONS_00061569	0.1575	0.001	-7.29921	0.0363131	MSI1
TCONS_00061578	0.115	0.965	3.0689	0.00474376	PXN
TCONS_00061718	0.145	1.3525	3.2215	0.0124048	NOS1
TCONS_00061752	4.2075	11.095	1.39887	0.00542801	TBX3
TCONS_00062043	0.3575	0.001	-8.4818	0.0222334	AACS
TCONS_00062085	0.0425	0.4725	3.47478	0.0143676	ATP2A2
TCONS_00062189	21.155	49.4225	1.22417	0.00298261	PPTC7
TCONS_00062321	4.9275	11.0275	1.16218	0.00079158	TTC28
TCONS_00062350	0.001	0.13	7.02237	0.0137278	THADA
TCONS_00062439	0.1075	1.7625	4.03521	0.0156982	ADORA2A
TCONS_00062522	0.2875	0.001	-8.16742	0.0174356	LIMK2
TCONS_00063625	0.87	2.0325	1.22417	0.0216193	Pappa
TCONS_00063663	90.55	36.31	-1.31835	0.000521535	AK1
TCONS_00063735	1.61	3.24	1.00893	0.01674	Lrrc8a
TCONS_00063823	0.001	0.0675	6.07682	0.0443045	PRRC2B
TCONS_00063825	0.001	0.135	7.07682	0.0135706	PRRC2B
TCONS_00063869	0.001	0.6125	9.25857	0.000114688	GTF3C4
TCONS_00064262	0.5925	0.1175	-2.33415	0.0189939	EXD3
TCONS_00064320	2.465	1.1275	-1.12846	0.0481578	ZNF618
TCONS_00064579	0.3725	0.001	-8.5411	0.018275	FAM78A
TCONS_00064674	0.001	1.2425	10.279	0.000251541	SURF4
TCONS_00064685	1.4425	3.6675	1.34623	0.0211911	Vav2
TCONS_00064793	0.665	0.0125	-5.73335	0.00123784	STRBP
TCONS_00064799	0.4775	0.001	-8.89936	0.0446523	STRBP
TCONS_00065062	3.59	7.7575	1.11161	0.00397358	JMJD6
TCONS_00065173	0.2275	0.001	-7.82972	0.00797437	UNC13D
TCONS_00065204	0.05	1.1825	4.56377	0.0249606	Ccdc57
TCONS_00065395	0.0075	1.365	7.50779	0.000154717	SSTR2
TCONS_00065457	0.001	0.3125	8.28771	0.00867842	TBC1D16
TCONS_00065714	11.71	0.085	-7.10606	1.2e-09	Myh4
TCONS_00065759	0.0025	0.105	5.39232	0.0165074	Shisa6
TCONS_00065768	3.46	9.08	1.39192	0.000350698	MYH10
TCONS_00065946	1.305	9.3525	2.8413	4.34e-09	SLC16A3
TCONS_00066217	0.001	0.0775	6.27612	0.0235596	RNF213
TCONS_00066338	0.3075	0.001	-8.26444	0.0148058	SPATA20
TCONS_00066413	0.13	2.305	4.14818	0.00478139	Grin2c
TCONS_00066624	10.4375	4.8125	-1.11692	0.0496885	ZZEF1
TCONS_00066641	0.4725	1.6175	1.77538	0.020865	CAMKK1
TCONS_00066666	0.085	0.001	-6.40939	0.0102471	Cux1
TCONS_00066690	0.1225	0.001	-6.93664	0.0259535	ORAI2
TCONS_00066902	0.37	0.001	-8.53138	0.00121305	Specc1
TCONS_00066997	0.0025	0.3075	6.94251	0.0172071	Rph3al
TCONS_00067527	0.001	0.4325	8.75656	0.0215328	Rasa4
TCONS_00067616	5.515	17.415	1.6589	0.000280681	MYO1C
TCONS_00067618	1.2325	0.001	-10.2674	0.000635119	MYO1C
TCONS_00067620	0.001	0.9525	9.89558	0.00152149	MYO1C
TCONS_00067777	0.3225	10.55	5.0318	4e-05	ASPA
TCONS_00067783	3.8275	0.001	-11.9022	5.48e-27	ASPA
TCONS_00067852	0.3775	0.001	-8.56033	0.021482	BCAS3
TCONS_00067909	0.3975	0.001	-8.63481	0.000532907	heatr6
TCONS_00068020	6.8425	35.9225	2.39229	1.93e-09	SMTNL2
TCONS_00068032	58.14	239.985	2.04534	1.03e-07	Smtnl2
TCONS_00068142	7.97	17.76	1.15598	0.00532233	NFS1
TCONS_00068263	0.001	0.795	9.63481	0.0297131	MANBAL
TCONS_00068440	23.66	10.49	-1.17344	0.0124197	ADRM1
TCONS_00068462	0.001	0.2375	7.89178	0.00167709	Slc17a9
TCONS_00068506	4.46	12.4725	1.48364	0.00277608	sox18-a
TCONS_00068905	0.001	0.2425	7.92184	0.0040603	FAM65C
TCONS_00068990	6.06	13.5775	1.16383	0.0182678	SAMHD1
TCONS_00069092	0.07	294.895	12.0406	5.13e-25	MYH7B
TCONS_00069096	8.0325	68.9975	3.10262	1.56e-16	Acss2
TCONS_00069322	10.2575	5.03	-1.02805	0.00621625	PPP1R3D
TCONS_00069384	0.001	0.1275	6.99435	0.0452531	YTHDF1
TCONS_00069637	3.23	0.295	-3.45275	0.00463063	gnas
TCONS_00069646	10.795	26.7575	1.30958	7.45e-05	VAPB
TCONS_00069729	0.2475	0.001	-7.95128	0.0197917	TSHZ2
TCONS_00070051	72.2675	35.9125	-1.00886	0.00403889	KIF1B
TCONS_00070182	2.5975	0.3775	-2.78258	0.040459	CDA
TCONS_00070263	0.38	1.91	2.3295	0.0479867	Trim62
TCONS_00070287	0.6075	0.0075	-6.33985	0.00208839	EIF4G3
TCONS_00070384	0.24	0.001	-7.90689	0.00589064	Slc45a1
TCONS_00070439	0.001	0.23	7.84549	0.0363007	Zbtb48
TCONS_00070517	3.9425	8.355	1.08353	0.00509178	SKI
TCONS_00070985	5.37	12.0275	1.16334	0.00233318	Gfpt1
TCONS_00071035	10.4875	21.6125	1.0432	0.0120307	LOXL2
TCONS_00071134	8.235	16.67	1.01741	0.0305357	ADAM9
TCONS_00071185	0.001	0.415	8.69697	0.0372684	Dusp11
TCONS_00071193	0.001	0.1875	7.55075	0.0398696	Tet3
TCONS_00071221	1.84	6.57	1.83619	0.0107327	Pcyox1
TCONS_00071235	8.2175	2.235	-1.87842	0.00285003	Zmiz2
TCONS_00071410	45.145	20.6775	-1.1265	0.00100653	CHMP7
TCONS_00071443	0.0125	1.73	7.1127	0.00655847	DMTN
TCONS_00071641	2.9425	15.6275	2.40897	0.000281048	RETSAT
TCONS_00071689	0.405	0.001	-8.66178	0.00103255	HIVEP3
TCONS_00072221	1.225	3.78	1.6256	0.0107963	RPS6KA
TCONS_00072256	3.7825	10.7225	1.50323	0.00029649	SDC3
TCONS_00072282	25.3625	196.275	2.95211	4.47e-09	Fabp3
TCONS_00072283	8.1275	62.685	2.94724	1.65e-07	Fabp3
TCONS_00072368	7.2925	14.8025	1.02136	0.0454701	YRK
TCONS_00072502	0.001	0.2175	7.76487	0.0179122	AGO3
TCONS_00072621	1.0075	14.0675	3.80351	7.96e-12	FNDC5
TCONS_00072632	0.5075	0.001	-8.98726	0.0410942	PABPC4
TCONS_00072676	0.001	9.9775	13.2845	1.05e-45	Myom3
TCONS_00072677	0.001	1.6025	10.6461	3.54e-06	Myom3
TCONS_00072805	0.1625	0.001	-7.3443	0.00462473	PRDM10
TCONS_00072810	0.065	0.001	-6.02237	0.037228	PRDM10
TCONS_00072812	0.345	0.001	-8.43045	0.000538925	PRDM10
TCONS_00073103	0.001	0.495	8.95128	0.0384163	C2CD2L
TCONS_00073291	0.7	2.1775	1.63725	0.000621743	GRAMD1B
TCONS_00073362	0.001	0.37	8.53138	0.0193586	oaf
TCONS_00073405	0.001	0.2225	7.79766	0.00520801	KMT2A
TCONS_00073406	0.001	0.1475	7.20457	0.0131921	KMT2A
TCONS_00073407	0.001	0.2025	7.66178	0.00544252	KMT2A
TCONS_00073462	1.8875	7.23	1.93752	0.000230263	CADM1
TCONS_00073623	0.001	0.5025	8.97298	0.000280751	Phldb1
TCONS_00073930	0.001	0.405	8.66178	0.00235093	Arhgef11
TCONS_00074006	0.001	0.37	8.53138	0.0050199	flad1
TCONS_00074213	103.275	32.52	-1.66709	0.000131045	TMOD4
TCONS_00074450	1.0825	0.001	-10.0802	0.0209521	PRCC
TCONS_00074471	4.875	0.5325	-3.19455	0.0142755	mef2d
TCONS_00074598	4.68	10.7575	1.20076	0.0309549	GATAD2B
TCONS_00074599	20.3275	10.05	-1.01624	0.0169373	GATAD2B
TCONS_00074933	45.475	0.6	-6.24397	6.71e-05	Cdkn1a
TCONS_00074934	9.8575	0.11	-6.48565	8.34e-05	Cdkn1a
TCONS_00075082	0.001	0.2675	8.0634	1.07e-06	DYRK3
TCONS_00075083	0.001	0.5225	9.02929	0.000556375	DYRK3
TCONS_00075084	1.8375	0.0725	-4.66362	0.00283716	DYRK3
TCONS_00075089	1.0275	0.0325	-4.98255	0.00191776	DYRK3
TCONS_00075270	30.07	68.1475	1.18034	0.00250448	IP6K3
TCONS_00075271	32.355	91.4225	1.49856	0.000316387	IP6K3
TCONS_00075407	0.2925	15.6275	5.73951	0.000344957	PPP1R12B
TCONS_00075418	23.7975	0.0425	-9.12913	2.73e-20	Igfn1
TCONS_00075419	249.405	0.0525	-12.2139	1.97e-34	Igfn1
TCONS_00075420	1.285	0.001	-10.3276	1.18e-10	Igfn1
TCONS_00075421	5.7025	0.04	-7.15545	5.68e-08	Igfn1
TCONS_00075422	3.745	0.001	-11.8707	9.09e-23	Igfn1
TCONS_00075488	232.183	12.0325	-4.27025	8.91e-21	MYBPH
TCONS_00075502	0.24	0.001	-7.90689	0.0237307	Tspan18
TCONS_00075577	0.135	0.001	-7.07682	0.0277327	ETNK2
TCONS_00075594	0.001	0.5275	9.04303	0.00186869	Plekha6
TCONS_00075905	4.16	10.625	1.35281	0.000543529	ANKS1A
TCONS_00075913	8.355	4.08	-1.03407	0.0170067	UHRF1BP1
TCONS_00076242	9.315	4.2825	-1.1211	0.0477105	tlk2
TCONS_00076291	6.715	0.93	-2.85208	2.38e-05	CDC27
TCONS_00076296	12.27	4.8775	-1.33092	0.00646986	CDC27
TCONS_00076322	0.001	0.8075	9.65732	0.0114568	UBTF
TCONS_00076551	0.001	4.1425	12.0163	3.54e-05	THRA
TCONS_00076901	0.001	0.505	8.98014	0.00035825	Scn4a
TCONS_00076923	0.85	0.001	-9.73132	0.0485446	Limd2
TCONS_00077038	0.64	4.9025	2.93737	0.0114594	rab18b
TCONS_00077512	14.83	5.125	-1.53289	0.000782148	PF13_0198
TCONS_00077595	0.2025	0.001	-7.66178	0.0447286	Hiat1
TCONS_00077727	0.001	0.6875	9.42522	0.0364115	CCDC124
TCONS_00077728	9.1025	25.98	1.51307	0.000775918	KCNN2
TCONS_00077782	1.0725	0.315	-1.76755	0.000497168	SUGP2
TCONS_00077805	6.595	21.385	1.69715	0.000738356	thbs4
TCONS_00077859	1.03	2.075	1.01047	0.0315198	CPAMD8
TCONS_00077988	0.001	0.4025	8.65284	0.00128936	SLC1A6
TCONS_00078308	4.1075	1.375	-1.57883	0.00911149	ANO8
TCONS_00078309	193.02	67.39	-1.51814	3.46e-06	ANO8
TCONS_00078827	0.001	0.1275	6.99435	0.0235931	-
TCONS_00078838	5.115	26.3675	2.36595	1.61e-06	TXNL1
TCONS_00078846	0.001	0.81	9.66178	0.01582	NEDD4L
TCONS_00079022	8.6125	45.6775	2.40698	9.7e-10	DNAJB5
TCONS_00079080	2.7475	11.2925	2.03917	4.55e-06	TLN1
TCONS_00079082	1.55	0.001	-10.5981	2.34e-11	TLN1
TCONS_00079213	0.095	2.9625	4.96274	0.00168205	NNT
TCONS_00079220	1.71	4.645	1.44168	0.0163169	NNT
TCONS_00079239	5.46	13.2	1.27357	0.000275427	ITGA1
TCONS_00079241	1.6275	4.95	1.60477	0.000209815	ITGA1
TCONS_00079363	1.2875	3.1375	1.28504	0.00842928	SREK1
TCONS_00079376	5.76	0.46	-3.64636	0.000770131	MAST4
TCONS_00079708	0.001	0.16	7.32193	0.0355314	Dennd4c
TCONS_00079749	0.001	0.5525	9.10983	0.00159287	TJP2
TCONS_00079769	4.235	10.2875	1.28046	0.00235532	MAMDC2
TCONS_00079865	1.3975	3.4825	1.31728	0.0126741	NTRK2
TCONS_00080017	0.565	0.001	-9.14211	0.00498675	EPB41L4A
TCONS_00080022	0.001	0.4075	8.67066	0.00339407	STARD4
TCONS_00080137	5.6725	20.795	1.87418	0.000410618	NIPSNAP3A
TCONS_00080272	0.2	0.001	-7.64386	0.0244246	MCTP1
TCONS_00080333	1.82	4.5875	1.33377	0.0146353	EDIL3
TCONS_00080702	0.37	0.001	-8.53138	0.0191566	-
TCONS_00081033	8.31	0.34	-4.61124	8.32e-06	AGXT2
TCONS_00081114	11.7025	35.6775	1.6082	1.47e-06	LIFR
TCONS_00081307	0.001	0.11	6.78136	0.0401508	-
TCONS_00081402	0.1525	0.001	-7.25267	0.011092	ARHGEF28
TCONS_00081404	1.14	3.14	1.46173	0.00407149	ARHGEF28
TCONS_00081759	0.135	6.7575	5.64546	3.03e-05	PRUNE2
TCONS_00081797	8.5475	27.445	1.68297	3.28e-05	frmd3
TCONS_00081862	1.3625	8.055	2.56363	0.00737042	GOLM1
TCONS_00081909	0.72	0.0175	-5.36257	0.0222434	Znf367
TCONS_00082125	0.275	0.001	-8.10329	0.0306146	pam-b
TCONS_00082185	0.0975	3.7525	5.26631	3.92e-10	Gak
TCONS_00082293	7.8325	31.7875	2.02091	3.74e-07	CAST
TCONS_00082404	0.2025	0.001	-7.66178	0.0300475	VCAN
TCONS_00082666	0.825	17.76	4.42809	0.00073782	Tmod1
TCONS_00083121	24.045	7.825	-1.61957	0.00755225	nr4a1
TCONS_00083122	30.0225	12.21	-1.29798	0.00475262	nr4a1
TCONS_00083369	2.025	6.5225	1.6875	0.000513272	Syvn1
TCONS_00083376	10.07	4.0425	-1.31674	0.0152564	Syvn1
TCONS_00083872	0.7175	0.001	-9.48684	0.000298664	Gpd1
TCONS_00083873	439.75	63.6125	-2.7893	2.83e-15	Gpd1
TCONS_00084145	2.1475	7.38	1.78096	0.00979954	SLC27A1
TCONS_00084373	0.6375	2.05	1.68513	0.0381439	Pnpla6
TCONS_00084445	20.4	80.1575	1.97427	5.16e-06	Acadm
TCONS_00084590	0.66	0.001	-9.36632	0.00314573	CD5L
TCONS_00084951	3.8875	0.2925	-3.73233	0.018541	ZBTB45
XM_001231271.5	12.995	1.95	-2.73641	0.0362072	KHDRBS3
XM_001231408.4	13.0575	45.9175	1.81417	0.0115256	MYH1F
XM_001231668.5	1.1925	4.5125	1.91994	0.0347791	TTC9
XM_001231675.5	15.815	31.715	1.00387	0.0107433	DPT
XM_001231858.5	0.785	3.665	2.22305	0.00568898	SEMA6D
XM_001231863.5	3.5175	17.625	2.325	3.38e-11	TPPP
XM_001232035.5	15.595	41.4825	1.41142	0.0270016	CHAD
XM_001232058.5	6.8375	16.0525	1.23126	0.00169424	TIMP4
XM_001232111.5	9.965	4.84	-1.04186	0.0271437	LONP1
XM_001232251.4	0.001	1.625	10.6662	1.41e-06	RAB9B
XM_001232790.4	0.2075	0.001	-7.69697	0.00795887	DGKH
XM_001232838.5	4.8725	0.66	-2.88412	0.00206665	C5NT1AL
XM_001232954.4	15.505	57.775	1.89771	9.56e-07	C22H8ORF4
XM_001232999.4	0.17	0.001	-7.40939	0.00259896	VPS13C
XM_001233076.5	1.025	5.9375	2.53423	2.47e-05	MMEL1
XM_001233128.5	36.715	6.975	-2.3961	9.96e-12	PGM2L1
XM_001233313.5	98.7575	240.155	1.282	0.000110491	RGS5
XM_001233351.5	0.0375	8.22	7.7761	4.06e-10	HOGA1
XM_001233531.5	3.78	10.8125	1.51624	0.0154905	PLA1A
XM_001233602.5	30.73	66.8825	1.12198	0.00728352	ATP5G1
XM_001233619.4	0.9575	6.325	2.72372	0.00079671	CDC42EP4
XM_001233690.5	0.001	2.0225	10.9819	4.51e-08	HOXB9
XM_001233953.5	10.4125	25.29	1.28025	0.000547748	GUCY1A2
XM_001234018.5	2.1275	140.43	6.04455	8.61e-30	SMPX
XM_001234113.5	5.3175	628.695	6.88547	5.05e-11	FHL1
XM_001234328.5	0.001	4.79	12.2258	5.9e-12	EN1
XM_001234417.4	285.595	123.865	-1.2052	0.000289539	PRR33
XM_001234442.4	0.001	0.235	7.87652	0.0183166	MAPK13
XM_001235084.5	42.1975	18.8575	-1.16202	0.000391164	NEK9
XM_001235170.5	0.2375	3.98	4.06677	0.00279044	MKNK1
XM_001235196.4	0.001	0.8525	9.73556	0.00101791	CIPC
XM_003640331.4	3.83	45.9325	3.5841	4.72e-21	CAMK1D
XM_003640342.4	16.27	41.86	1.36336	7.24e-05	PIM3
XM_003640409.4	2.5	5.8625	1.22959	0.0259838	APPL2
XM_003640510.4	0.575	3.2425	2.49547	0.00130826	GK
XM_003640825.4	0.145	1.3225	3.18914	9.05e-05	KCNB2
XM_003640916.4	0.595	2.8125	2.24089	0.0339601	SYNJ2
XM_003641033.4	0.001	0.25	7.96578	0.0486482	CEP85L
XM_003641063.4	0.095	1.095	3.52686	0.0239034	KIDINS220
XM_003641153.4	24.86	11.1375	-1.1584	0.000447238	RNF150
XM_003641262.4	2.3	7.37	1.68003	0.0158625	RNF24
XM_003641265.4	1.4025	0.0675	-4.37697	0.0149029	ALPK1
XM_003641377.4	0.0125	1.2475	6.64097	0.010189	SLC43A3
XM_003641392.4	0.9975	5.67	2.50696	0.000658542	ACOT4
XM_003641451.4	1.5675	6.7975	2.11654	0.015987	ABHD12B
XM_003641459.4	0.93	3.115	1.74393	0.00303477	PRKG1
XM_003641526.4	185.518	433.47	1.22438	0.000258058	NRAP
XM_003641569.4	0.68	1.87	1.45943	0.0217042	OSBPL6
XM_003641641.4	2.0775	0.7825	-1.40869	0.0200779	OBSL1
XM_003641652.4	0.2575	0.001	-8.00843	0.013505	DNM3
XM_003641682.4	0.001	1.115	10.1228	0.00150403	DNTTIP2
XM_003641772.4	14.2175	47.6875	1.74594	0.000106692	DNAJC19
XM_003641804.4	21.205	51.5175	1.28066	0.00454997	COX5A
XM_003641830.4	0.28	1.08	1.94753	0.044765	ADAMTS7
XM_003642000.4	0.265	1.875	2.82283	0.0201678	SLC41A3
XM_003642118.3	0.955	0.001	-9.89936	0.0105703	RPUSD1
XM_003642291.4	52.76	20.995	-1.3294	4.99e-05	RXRA
XM_003642325.4	3.1675	8.9725	1.50217	0.00086156	TRIM47
XM_003642380.4	0.055	0.6425	3.54619	0.00815146	HSF5
XM_003642395.4	0.37	0.001	-8.53138	0.00947828	GTF2IRD1
XM_003642601.3	0.0525	1.1875	4.49947	0.00227596	MFRP
XM_003642705.4	1.3325	0.001	-10.3799	0.0228825	NIT1
XM_003642728.4	249.35	25.945	-3.26464	1.22e-11	AMPD1
XM_003642783.3	70.8275	30.945	-1.1946	0.000684142	HEXIM1
XM_003642974.4	2.655	0.9875	-1.42686	0.00935757	NPR3
XM_003643015.3	9.6875	23.8875	1.30206	0.000779866	MAMDC2
XM_003643059.4	9.395	21.4025	1.18781	0.000959526	SLC12A2
XM_003643060.4	0.0675	3.4075	5.65768	4.77e-09	PCSK1
XM_003643092.4	11.97	31.215	1.38282	0.00100973	HSDL2
XM_004934365.3	1.9325	5.855	1.5992	0.00641317	PISD
XM_004934433.3	0.23	0.001	-7.84549	0.0181606	OSBP2
XM_004934480.3	0.1025	0.001	-6.67948	0.0328421	NOS1
XM_004934505.3	5.8075	14.7875	1.34839	0.0123368	DNAJC28
XM_004934541.3	39.3575	0.8225	-5.58048	1.56e-42	SIM2
XM_004934599.3	0.7875	2.675	1.76419	0.0249022	AGPAT3
XM_004934665.3	0.0925	0.6325	2.77354	0.0481575	CNKSR2
XM_004934669.3	39.78	141.49	1.83058	1.66e-07	KLHL34
XM_004934760.3	2.8825	1.0525	-1.4535	0.0162323	KIF21A
XM_004934839.3	0.5275	358.017	9.40664	5.32e-53	TNNI1
XM_004934842.2	0.5125	0.001	-9.00141	0.0163555	TMEM9
XM_004934886.3	11.4075	2.9875	-1.93297	0.000486093	KCTD20
XM_004934887.3	7.47	1.1575	-2.6901	6.35e-05	KCTD20
XM_004934971.3	0.001	0.175	7.45121	0.0192717	PFKFB2
XM_004934975.3	4.9225	12.04	1.29037	0.00722604	CD34
XM_004934976.3	3.0075	8.4125	1.48397	0.00778809	CD34
XM_004935003.3	55.4975	8.44	-2.71711	1.65e-05	AMPD1
XM_004935004.3	14.13	87.0025	2.6223	6.87e-07	AMPD1
XM_004935079.3	0.8825	0.001	-9.78545	0.000182391	COL15A1
XM_004935118.3	0.001	0.71	9.47168	0.0232691	CMBL
XM_004935236.3	0.03	1.2675	5.40088	0.0031664	LOC101747958
XM_004935305.3	1.8325	0.3175	-2.52898	0.0380824	DISP1
XM_004935338.3	0.001	0.1475	7.20457	0.0161988	SYT14
XM_004935378.3	23.1675	8.5825	-1.43263	0.000753186	MOCS1
XM_004935477.3	0.3575	1.705	2.25376	0.0493299	ARID4B
XM_004935624.3	3.2825	7.62	1.215	0.0348323	AKAP12
XM_004935645.3	1.8925	0.0025	-9.56415	0.00108828	TFB1M
XM_004935672.3	0.6	0.001	-9.22882	0.00581896	TAGAP
XM_004935713.3	2.34	5.59	1.25634	0.00970176	BCLAF1
XM_004935773.3	0.1375	0.001	-7.10329	0.0240802	LPIN1
XM_004935876.3	0.105	0.001	-6.71425	0.0394197	EFR3B
XM_004935888.3	0.001	0.995	9.95855	9.83e-10	KIF13B
XM_004935889.3	0.001	0.09	6.49185	0.00638393	KIF13B
XM_004935924.3	0.065	0.725	3.47947	0.0375367	RCAN2
XM_004935931.3	5.8775	11.87	1.01405	0.0111828	ADGRF5
XM_004935933.3	4.5425	9.8775	1.12066	0.00407481	ADGRF5
XM_004935950.3	0.455	0.001	-8.82972	0.00402219	ALPK1
XM_004935951.1	0.4925	1.93	1.97041	0.0369637	AP1AR
XM_004935997.3	6.0575	12.71	1.06917	0.018235	MTUS1
XM_004936029.3	4.2275	8.47	1.00256	0.0094759	USP46
XM_004936097.3	0.001	0.1325	7.04985	0.0240991	APBB2
XM_004936149.3	0.3725	2.77	2.89457	0.0455346	CCDC149
XM_004936187.3	0.8025	4.0025	2.31833	0.0429935	ABLIM2
XM_004936196.3	0.7375	0.0075	-6.61961	0.00212159	DOK7
XM_004936274.3	2.405	9.03	1.90869	0.000113314	ADRA1D
XM_004936416.3	0.001	0.2325	7.86109	0.00147558	GPR132
XM_004936554.3	0.17	0.001	-7.40939	0.0235469	LRRC39
XM_004936633.3	0.0675	1.47	4.44478	0.0186277	KYAT3
XM_004936634.3	0.895	4.1225	2.20356	0.00564704	KYAT3
XM_004936759.3	4.41	12.595	1.514	9.1e-05	MAST2
XM_004936762.3	1.9825	5.7975	1.54811	0.0292141	PIK3R3
XM_004936763.2	0.41	0.001	-8.67948	0.00332329	POMGNT1
XM_004936922.3	0.5725	3.99	2.80104	0.0103073	PPP2R3A
XM_004937101.3	4.295	10.59	1.30197	0.0178722	LOC427400
XM_004937117.3	2.2675	16.05	2.8234	3.51e-08	DNAJB5
XM_004937132.3	0.715	2.625	1.8763	0.00653326	RUSC2
XM_004937171.3	6.2475	2.68	-1.22105	0.00357871	NPR3
XM_004937172.3	1.9025	0.06	-4.98679	0.00660115	NPR3
XM_004937174.3	1.305	0.3525	-1.88835	0.0439807	RXFP3
XM_004937200.3	2.785	5.685	1.02948	0.0442756	EGFLAM
XM_004937202.3	0.145	0.001	-7.17991	0.0284388	OSMR
XM_004937220.3	20.2925	123.885	2.60998	1.28e-13	NNT
XM_004937221.3	1.9425	10.52	2.43715	1.9e-05	NNT
XM_004937240.3	26.095	12.5575	-1.05522	0.0124293	PLPP1
XM_004937257.3	0.985	2.8	1.50723	0.0221533	PDE4D
XM_004937262.3	0.5025	2.4975	2.31329	0.0085101	ZSWIM6
XM_004937307.3	6.84	15.1575	1.14796	0.00207809	MAST4
XM_004937371.3	3.4975	7.7	1.13853	0.00381766	MAP1B
XM_004937531.3	2.74	11.4125	2.05837	6.11e-05	CPED1
XM_004937552.3	0.785	2.0225	1.36538	0.0192108	ARID2
XM_004937582.3	0.74	2.1925	1.56698	0.0138828	OSBPL8
XM_004937645.3	5.0925	12.2725	1.26898	0.00360607	NTN4
XM_004937676.3	0.845	6.105	2.85297	8.68e-05	APOLD1
XM_004937722.3	0.1675	0.001	-7.38802	3.35e-05	TNRC6B
XM_004937777.3	0.001	1.4325	10.4843	3.36e-05	FOXRED2
XM_004937876.3	1.6075	0.1275	-3.65625	0.0191367	AGK
XM_004938101.3	0.001	0.8525	9.73556	0.00202665	MFAP5
XM_004938113.3	0.1175	1.0225	3.12137	0.00200204	PIANP
XM_004938241.3	0.185	0.79	2.09433	0.0394675	COL8A1
XM_004938244.3	4.56	15.73	1.78641	7.59e-05	FILIP1L
XM_004938353.3	9.48	1.5125	-2.64795	0.00529224	USP25
XM_004938376.3	6.1425	1.305	-2.23478	0.00361713	MAP3K7CL
XM_004938410.3	0.355	0.001	-8.47168	0.00106937	SHROOM2
XM_004938445.3	0.48	2.6425	2.4608	0.00336549	ZBED1
XM_004938536.3	0.0475	0.6325	3.73507	0.00776452	MYO16
XM_004938556.3	0.9425	0.025	-5.23649	0.0270388	METTL21EP
XM_004938672.2	0.0575	0.9025	3.97229	0.0225793	DGKH
XM_004938740.3	0.0425	2.7275	6.00397	0.00308506	C4A
XM_004938751.3	0.375	2.1825	2.54102	0.0125381	SPG20
XM_004938814.3	5.0725	2.44	-1.05582	0.0243797	ZMYM2
XM_004938840.3	0.001	0.295	8.20457	0.0164131	TRPC6
XM_004938892.3	0.6525	0.001	-9.34983	1.25e-05	PCF11
XM_004938998.3	5.115	10.4525	1.03104	0.016734	P2RY2
XM_004939092.3	0.4125	0.001	-8.68825	0.0499151	SNAP47
XM_004939122.3	1.0325	2.6075	1.33653	0.0142597	CSRNP1
XM_004939156.3	0.1225	1.28	3.38529	0.0221522	RBM33
XM_004939231.3	1.3175	6.56	2.31589	2.91e-06	KIAA1217
XM_004939233.3	0.2975	0.001	-8.21675	0.00536243	KIAA1217
XM_004939262.3	0.645	0.001	-9.33316	0.0241527	FAM171A1
XM_004939310.2	36.5625	7.2575	-2.33282	4.39e-07	ASB4
XM_004939343.3	0.001	0.4625	8.85331	0.0224773	SP4
XM_004939424.3	43.185	4.6825	-3.20518	1.47e-06	GADL1
XM_004939475.3	2.725	11.9675	2.13479	0.00459354	TRAK1
XM_004939498.3	0.001	0.2125	7.73132	0.0271869	ARPP21
XM_004939568.3	0.001	0.3975	8.63481	0.0303024	SUGCT
XM_004939658.3	0.44	0.001	-8.78136	9.17e-05	MAK
XM_004939749.3	1.075	21.135	4.29723	7.49e-13	LRRC30
XM_004939784.3	0.8325	0.001	-9.70131	0.00347668	NPC1
XM_004939918.3	0.215	0.6525	1.60164	0.0497501	ZFHX4
XM_004939933.3	0.001	0.31	8.27612	0.00369766	PAG1
XM_004940026.3	0.62	0.0025	-7.9542	0.0122482	ATAD2
XM_004940067.3	153.365	65.855	-1.2196	0.000352843	PTP4A3
XM_004940277.3	4.38	9.3375	1.09211	0.0420183	CEP85L
XM_004940332.3	75.2525	7.845	-3.26189	0.000212949	SESN1
XM_004940356.3	0.001	3.085	11.5911	4.01e-25	SIM1
XM_004940357.3	0.001	0.6375	9.31628	7.37e-08	SIM1
XM_004940600.3	405.025	93.8475	-2.10962	8.89e-08	PHKA1
XM_004940678.3	6.0025	516.122	6.42601	1.66e-47	FHL1
XM_004940679.3	15.505	0.0975	-7.31312	2e-09	FHL1
XM_004940680.3	0.2475	245.92	9.95654	4.34e-12	FHL1
XM_004940691.3	0.001	1	9.96578	0.000599654	ATP11C
XM_004940702.3	0.02	0.4275	4.41785	0.00883489	PCDH11X
XM_004940844.3	0.001	0.2325	7.86109	0.0354914	KIAA1210
XM_004940893.3	2.0825	8.6775	2.05896	0.000324532	LOC100857197
XM_004940894.3	6.7425	22.49	1.73793	2.98e-05	LOC100857197
XM_004940910.3	0.8975	2.1375	1.25194	0.0391776	RAPGEF2
XM_004940948.3	5.865	2.6675	-1.13664	0.0146276	TBC1D9
XM_004941065.3	0.001	0.445	8.79766	1.29e-07	STOX2
XM_004941098.3	2.715	0.18	-3.91488	0.000201203	AFF1
XM_004941191.3	0.4925	0.025	-4.30012	0.0336068	TMPRSS11F
XM_004941238.3	0.9875	2.3825	1.27062	0.033648	PDE5A
XM_004941511.2	0.001	0.5425	9.08348	0.0175536	SLC43A3
XM_004941554.3	1.8375	4.9425	1.4275	0.0106354	LOC101747869
XM_004941616.3	5.115	10.8075	1.07923	0.00984865	DLL4
XM_004941669.3	15.7125	64.375	2.03459	2.48e-07	ACOT2L
XM_004941868.3	0.42	2.6175	2.63973	0.017795	CCDC88C
XM_004941873.3	0.001	0.35	8.45121	0.00852086	TC2N
XM_004941883.3	0.001	0.06	5.90689	0.0397831	UNC79
XM_004941945.3	0.001	14.74	13.8474	1.16e-13	LDB3
XM_004942010.3	0.64	0.0425	-3.91254	0.0282231	CCAR1
XM_004942082.3	6.125	41.85	2.77245	4.85e-11	SYNPO2L
XM_004942161.3	2.56	5.55	1.11634	0.00643134	ZNF518A
XM_004942178.3	0.001	0.24	7.90689	0.00755376	LOXL4
XM_004942416.3	4.005	8.5375	1.09201	0.0222047	GULP1
XM_004942487.3	0.995	3.47	1.80217	0.00958972	LRRFIP1
XM_004942501.3	0.595	2.6625	2.16182	0.044108	SH3BP4
XM_004942600.3	0.001	0.1525	7.25267	0.0447033	SGO2
XM_004942664.3	2.07	0.001	-11.0154	6.41e-13	ABI2
XM_004942667.3	0.825	0.001	-9.68825	0.00075324	ABI2
XM_004942680.3	0.001	0.1475	7.20457	0.025963	PIKFYVE
XM_004942683.3	0.21	0.001	-7.71425	0.0286744	PDE1A
XM_004942726.3	2.7475	8.895	1.69488	0.00162572	LNPK
XM_004942920.3	0.61	5.6375	3.20817	0.0026467	ARHGEF1
XM_004943131.3	0.7775	2.06	1.40573	0.0339835	TROVE2
XM_004943200.3	0.085	2.0375	4.58319	0.044126	GORAB
XM_004943310.3	3.9975	8.525	1.0926	0.0182832	PLOD2
XM_004943461.3	0.001	0.3725	8.5411	0.0308475	KCNMB2
XM_004943545.3	0.0225	0.865	5.2647	0.0188587	PQLC2L
XM_004943592.3	1.5525	4.8375	1.63967	0.00083214	HPS3
XM_004943607.2	22.0725	283.22	3.6816	2.79e-14	ALPK3
XM_004943729.3	5.415	14.48	1.41903	0.00178541	DAPK2
XM_004943766.3	2.73	5.6375	1.04615	0.032286	MYO1E
XM_004943784.3	3.9725	1.0875	-1.86903	0.0222759	ZNF280D
XM_004943887.3	0.63	3.8075	2.59542	0.000119779	KBTBD13
XM_004943933.3	0.09	1.3025	3.85521	0.0334441	GLCE
XM_004944000.3	0.001	0.875	9.77314	0.00170308	TUBGCP4
XM_004944032.3	0.015	0.605	5.3339	0.00776815	DRC7
XM_004944189.3	0.5425	0.001	-9.08348	0.000332299	NETO2
XM_004944190.3	0.4975	0.001	-8.95855	0.00386486	NETO2
XM_004944194.3	0.045	0.7525	4.06369	0.0336634	MYLK3
XM_004944259.3	0.001	0.3	8.22882	0.041106	SDR42E1
XM_004944307.3	0.465	2.6675	2.52019	0.0164419	ACSF3
XM_004944628.3	0.4325	0.001	-8.75656	0.00945074	USP19
XM_004944684.3	0.001	1.0925	10.0934	0.0317889	UBA3
XM_004944787.3	0.7525	0.001	-9.55555	0.0167737	SPDL1
XM_004944945.3	1.7175	5.775	1.74951	0.000876124	NDST1
XM_004944953.3	43.245	97.2975	1.16987	0.0196319	SQSTM1
XM_004945089.3	0.765	0.001	-9.57932	0.00058349	SNN
XM_004945197.3	30.9125	15.2875	-1.01584	0.0030805	ALKBH5
XM_004945263.3	25.1425	63.8125	1.34371	0.00138099	NDUFAB1
XM_004945282.3	0.0025	0.745	8.21917	6.4e-07	KCTD5
XM_004945301.3	0.001	4.285	12.0651	8.35e-19	EEF2K
XM_004945302.3	27.155	12.2375	-1.14991	0.00105924	EEF2K
XM_004945322.3	14.8825	3.44	-2.11314	0.000164927	ABAT
XM_004945551.3	1.66	4.2425	1.35373	0.0119141	CAMKK2
XM_004945616.3	1.44	3.74	1.37697	0.0218851	SSH1
XM_004945815.3	3.7325	8.62	1.20755	0.0247927	SH2D3C
XM_004945957.3	0.001	0.9125	9.83368	2.44e-05	BRD3
XM_004945972.3	0.001	0.5175	9.01542	0.00136918	SEC16A
XM_004946010.3	0.7025	0.05	-3.8125	0.0130523	CRB2
XM_004946172.3	0.001	1.9	10.8918	0.00988358	ZNF207
XM_004946193.3	1.0375	5.905	2.50883	0.0107822	PECAM1
XM_004946254.3	0.001	0.3525	8.46148	0.00632201	ENTHD2
XM_004946306.3	5.35	13.2875	1.31246	0.000447885	SPAG9
XM_004946308.3	0.1	1.1275	3.49506	0.000645409	SPAG9
XM_004946309.3	0.035	0.6	4.09954	0.00146413	SPAG9
XM_004946383.3	0.001	1.2575	10.2963	0.00994392	NAA38
XM_004946539.2	1.48	3.64	1.29834	0.0275903	WDR81
XM_004946651.3	4.31	15.455	1.84231	3.86e-05	SPECC1
XM_004946652.3	7.7025	18.595	1.27152	0.00180148	SPECC1
XM_004946695.2	9.8175	22.445	1.19297	0.0012798	ULK2
XM_004946697.3	5.465	13.63	1.31849	0.00157591	ULK2
XM_004946847.3	0.001	0.2075	7.69697	0.0162763	EPB41L1
XM_004946947.3	0.165	0.001	-7.36632	0.0292513	CEP250
XM_004947050.3	0.001	0.4475	8.80574	0.0245853	SULF2
XM_004947066.3	0.001	0.2025	7.66178	0.0204253	ZMYND8
XM_004947077.3	10.39	5.15	-1.01255	0.00766169	PPP1R3D
XM_004947255.3	0.001	0.17	7.40939	0.00851174	NFATC2
XM_004947256.3	2.59	8.3	1.68016	0.000961566	NFATC2
XM_004947259.3	1.08	4.74	2.13386	0.000212765	NFATC2
XM_004947560.3	0.2025	1.0925	2.43164	0.0297762	STC1
XM_004947684.3	0.145	0.001	-7.17991	0.0124689	HIVEP3
XM_004947701.3	0.001	0.7975	9.63934	0.00499738	PTAFR
XM_004947749.3	1.855	107.695	5.85939	2.7e-34	FHL3
XM_004947963.3	0.1075	0.001	-6.74819	0.0124876	ARHGAP32
XM_004947965.3	0.2525	5.45	4.4319	7.41e-06	KCNJ5
XM_004948010.3	0.425	2.2875	2.42824	0.0146331	SCN3B
XM_004948611.3	0.1025	1.255	3.61399	0.0180757	ZNF385C
XM_004948612.3	0.001	0.8425	9.71853	1.09e-05	ZNF385C
XM_004948746.3	0.1075	1.06	3.30166	0.0420913	RFX2
XM_004948995.3	1.0775	0.0425	-4.66408	0.0133236	NEDD4L
XM_004949006.3	0.001	0.3575	8.4818	0.0139078	ZNF532
XM_004949032.3	0.001	1.135	10.1485	0.000411038	ST8SIA5
XM_004949073.3	0.8225	0.001	-9.68387	0.00080531	KIAA2026
XM_004949124.3	1.1625	2.4675	1.08582	0.0311641	ADAMTSL1
XM_004949369.3	1.9525	5.03	1.36524	0.0419596	KLF4
XM_004949723.3	1.255	4.93	1.9739	0.000132264	DIP2B
XM_004949781.3	2.335	0.8925	-1.3875	0.0285231	SBK3
XM_004949961.3	0.001	0.42	8.71425	0.036438	LOC101749287
XM_015272501.2	8.385	45.255	2.43219	8.1e-08	ECH1
XM_015272574.2	0.001	0.3425	8.41996	0.0138807	R3HDM2
XM_015272663.2	2.76	0.001	-11.4305	3.19e-05	RPS6KA3
XM_015272814.2	0.001	0.1575	7.29921	0.0433612	PHKA2
XM_015272919.2	0.001	0.265	8.04985	0.0240133	CDKL5
XM_015272926.2	8.7825	2.5525	-1.78272	0.00131088	BRD4L
XM_015273040.2	1621.1	620.97	-1.38438	5.17e-05	PFKM
XM_015273153.2	3.675	0.635	-2.53292	0.0369545	GATAD2B
XM_015273222.2	7.82	18.2525	1.22285	0.0316924	TAZ
XM_015273566.2	0.001	1.51	10.5603	0.000277352	RAB9A
XM_015273651.2	0.1075	0.001	-6.74819	0.0409418	TLR7
XM_015273663.2	9.0525	4.0125	-1.17381	0.0287907	PRPS2
XM_015273741.2	0.001	2.7125	11.4054	1.57e-05	IPO4
XM_015273752.2	2.9175	6.405	1.13447	0.00753993	WWC3
XM_015273811.2	9.335	30.005	1.68448	0.000708049	PRKAG1
XM_015273812.2	25.3525	9.82	-1.36833	0.0048336	PRKAG1
XM_015274245.2	4.6	9.5825	1.05877	0.0185997	BIVM
XM_015274333.2	0.001	0.6925	9.43567	0.00345934	FARP1
XM_015274391.2	0.001	0.8975	9.80977	0.00066572	SBF1
XM_015274431.2	0.1775	0.001	-7.47168	0.036829	MBNL2
XM_015274440.2	0.6225	0.001	-9.28193	0.00985144	MBNL2
XM_015275130.2	17.385	6.56	-1.40608	0.000211125	MAPKAPK5
XM_015275135.2	1.8025	4.9775	1.46542	0.0409288	GIT2
XM_015275157.2	3.175	9.7025	1.6116	0.00149766	STX2
XM_015275198.2	1.1825	0.001	-10.2076	3.89e-05	CLIP1
XM_015275232.2	0.28	0.001	-8.12928	0.00873911	HIC2
XM_015275234.2	0.001	0.24	7.90689	0.0110083	DACH1
XM_015275257.2	0.09	1.3275	3.88264	0.0215408	ZDHHC8
XM_015275271.2	1.49	6.445	2.11287	0.0209591	CDK2AP1
XM_015275272.2	5.385	17.5925	1.70794	0.011347	CDK2AP1
XM_015275273.2	0.001	0.7825	9.61195	0.00567639	CDK2AP1
XM_015275296.2	2.285	6.0725	1.4101	0.0485581	VPS29
XM_015275324.2	2.05	0.015	-7.09452	5.99e-05	SPECC1L
XM_015275339.2	2.1	5.43	1.37056	0.000939217	KIAA1671
XM_015275377.2	1.2225	4.035	1.72273	0.00230994	SMTN
XM_015275398.2	14.0525	5.73	-1.29422	0.000504522	GCN1
XM_015275402.2	0.085	0.001	-6.40939	0.0464834	MSI1
XM_015275403.2	0.001	0.155	7.27612	0.0335203	MSI1
XM_015275405.2	8.2375	3.9675	-1.05398	0.0244311	MSI1
XM_015275493.2	0.001	2.9125	11.508	6.39e-06	GRK3
XM_015275530.2	0.001	0.4575	8.83763	0.00806069	SSH1
XM_015275602.2	0.2725	0.001	-8.09011	0.034384	PITPNM2
XM_015275637.2	1.275	5.1825	2.02315	0.000183441	MMP17
XM_015275647.2	3.8725	8.4925	1.13292	0.00922095	ULK1
XM_015275713.2	2.47	6.1375	1.31314	0.0404329	HBP1
XM_015275716.2	121.558	31.6675	-1.94056	1.78e-07	NAMPT
XM_015275727.2	2.27	7.105	1.64614	0.0298114	PMPCB
XM_015275787.2	0.2775	1.3675	2.30098	0.00306793	PRKAR2B
XM_015275835.1	0.9975	3.1825	1.67377	0.0391531	KCNG2
XM_015275837.2	0.001	0.2825	8.14211	0.0439937	KCNG2
XM_015275877.2	1.4875	5.9175	1.9921	0.00169827	RBM24
XM_015275922.2	0.0575	0.665	3.53172	0.0468684	TPPP
XM_015275924.2	0.001	0.32	8.32193	0.0351379	ADNP2
XM_015275937.2	6.0025	14.91	1.31264	0.00374267	NFATC1
XM_015275938.2	1.265	0.08	-3.98299	0.0117471	NFATC1
XM_015275940.2	3.45	9.1025	1.39967	0.00244453	NFATC1
XM_015275967.2	0.001	0.3775	8.56033	3.64e-05	ATXN1
XM_015275981.2	0.001	0.3525	8.46148	0.0336457	THSD1
XM_015276068.2	0.001	0.28	8.12928	0.0407046	KIDINS220
XM_015276072.2	0.5275	2.9975	2.50652	0.0269943	ASAP2
XM_015276086.2	2.6225	5.4825	1.06389	0.0138596	ROCK2
XM_015276089.2	0.4925	0.0075	-6.03709	0.0196575	LPIN1
XM_015276130.2	0.0725	1.08	3.89691	0.0320472	SMAD1
XM_015276227.2	8.6475	38.7925	2.16542	7.08e-06	ACSL1
XM_015276259.2	0.001	0.51	8.99435	0.0128663	SEC31A
XM_015276275.2	0.06	9.085	7.24238	7.34e-07	MYOZ2
XM_015276312.2	4.04	0.001	-11.9801	1.33e-07	PDLIM5
XM_015276313.2	319.03	24.6375	-3.69476	4.62e-20	PDLIM5
XM_015276314.2	20.55	220.222	3.42175	1.9e-15	PDLIM5
XM_015276341.2	0.001	0.41	8.67948	0.0319374	RCBTB1
XM_015276360.2	0.09	0.6525	2.85798	0.0276828	NDST3
XM_015276362.2	0.0925	0.55	2.57191	0.047481	PRSS12
XM_015276368.2	0.001	0.5525	9.10983	6.16e-06	PDE5A
XM_015276371.2	0.001	0.4725	8.88417	0.0468809	NDNF
XM_015276410.2	4.9025	1.515	-1.6942	0.00700799	RCBTB2
XM_015276413.2	7.8775	3.8175	-1.04511	0.0168901	RUFY3
XM_015276431.2	228.428	86.2625	-1.40493	9.66e-05	STBD1
XM_015276540.2	2.155	6.2475	1.53559	0.00269172	GALNT7
XM_015276580.2	34.82	14	-1.31449	0.00681438	ETNPPL
XM_015276591.2	20.0725	2.9075	-2.78737	0.000134038	SLC25A30
XM_015276625.2	0.0225	0.7625	5.08274	0.000999149	KCND2
XM_015276660.2	1.665	0.001	-10.7013	1.71e-06	SH3D19
XM_015276668.2	0.6575	0.001	-9.36085	0.014064	GATB
XM_015276679.2	0.3525	0.001	-8.46148	0.0173763	PRMT9
XM_015276717.2	2.0475	4.245	1.0519	0.0402775	OTUD4
XM_015276730.2	0.001	5.995	12.5495	3.06e-27	ATP2B1
XM_015276745.2	0.365	0.001	-8.51175	0.0245432	MAP4K5
XM_015276782.2	0.9975	9.235	3.21072	0.000484986	ATP2B1
XM_015276799.2	1.7075	5.33	1.64225	0.0295339	PER2
XM_015276800.2	0.001	0.415	8.69697	0.0213041	PER2
XM_015276846.2	26.455	74.775	1.49902	0.000226662	ADIPOQ
XM_015276879.2	10.91	3.9725	-1.45753	0.00506592	TFDP2
XM_015276898.2	6.7925	17.4925	1.36472	0.006996	SERPINE2
XM_015276955.2	1.155	0.001	-10.1737	6.25e-05	ATP2B1
XM_015276964.2	2.2725	0.5575	-2.02724	0.0101933	TRIP12
XM_015276969.2	7.365	2.305	-1.67592	0.000185163	TRIP12
XM_015276970.2	2.7725	0.6	-2.20815	0.00296074	TRIP12
XM_015276973.2	0.001	0.35	8.45121	0.00261184	ZBTB38
XM_015276976.2	0.001	0.14	7.12928	0.0211616	ZBTB38
XM_015277035.2	0.1375	2.275	4.04836	0.0477965	TBC1D4
XM_015277040.2	0.0775	1	3.68966	0.0377046	PXYLP1
XM_015277049.2	0.095	0.001	-6.56986	0.042485	CLSTN2
XM_015277078.2	0.48	6.24	3.70044	0.0403338	PTTG1IP
XM_015277109.2	3.43	9.455	1.46287	0.0342514	KLHL30
XM_015277124.2	0.001	0.1525	7.25267	0.0316839	UBXN7
XM_015277158.2	0.001	0.175	7.45121	0.0300611	MAP3K13
XM_015277204.2	2.1625	0.1825	-3.56673	0.003445	ATG16L1
XM_015277206.2	0.415	0.001	-8.69697	0.00187753	ATG16L1
XM_015277227.2	1.7325	4.33	1.32151	0.0197708	HMGCR
XM_015277230.2	0.365	3.595	3.30002	0.0422245	TLN1
XM_015277243.2	0.001	0.6075	9.24674	0.0196288	CNTFR
XM_015277245.2	0.001	0.245	7.93664	0.0138742	MYCBP2
XM_015277252.2	6.37	14.5325	1.18992	0.00634862	HMGCS1
XM_015277260.2	5.3325	22.3525	2.06755	0.000666896	TPM2
XM_015277262.2	0.001	1.6075	10.6506	0.00775185	TPM2
XM_015277263.1	39.7425	9591.18	7.91488	5.35e-48	TPM2
XM_015277269.2	0.001	1.06	10.0498	0.000632527	TPM2
XM_015277279.1	0.23	0.001	-7.84549	0.00334084	MYCBP2
XM_015277335.2	0.001	0.1925	7.58871	0.0178397	FYB
XM_015277343.2	0.001	0.19	7.56986	0.0486252	FYB
XM_015277363.2	8.695	2.355	-1.88446	0.01481	IL11RA
XM_015277395.2	2.265	8.475	1.9037	0.0411855	ZNF532
XM_015277404.2	1.5325	0.001	-10.5817	1.86e-05	CTIF
XM_015277426.2	0.001	0.135	7.07682	0.00576087	SETBP1
XM_015277434.2	2.7175	6.675	1.29649	0.0274634	TES
XM_015277481.2	0.775	0.001	-9.59805	0.00149316	RUSC2
XM_015277496.2	0.6625	1.995	1.5904	0.0395806	CCBE1
XM_015277519.2	1.0725	3.1	1.53129	0.00309823	LOC427439
XM_015277552.2	0.6425	6.155	3.25999	0.0102346	NNT
XM_015277617.2	0.001	0.2175	7.76487	0.0104899	MAST4
XM_015277621.1	0.1925	0.001	-7.58871	0.0429345	MAST4
XM_015277627.2	0.2775	1.8875	2.76592	0.0281742	POSTN
XM_015277642.2	0.1	0.6275	2.64962	0.024802	ANKRD31
XM_015277659.2	0.001	0.215	7.74819	0.00586528	ARHGEF28
XM_015277663.2	2.5375	0.1225	-4.37255	0.00580745	SBF1
XM_015277689.2	1.6175	0.001	-10.6595	1.85e-05	GJB6
XM_015277764.2	8.42	17.81	1.0808	0.00833336	CYFIP1
XM_015277766.2	1.7375	4.5575	1.39123	0.0126793	NIPA1
XM_015277824.2	27.875	56.745	1.02552	0.0218835	COL4A1
XM_015277841.1	0.001	3	11.5507	6.23e-06	PDS5B
XM_015277843.2	0.001	0.1825	7.51175	0.00296152	MCF2L
XM_015277860.2	9.0475	2.5525	-1.82561	0.0129011	ANKRD10
XM_015277863.2	0.001	0.32	8.32193	0.0104692	EDAR
XM_015277872.2	14.8675	6.645	-1.16182	0.00388773	NAXD
XM_015277874.1	0.9525	0.001	-9.89558	4.51e-05	NAXD
XM_015277883.2	4.5	25.315	2.492	9.73e-09	IRS2
XM_015277884.2	0.275	2.09	2.926	0.000231932	IRS2
XM_015277886.2	1.6725	16.67	3.31718	1.18e-11	IRS2
XM_015277893.2	0.001	0.32	8.32193	0.00745843	ATP11A
XM_015277913.2	10.3275	4.4725	-1.20734	0.0419301	CHAMP1
XM_015277932.2	0.3625	0.001	-8.50184	0.0106428	ROCK1
XM_015277950.2	4.7325	11.18	1.24025	0.0013524	EMILIN2
XM_015277966.2	0.045	1.195	4.73094	0.00176853	ABHD3
XM_015278036.2	0.9625	0.001	-9.91064	0.000564269	NRXN1
XM_015278041.2	7.93	2.5425	-1.64107	0.0175553	MEIS1
XM_015278059.2	0.001	0.4275	8.73978	0.00288122	B3GNT2
XM_015278085.2	0.001	0.405	8.66178	0.0137498	LCLAT1
XM_015278100.2	2.3325	0.085	-4.77827	0.00442748	EHBP1
XM_015278102.2	0.4375	0.001	-8.77314	0.0151787	EHBP1
XM_015278105.2	0.001	0.7375	9.5265	0.00465073	EHBP1
XM_015278143.2	0.32	0.001	-8.32193	0.0246299	PDGFD
XM_015278154.2	2.065	5.68	1.45975	0.00464778	CHRDL1
XM_015278165.2	0.535	0.001	-9.0634	0.00946026	BTK
XM_015278169.2	0.001	0.7575	9.5651	0.0167929	BTK
XM_015278176.2	1.055	3.8525	1.86855	0.00645453	DCX
XM_015278238.2	2.1675	5.8175	1.42437	0.0457201	PLS3
XM_015278289.2	0.34	0.001	-8.40939	0.00504579	VAMP7
XM_015278376.2	2.1975	5.21	1.24542	0.0315339	MID2
XM_015278436.2	0.2225	0.001	-7.79766	0.0258087	SLC6A14
XM_015278437.2	0.001	0.3125	8.28771	0.0394328	SLC6A14
XM_015278496.2	0.0775	0.6775	3.12795	0.00447137	PCDH11X
XM_015278518.2	0.255	1.1325	2.15094	0.0210754	STARD13
XM_015278520.2	0.53	2.3325	2.13781	0.0135671	STARD13
XM_015278536.2	0.001	0.155	7.27612	0.0230523	CNGA2
XM_015278575.2	3.2	9.31	1.54071	0.000144747	ARHGEF9
XM_015278583.2	4.8125	14.1	1.55084	0.000204069	VEGFRKDRL
XM_015278585.2	0.0225	0.365	4.0199	0.0412805	WASF3L
XM_015278599.2	0.25	0.001	-7.96578	0.0341325	PAK3
XM_015278607.2	0.001	0.2325	7.86109	0.0163776	COL4A5
XM_015278628.2	24.9475	4.42	-2.49678	8.04e-07	TMEM255A
XM_015278629.2	8.075	2.7275	-1.56588	0.0109916	TMEM255A
XM_015278637.2	0.01	0.1625	4.02237	0.0344525	IL1RAPL2
XM_015278667.2	0.001	3.5025	11.7742	4.77e-14	HK1
XM_015278668.2	1.455	4.6575	1.67854	0.0328172	SGMS1
XM_015278674.2	0.001	0.3975	8.63481	0.0377421	SGMS1
XM_015278726.2	0.001	0.18	7.49185	0.0116149	COL13A1
XM_015278742.2	4.1225	10.0425	1.28453	0.0043717	PEAK1
XM_015278774.2	9344.1	3445.93	-1.43916	8.66e-06	TPM1
XM_015278786.2	7543.85	3298.32	-1.19357	0.000743713	TPM1
XM_015278788.2	18.5975	44.555	1.26048	0.000746635	TPM1
XM_015278795.2	195.498	62.005	-1.65669	7.71e-05	PKM
XM_015278796.2	2107.6	527.775	-1.9976	6.92e-05	PKM
XM_015278832.2	0.001	0.1525	7.25267	0.0248063	LOC101749023
XM_015278884.2	0.001	2.2775	11.1532	0.0066516	WDR61
XM_015278886.2	12.58	29.5925	1.2341	0.00637199	IDH3A
XM_015278901.2	0.3175	2.5025	2.97854	0.0275681	CGNL1
XM_015278934.2	2.3375	5.2325	1.16253	0.0152621	TBC1D2B
XM_015278999.2	0.63	1.7825	1.50048	0.0118511	OTUD7A
XM_015279003.2	0.001	0.1525	7.25267	0.0147	OTUD7A
XM_015279012.2	0.92	0.025	-5.20163	0.000437481	TLN2
XM_015279013.2	0.001	0.18	7.49185	0.0469975	TMEM266
XM_015279019.2	109.23	27.855	-1.97136	1.59e-08	UBE2Q2
XM_015279047.2	0.001	1.695	10.7271	1.88e-06	NEO1
XM_015279097.1	1.9075	0.001	-10.8975	9.46e-11	ALPK3
XM_015279101.2	0.05	0.8	4	0.00388074	SHF
XM_015279112.2	7.955	3.9375	-1.01458	0.0120266	CNOT1
XM_015279145.2	1.5275	0.2725	-2.48684	0.028247	GNAO1
XM_015279180.2	0.001	0.215	7.74819	0.00379305	FAM65A
XM_015279191.2	5.7375	43.86	2.93441	6.13e-08	TPPP3
XM_015279218.2	5.09	13.2075	1.37562	0.000526774	PDPR
XM_015279242.2	0.001	0.335	8.38802	0.0449365	OSGIN1
XM_015279249.2	0.335	1.3675	2.02931	0.027731	ZDHHC20
XM_015279336.1	7.0675	0.3525	-4.3255	0.0310813	AK1
XM_015279341.2	0.04	0.7425	4.21432	0.0213053	TNC
XM_015279342.2	0.13	1.115	3.10046	0.00243959	TNC
XM_015279345.2	1.2825	5.3375	2.05721	0.000149076	TNC
XM_015279369.2	0.2275	0.001	-7.82972	0.01694	GARNL3
XM_015279409.2	29.61	13.1875	-1.16691	0.00657644	NEK6
XM_015279415.2	0.795	0.001	-9.63481	0.00305331	STRBP
XM_015279419.2	3.31	0.445	-2.89495	0.0242669	STRBP
XM_015279422.2	1.21	0.1875	-2.69004	0.031987	STRBP
XM_015279424.2	1.9875	0.3875	-2.35869	0.000218942	STRBP
XM_015279457.2	0.3275	0.001	-8.35535	0.0405672	FUBP3
XM_015279482.2	0.91	0.055	-4.04836	0.0473578	SH3GLB2
XM_015279550.2	0.001	0.3125	8.28771	0.0465989	DNM1
XM_015279573.2	0.92	0.035	-4.71621	0.00535493	CRB2
XM_015279584.2	0.001	0.46	8.84549	0.000668853	NR6A1
XM_015279681.2	0.001	0.27	8.07682	0.0261854	GSL
XM_015279685.2	3.13	7.3375	1.22913	0.00916216	FAM129B
XM_015279695.2	0.2275	0.001	-7.82972	0.000745116	DYNC2H1
XM_015279705.2	3.8525	0.001	-11.9116	0.000217976	ST6GALNAC6
XM_015279748.2	12.72	5.735	-1.14923	0.018053	RAPGEF1
XM_015279758.2	0.335	1.69	2.33479	0.0177392	NTNG2
XM_015279759.2	0.0325	1.86	5.83872	1.34e-05	NTNG2
XM_015279790.2	2.1175	0.0525	-5.3339	0.000696578	RXRA
XM_015279845.1	0.1575	0.001	-7.29921	0.0391985	SCAI
XM_015279859.2	0.395	0.001	-8.62571	0.0203539	RALGPS1
XM_015279864.2	1.2225	3.81	1.63996	0.0133336	FAAP100
XM_015279868.2	0.265	0.96	1.85704	0.034616	SDK2
XM_015279869.2	0.0175	3.4375	7.61786	6.51e-09	SSTR2
XM_015279896.2	10.0425	2.2925	-2.13112	0.0280257	COG1
XM_015279903.2	7.0875	15.6125	1.13935	0.00519995	TEX2
XM_015279912.2	3.265	9.305	1.51092	0.0196196	PECAM1
XM_015279970.2	0.1775	0.001	-7.47168	0.0170376	BPTF
XM_015279980.2	1.5975	4.0725	1.3501	0.0234844	PITPNC1
XM_015279981.2	0.001	0.3125	8.28771	0.000577363	PITPNC1
XM_015279988.2	0.001	0.2375	7.89178	0.0379919	ARNT
XM_015280040.2	3.4075	8.625	1.33981	0.000745645	NOX4
XM_015280047.2	0.0125	0.455	5.18587	0.0174144	SETDB1
XM_015280055.1	30.015	74.005	1.30194	0.000154464	NDUFS2
XM_015280079.2	2.81	0.07	-5.32707	6.99e-10	NFIB
XM_015280119.2	0.9775	0.0525	-4.21871	0.0153776	MPDZ
XM_015280122.2	0.001	0.6875	9.42522	0.000125966	MPDZ
XM_015280206.2	0.77	0.02	-5.26679	0.0125424	RFX3
XM_015280229.2	0.001	0.2075	7.69697	0.0426513	RAB30
XM_015280233.2	25.1425	2.395	-3.39203	2.59e-11	ALDH1A1
XM_015280245.1	1.2575	4.81	1.93548	0.0499353	TJP2
XM_015280258.2	0.1875	0.001	-7.55075	0.00525702	SEMA4D
XM_015280264.2	0.001	0.1475	7.20457	0.0220147	SEMA4D
XM_015280269.2	20.1575	81.425	2.01416	3.4e-06	ANXA1
XM_015280290.2	26.455	113.088	2.09583	0.000147061	ZFAND5
XM_015280293.2	0.001	0.1075	6.74819	0.00955877	TMC1
XM_015280299.2	7.25	15.47	1.09342	0.0158296	ME3
XM_015280307.2	0.001	0.24	7.90689	0.0490515	AGTPBP1
XM_015280310.2	12.655	5.475	-1.20878	0.0154882	AGTPBP1
XM_015280311.2	2.5725	0.001	-11.329	0.000543233	NAA35
XM_015280312.2	0.825	0.001	-9.68825	0.00218425	NAA35
XM_015280321.1	0.001	6.3625	12.6354	6.52e-43	LOC770548
XM_015280358.2	0.001	5.69	12.4742	8.6e-47	PRUNE2
XM_015280360.2	0.6275	1.57	1.32308	0.0335189	PRUNE2
XM_015280414.2	8.6075	78.12	3.18203	2.06e-13	LPL
XM_015280432.2	0.085	1.295	3.92935	0.0423725	RNF170
XM_015280485.2	0.001	0.315	8.29921	0.0277234	PCGF3
XM_015280513.2	0.8675	5.2325	2.59256	0.000115062	PANX1
XM_015280516.2	0.075	0.5725	2.93231	0.0474874	PANX1
XM_015280518.2	0.001	0.5675	9.14848	0.00312666	TMEM38B
XM_015280529.2	1.09	4.725	2.11599	0.00169219	CAST
XM_015280577.2	3.0625	8.4175	1.45868	0.00480978	AKAP2
XM_015280586.2	0.6925	2.9	2.06617	0.000565181	VCAN
XM_015280589.2	6.58	87.2125	3.72838	5.25e-20	TMOD1
XM_015280601.2	0.001	0.3475	8.44087	0.038133	FAM76B
XM_015280670.2	0.001	1.0325	10.0119	1.22e-05	TBC1D2
XM_015280672.2	0.245	0.001	-7.93664	0.00749234	TBC1D2
XM_015280714.2	0.001	0.575	9.16742	0.0343172	ATG10
XM_015280726.2	1.385	0.045	-4.94382	0.0325855	SUSD1
XM_015280728.2	0.001	0.6475	9.33874	0.00168837	PICALM
XM_015280858.2	1.235	0.001	-10.2703	0.00542274	UVRAG
XM_015280865.2	7.1875	3.5475	-1.01869	0.0159422	NUMA1
XM_015280868.2	0.001	0.1375	7.10329	0.00306967	PTPRZ1
XM_015280879.2	0.0725	0.001	-6.17991	0.0360729	PTPRZ1
XM_015280940.2	0.001	2.16	11.0768	0.000279859	FAM160A2
XM_015280964.1	79.6925	18.3225	-2.12083	0.00037429	UCP3
XM_015280994.2	13.08	30.5625	1.2244	0.000986427	P2RY2
XM_015281023.2	94.4725	31.68	-1.57632	2.41e-06	ABCF2
XM_015281036.2	3.145	1.21	-1.37805	0.0134393	SMARCD3
XM_015281049.2	0.0425	43.23	9.99035	2.37e-38	MYL3
XM_015281050.2	0.001	16.355	13.9974	3.01e-16	MYL3
XM_015281082.2	0.001	1.0675	10.06	0.00718033	IBA57
XM_015281085.2	0.001	0.2575	8.00843	0.00595384	GJC2
XM_015281092.2	0.001	0.4075	8.67066	0.0241574	KLHL18
XM_015281101.2	0.455	0.001	-8.82972	0.00603993	MAPKKK3L
XM_015281118.2	0.0075	0.3325	5.47032	0.0408013	PLCD1
XM_015281150.2	1.39	10.495	2.91655	1.13e-07	KCNH2
XM_015281168.2	16.215	35.0425	1.11178	0.00642219	MAP4
XM_015281210.2	23.2525	9.235	-1.3322	0.00564278	ZCRB1
XM_015281233.2	0.845	2.9625	1.80979	0.0359508	PPHLN1
XM_015281274.2	0.001	0.5475	9.09672	0.0011961	NEBL
XM_015281275.2	0.78	4.035	2.37102	3.39e-06	NEBL
XM_015281290.2	11.005	34.7775	1.66	4.95e-06	NRP1
XM_015281297.2	44.065	6.1425	-2.84274	8.99e-10	PON2
XM_015281381.1	0.2625	1.205	2.19864	0.0211098	ARHGAP21
XM_015281393.2	0.9625	0.001	-9.91064	0.0106595	RPAP3
XM_015281404.2	0.001	0.15	7.22882	0.0136288	ATP23
XM_015281408.2	37.25	0.001	-15.185	1.05e-42	BZW2
XM_015281443.2	0.5425	9.9425	4.19591	3.08e-19	SLC16A7
XM_015281456.2	0.001	2.2125	11.1115	5.85e-06	HNRNPA2B1
XM_015281458.2	0.001	0.55	9.10329	0.0218657	HNRNPA2B1
XM_015281459.2	0.635	14.5225	4.51539	9.92e-13	SLC16A7
XM_015281487.2	7.5175	3.615	-1.05626	0.0373066	SATB1
XM_015281501.1	8.5525	24.325	1.50802	4.61e-05	CDV3
XM_015281536.2	0.001	1.48	10.5314	1.37e-06	ELMO1
XM_015281541.2	0.001	0.3775	8.56033	0.0247508	ELMO1
XM_015281544.2	0.001	0.8425	9.71853	0.0210484	ELMO1
XM_015281557.2	0.245	0.001	-7.93664	0.036072	GLI3
XM_015281713.2	1.62	0.37	-2.1304	0.0393279	ARPP21
XM_015281735.2	1.24	0.001	-10.2761	0.000495007	TMEM42
XM_015281782.2	0.0875	1.175	3.74723	0.0277124	RBMS3
XM_015281792.2	0.0925	3.5975	5.2814	0.000264806	LRRC3B
XM_015281802.2	1.0225	12.405	3.60075	6.3e-09	ZNF385D
XM_015281830.2	0.001	0.1475	7.20457	0.00728369	OSBPL3
XM_015281835.2	0.015	0.51	5.08746	0.00204549	OSBPL3
XM_015281837.2	0.1975	0.83	2.07126	0.0277378	OSBPL3
XM_015281841.2	0.001	0.5875	9.19845	0.000230064	MPP6
XM_015281856.2	5.78	13.7475	1.25003	0.0148461	RAPGEF5
XM_015281857.1	0.001	0.1925	7.58871	0.0407139	NAV3
XM_015281882.1	0.1175	0.001	-6.87652	0.0411563	NAV3
XM_015281884.2	0.1925	0.001	-7.58871	0.00400402	THSD7A
XM_015281904.2	10.565	4.29	-1.30024	0.0376655	UMAD1
XM_015281919.2	0.1575	0.001	-7.29921	0.0232245	PPP1R9A
XM_015281921.2	0.001	0.55	9.10329	0.000980591	PPP1R9A
XM_015281945.2	3.795	0.0475	-6.32003	1.02e-05	ACCSL
XM_015281975.2	0.06	1.04	4.11548	0.0207638	ADAM22
XM_015281979.2	0.001	0.27	8.07682	0.00739186	ADAM22
XM_015281999.2	13.755	5.6775	-1.27663	0.00392965	HACD1
XM_015282000.2	46.69	22.9975	-1.02164	0.00916535	HACD1
XM_015282011.2	0.001	0.305	8.25267	0.00997135	CACNB2
XM_015282018.2	0.4775	0.001	-8.89936	0.00857484	MLLT10
XM_015282029.2	0.001	0.2025	7.66178	0.0248712	KIAA1217
XM_015282045.2	0.2	0.001	-7.64386	0.000508873	THNSL1
XM_015282060.2	0.0425	0.5175	3.60602	0.0213886	LOC101750112
XM_015282111.2	7.8875	23.875	1.59786	2.78e-06	SVIL
XM_015282130.2	2.2175	0.2975	-2.89797	0.00949652	WDR37
XM_015282131.2	1.885	4.805	1.34997	0.0145763	WDR37
XM_015282133.2	9.32	19.2925	1.04964	0.00810585	LARP4B
XM_015282137.2	14.2325	6.345	-1.1655	0.00153955	LARP4B
XM_015282161.2	0.001	0.37	8.53138	0.0404548	CDH20
XM_015282188.2	10.0725	4.945	-1.02638	0.0341531	MYLK4
XM_015282190.2	0.001	47.345	15.5309	1.43e-78	MYLK4
XM_015282191.2	2.5725	0.715	-1.84716	0.00999064	MYLK4
XM_015282242.2	0.001	8.5075	13.0545	1.53e-05	FAM134B
XM_015282266.2	0.001	0.2625	8.03617	0.0292552	SEMA5A
XM_015282267.2	1.9025	4.6825	1.29938	0.028583	SEMA5A
XM_015282281.2	0.0875	0.6775	2.95287	0.0399698	PAPD7
XM_015282287.2	0.2725	0.001	-8.09011	0.028833	PAPD7
XM_015282317.2	0.4075	1.4175	1.79848	0.0351606	COBL
XM_015282358.2	2.53	5.255	1.05455	0.0237629	FHOD3
XM_015282366.2	0.001	0.2025	7.66178	0.0131986	IRX2
XM_015282369.2	0.001	0.4675	8.86882	0.000275859	INVS
XM_015282405.2	0.235	4.6575	4.30882	1.11e-09	NR4A3
XM_015282406.2	0.095	2.9325	4.94806	0.000316949	NR4A3
XM_015282414.2	7.695	41.565	2.43338	1.53e-07	ACOT13
XM_015282417.2	0.8225	0.001	-9.68387	0.00510161	NRF1
XM_015282428.2	3.0675	7.2325	1.23743	0.0328916	PRICKLE1
XM_015282440.2	0.001	0.6225	9.28193	0.00862132	PRICKLE1
XM_015282456.2	3.35	10.8375	1.6938	9.08e-05	LDLRAD4
XM_015282459.2	0.001	0.2125	7.73132	0.0407087	LDLRAD4
XM_015282475.2	0.5125	0.001	-9.00141	0.0116774	CEP192
XM_015282550.2	0.7875	5.5325	2.81258	0.00250395	PTPRM
XM_015282551.2	1.7225	4.8675	1.49868	0.00661489	PTPRM
XM_015282564.2	0.19	0.001	-7.56986	0.0169383	EPB41L3
XM_015282570.2	0.001	0.2425	7.92184	0.0219035	EPB41L3
XM_015282584.2	3.505	155.602	5.47231	3.1e-10	MYL12A
XM_015282650.2	18.525	3.845	-2.26842	0.000273912	CEBPD
XM_015282654.2	1.88	4.92	1.38793	0.0443721	RB1CC1
XM_015282688.2	3.165	6.525	1.04377	0.0200882	CHCHD7
XM_015282748.2	1.0925	8.9775	3.03868	0.0237956	ADHFE1
XM_015282782.2	2.31	5.8275	1.33498	0.0428094	STAU2
XM_015282811.2	5.545	1.9975	-1.47299	0.00643473	WWP1
XM_015282817.2	22.645	9.945	-1.18715	0.000742299	WWP1
XM_015282818.2	2.2025	0.6375	-1.78864	0.0481413	WWP1
XM_015282868.2	2.885	7.685	1.41347	5.54e-05	ZFHX4
XM_015282874.2	46.075	10.4575	-2.13945	1.61e-09	JPH1
XM_015282875.2	101.052	36.1125	-1.48453	4.97e-06	JPH1
XM_015282902.2	0.2425	1.605	2.72652	0.00450286	SULF1
XM_015282904.2	9.7625	4.795	-1.02572	0.00429374	SLCO5A1
XM_015282943.2	0.9575	2.0925	1.12788	0.0282492	PTPRB
XM_015282946.2	31.4075	65.38	1.05774	0.00203371	PTPRB
XM_015282969.2	0.001	0.7575	9.5651	0.00436606	RNF19A
XM_015283057.2	0.095	1.805	4.24793	0.0031193	KCNC2
XM_015283076.2	0.08	1.51	4.2384	0.00226477	KCNC2
XM_015283079.2	0.001	0.57	9.15482	0.0405416	SLA
XM_015283086.2	0.44	0.001	-8.78136	0.000142168	PHF20L1
XM_015283108.2	58.7075	132.532	1.17473	0.01012	FBXO32
XM_015283152.2	2.18	5.21	1.25696	0.0148772	PHLDA1
XM_015283159.2	0.3975	0.001	-8.63481	0.025583	TBC1D31
XM_015283161.2	0.001	0.41	8.67948	0.0247447	ZHX2
XM_015283174.1	0.001	0.3775	8.56033	0.00451193	COL22A1
XM_015283219.2	6.515	13.085	1.00608	0.0128875	LOC776273
XM_015283226.2	0.1125	0.001	-6.81378	0.0467199	ADGRB1
XM_015283229.2	1.0275	2.385	1.21485	0.0476698	TSNARE1
XM_015283305.2	0.001	0.16	7.32193	0.0214428	BCL11A
XM_015283350.2	23.6925	47.86	1.01439	0.00555298	SPTBN1
XM_015283351.2	1.7275	4.24	1.29538	0.0157759	SPTBN1
XM_015283507.2	11.88	54.66	2.20195	2.9e-08	COQ8A
XM_015283517.2	0.001	0.7025	9.45635	0.00135016	CDC42BPA
XM_015283522.2	7.33	19.595	1.4186	0.000192368	ITPKB
XM_015283533.2	0.001	0.1575	7.29921	0.036996	LOC101747958
XM_015283577.2	0.37	0.001	-8.53138	0.00251069	C1H12orf50
XM_015283596.2	2.5125	0.001	-11.2949	1.42e-12	ENAH
XM_015283599.2	4.9375	67.4975	3.77298	4.07e-22	ENAH
XM_015283605.2	2.6225	8.7575	1.73958	0.000411568	ENAH
XM_015283611.2	0.001	0.285	8.15482	0.0176612	EIF2AK2
XM_015283614.2	0.001	0.125	6.96578	0.0358107	CENPF
XM_015283619.2	2.4275	6.4275	1.40479	0.00384136	EPAS1
XM_015283620.2	0.001	0.605	9.24079	4.63e-07	PROX1
XM_015283622.2	0.7075	3.035	2.10089	0.000207128	PROX1
XM_015283624.2	11.9675	4.9775	-1.26563	0.00710675	HSP90AB1
XM_015283628.2	0.001	0.2975	8.21675	0.0300004	LBR
XM_015283634.2	2.68	9.495	1.82493	8.31e-05	C3H1orf95
XM_015283722.2	0.185	1.06	2.51847	0.0438634	LTBP1
XM_015283765.2	1.67	3.6875	1.14279	0.0103006	BIRC6
XM_015283771.2	0.2	0.001	-7.64386	0.0335212	ABCC10
XM_015283825.2	10.9875	1.8125	-2.59981	3.41e-07	SRBD1
XM_015283861.2	0.001	0.3725	8.5411	0.00192196	SERTAD4
XM_015283870.2	0.05	1.24	4.63227	0.0243419	TMEM206
XM_015283871.2	0.001	0.64	9.32193	0.0140405	TMEM206
XM_015283878.2	96.435	46.4825	-1.05287	0.0248696	ATF3
XM_015283894.2	0.27	0.001	-8.07682	0.000163521	USH2A
XM_015283895.2	0.5075	0.001	-8.98726	3e-05	USH2A
XM_015283899.2	0.86	0.001	-9.74819	0.000155729	MARK1
XM_015283981.2	3.8175	8.475	1.15059	0.00194979	AKT3
XM_015284004.2	16.2425	89.66	2.46469	1.01e-12	QKI
XM_015284065.2	0.001	0.755	9.56033	0.0343391	RNASET2
XM_015284131.2	0.001	0.6175	9.2703	0.00116159	ARHGAP18
XM_015284171.2	0.001	0.1525	7.25267	0.0309738	AHI1
XM_015284187.2	1.4525	5.76	1.98753	0.000280922	TNFAIP3
XM_015284201.2	0.1225	0.001	-6.93664	0.0339858	HIVEP2
XM_015284216.2	0.1125	4.455	5.30743	0.000499583	SYNJ2
XM_015284232.2	2.1375	4.6725	1.12827	0.00991815	ARID1B
XM_015284264.2	1.8375	0.001	-10.8435	0.00819174	RMND1
XM_015284267.2	0.001	1.32	10.3663	0.000314135	ARMT1
XM_015284273.2	0.6375	2.2125	1.79518	0.0449375	LRP11
XM_015284277.2	0.001	0.3175	8.31061	0.0359738	UST
XM_015284296.2	0.001	0.38	8.56986	0.038003	FBXO30
XM_015284305.2	5.86	13.5475	1.20905	0.00146622	UTRN
XM_015284313.1	2.5525	6.97	1.44925	0.0178575	FNDC1
XM_015284320.1	2.205	16.5575	2.90863	1.36e-06	MAP3K4
XM_015284323.1	17.6825	3.6525	-2.27537	0.0183223	MAP3K4
XM_015284325.2	0.2975	4.76	4	9.73e-05	MAP3K4
XM_015284329.2	0.001	0.15	7.22882	0.0314353	PACRG
XM_015284335.2	1.8225	0.001	-10.8317	7.97e-06	PDE10A
XM_015284370.2	8.7075	19.02	1.12719	0.00689295	SMOC2
XM_015284379.2	14.125	6.6975	-1.07656	0.034192	GNPAT
XM_015284407.2	3.3375	0.195	-4.09722	0.00502707	SLC35F3
XM_015284488.2	0.34	0.001	-8.40939	0.0265416	DCBLD1
XM_015284551.2	0.555	4.7675	3.10267	0.00118645	AFG1L
XM_015284580.2	1.055	43.7125	5.37273	4.02e-07	PVALB
XM_015284666.2	19.4475	6.2225	-1.64402	0.000886121	TMPO
XM_015284675.2	29.8625	76.4175	1.35557	3.85e-05	SLC25A3
XM_015284687.2	3.25	6.885	1.08302	0.00338621	BACH2
XM_015284691.2	0.205	0.001	-7.67948	0.00603347	MDN1
XM_015284718.2	0.001	0.72	9.49185	0.000808981	DOPEY1
XM_015284721.2	0.83	2.7075	1.70578	0.00496143	DOPEY1
XM_015284744.2	0.61	2.58	2.08049	0.00732542	COL12A1
XM_015284759.2	1.4125	0.001	-10.464	0.000535396	FILIP1
[truncated: 1,460 more rows]
