# Supplementary material for: miRNA–mRNA network regulation in the skeletal muscle fiber phenotype of chickens revealed by integrated analysis of miRNAome and transcriptome
Source: Sci Rep. 2020 Jun 30;10:10619. doi: 10.1038/s41598-020-67482-9 (PMC7326969; doi:10.1038/s41598-020-67482-9)
Supplement: Supplementary file 5 — Supplementary table S4 [file 41598_2020_67482_MOESM5_ESM.xlsx]

## Sheet: Sheet1
miRNA-mRNA network regulation in the skeletal muscle fiber phenotype of chickens revealed by integrated analysis of miRNAome and transcriptome Yifan Liu, Ming Zhang, Yanju Shan, Gaige Ji, Xiaojun Ju, Yunjie Tu, Zhongwei Sheng, Jingfang Xie, Jianmin Zou, and Jingting Shu*
Table S4: Raw data statistic of small RNA-seq.
Sample	Raw reads	High quality	3'adapter null	Insert null	5'adapter	Smaller than 18nt	PolyA	low cutoff	Clean reads
PMM1	13850149 (100%)	13360135 (96.4620%)	46636 (0.3491%)	47876 (0.3583%)	11538 (0.0864%)	372982 (2.7918%)	379 (0.0028%)	296539 (2.2196%)	12584185 (94.1920%)
PMM2	15265125 (100%)	14661362 (96.0448%)	91530 (0.6243%)	164798 (1.1240%)	12503 (0.0853%)	735199 (5.0145%)	819 (0.0056%)	475418 (3.2427%)	13181095 (89.9036%)
PMM3	10929372 (100%)	10722074 (98.1033%)	27657 (0.2579%)	36974 (0.3448%)	9366 (0.0874%)	289500 (2.7000%)	151 (0.0014%)	202635 (1.8899%)	10155791 (94.7185%)
PMM4	14347797 (100%)	14064599 (98.0262%)	34004 (0.2418%)	65209 (0.4636%)	9675 (0.0688%)	334000 (2.3748%)	200 (0.0014%)	237788 (1.6907%)	13383723 (95.1589%)
SART1	10499501 (100%)	10283308 (97.9409%)	27733 (0.2697%)	30013 (0.2919%)	5113 (0.0497%)	450845 (4.3842%)	156 (0.0015%)	202213 (1.9664%)	9567235 (93.0366%)
SART2	10030500 (100%)	9806299 (97.7648%)	33675 (0.3434%)	42054 (0.4288%)	6673 (0.0680%)	248823 (2.5374%)	233 (0.0024%)	237469 (2.4216%)	9237372 (94.1984%)
SART3	13702369 (100%)	13426181 (97.9844%)	40594 (0.3023%)	129164 (0.9620%)	16771 (0.1249%)	287325 (2.1400%)	152 (0.0011%)	210488 (1.5677%)	12741687 (94.9018%)
SART4	13917171 (100%)	13398524 (96.2733%)	72858 (0.5438%)	82029 (0.6122%)	9507 (0.0710%)	511790 (3.8197%)	793 (0.0059%)	380727 (2.8416%)	12340820 (92.1058%)
