# Supplementary material for: miRNA–mRNA network regulation in the skeletal muscle fiber phenotype of chickens revealed by integrated analysis of miRNAome and transcriptome
Source: Sci Rep. 2020 Jun 30;10:10619. doi: 10.1038/s41598-020-67482-9 (PMC7326969; doi:10.1038/s41598-020-67482-9)
Supplement: Supplementary file 6 — Supplementary table S5 [file 41598_2020_67482_MOESM6_ESM.xlsx]

## Sheet: mirna
miRNA-mRNA network regulation in the skeletal muscle fiber phenotype of chickens revealed by integrated analysis of miRNAome and transcriptome Yifan Liu, Ming Zhang, Yanju Shan, Gaige Ji, Xiaojun Ju, Yunjie Tu, Zhongwei Sheng, Jingfang Xie, Jianmin Zou, and Jingting Shu*
Table S5: Expression profile of known miRNAs and novel miRNAs.
id	length	seq	total	PMM1	PMM2	PMM3	PMM4	SART1	SART2	SART3	SART4
gga-miR-1a-3p	21	TGGAATGTAAAGAAGTATGTA	13038271	1497951	1946199	1530088	2179921	1625806	1031863	1516781	1709662
gga-miR-26a-2-5p	22	TTCAAGTAATCCAGGATAGGCT	10176115	1805885	1139768	1104061	1844483	1050006	787150	1525418	919344
gga-miR-26a-5p	21	TTCAAGTAATCCAGGATAGGC	10174535	1805563	1139564	1103851	1844214	1049868	787038	1525223	919214
gga-miR-125b-5p	22	TCCCTGAGACCCTAACTTGTGA	4732313	609955	509914	617599	660871	432767	568851	817944	514412
gga-miR-199-5p	23	CCCAGTGTTCAGACTACCTGTTC	4600019	512236	487331	549060	620282	475004	754730	507261	694115
gga-miR-133a-3p	22	TTGGTCCCCTTCAACCAGCTGT	4249025	583032	308415	688636	832791	411566	530474	639343	254768
gga-miR-99a-5p	22	AACCCGTAGATCCGATCTTGTG	3615301	365946	455410	366194	478329	346584	357200	750937	494701
gga-miR-191-5p	23	CAACGGAATCCCAAAAGCAGCTG	3014113	420341	559973	302093	407365	187614	194852	495259	446616
gga-miR-22-3p	22	AAGCTGCCAGTTGAAGAACTGT	2162179	219656	121507	362348	527111	175643	300399	283802	171713
gga-miR-2954	22	CATCCCCATTCCACTCCTAGCA	1071841	114773	162037	128687	140471	106970	97780	152310	168813
gga-miR-143-3p	22	TGAGATGAAGCACTGTAGCTCG	980398	93889	66753	79390	134674	136545	116310	200578	152259
gga-miR-30d	22	TGTAAACATCCCCGACTGGAAG	960946	96031	71434	80885	102331	161706	142854	172351	133354
gga-miR-148a-3p	22	TCAGTGCACTACAGAACTTTGT	905006	93733	173856	107083	126544	41275	73056	110598	178861
gga-let-7f-5p	22	TGAGGTAGTAGATTGTATAGTT	798547	93603	94449	100931	149607	132324	65723	80849	81061
gga-miR-100-5p	22	AACCCGTAGATCCGAACTTGTG	753552	64093	89241	54961	78536	95903	72112	157325	141381
gga-miR-30c-5p	24	TGTAAACATCCTACACTCTCAGCT	743028	93904	74578	101573	99912	63854	115499	108315	85393
gga-miR-10a-5p	22	TACCCTGTAGATCCGAATTTGT	740284	113583	128445	58254	74952	68216	56391	127992	112451
gga-miR-10b-5p	22	TACCCTGTAGAACCGAATTTGT	699809	101892	163050	65128	70297	53787	49614	97268	98773
gga-miR-27b-3p	21	TTCACAGTGGCTAAGTTCTGC	688813	85166	65625	68521	103139	120564	72484	100125	73189
gga-miR-126-3p	23	TCGTACCGTGAGTAATAATGCGC	659169	48927	43729	53299	77420	52666	111656	161806	109666
gga-miR-30a-5p	22	TGTAAACATCCTCGACTGGAAG	599955	84751	68691	81871	65959	89851	74095	75901	58836
gga-let-7a-5p	22	TGAGGTAGTAGGTTGTATAGTT	592238	69957	86952	64326	86337	110993	44184	64984	64505
gga-let-7j-5p	22	TGAGGTAGTAGGTTGTATAGTT	590726	69766	86622	64169	86185	110739	44061	64843	64341
gga-miR-146b-5p	22	TGAGAACTGAATTCCATAGGCG	536925	45389	59706	39959	71335	80490	56688	111548	71810
gga-miR-101-3p	22	GTACAGTACTGTGATAACTGAA	513014	90443	43146	70555	107036	62764	53617	43380	42073
gga-miR-146c-5p	23	TGAGAACTGAATTCCATGGACTG	463526	49058	81173	43506	71908	58423	34583	64235	60640
gga-miR-128-3p	21	TCACAGTGAACCGGTCTCTTT	434319	44342	57202	62394	79086	45593	40599	52645	52458
gga-miR-181a-5p	23	AACATTCAACGCTGTCGGTGAGT	434142	71980	46272	58644	69637	54878	44139	53036	35556
gga-miR-199-3p	20	TACAGTAGTCTGCACATTGG	405710	53783	51714	41440	62445	43092	41905	54444	56887
gga-miR-126-5p	21	CATTATTACTTTTGGTACGCG	403676	33345	36528	31688	45393	31134	64518	77567	83503
gga-miR-499-5p	23	TTAAGACTTGTAGTGATGTTTAG	356914	778	503	103	195	121991	84319	93182	55843
gga-miR-133c-3p	22	TTGGTCCCCTTCAACCAGCTGC	332221	45399	35719	50233	77912	22112	33378	38792	28676
gga-miR-133b	21	TTGGTCCCCTTCAACCAGCTA	292892	40842	31162	44074	69701	19761	29006	33269	25077
gga-let-7b	22	TGAGGTAGTAGGTTGTGTGGTT	267231	35212	39187	34496	46787	35311	19800	32372	24066
gga-miR-24-3p	22	TGGCTCAGTTCAGCAGGAACAG	247917	33922	23497	22251	40629	20664	23121	49351	34482
gga-miR-363-3p	23	AATTGCACGGTATCCATCTGTAA	245741	32860	35695	41599	48588	15120	26557	25916	19406
gga-miR-92-3p	21	TATTGCACTTGTCCCGGCCTG	244976	31220	32822	32262	33983	23195	21148	44136	26210
gga-miR-145-5p	24	GTCCAGTTTTCCCAGGAATCCCTT	219952	35407	25795	18989	21707	15650	22601	48766	31037
gga-miR-425-5p	23	AATGACACGATCACTCCCGCTGA	199614	25777	31924	32844	30496	18980	18837	21297	19459
gga-miR-30b-5p	22	TGTAAACATCCTACACTCAGCT	181016	21122	8168	18894	23964	17336	43779	30954	16799
gga-miR-365-3p	22	TAATGCCCCTAAAAATCCTTAT	150694	19955	33370	23709	23157	7687	9170	17094	16552
gga-miR-145-3p	21	ATTCCTGGAAATACTGTTCTT	150574	18231	11399	11436	18397	14158	15644	35611	25698
gga-miR-21-5p	22	TAGCTTATCAGACTGATGTTGA	129008	14242	18988	17905	19362	10422	13721	22313	12055
gga-let-7c-5p	22	TGAGGTAGTAGGTTGTATGGTT	128556	13341	18348	15160	18538	18853	10766	18450	15100
gga-let-7g-5p	21	TGAGGTAGTAGTTTGTACAGT	122567	12380	12202	11638	16317	23792	11238	19396	15604
gga-let-7i	21	TGAGGTAGTAGTTTGTGCTGT	116297	11409	12539	13371	18762	17610	11671	19147	11788
gga-miR-30e-3p	21	TTTCAGTCGGATGTTTACAGC	108165	12999	7590	10397	12410	18509	16042	18522	11696
gga-miR-30e-5p	19	TGTAAACATCCTTGACTGG	105196	19708	8450	13260	19330	6230	12844	13534	11840
gga-miR-148b-3p	22	TCAGTGCATCACAGAACTTGGT	104499	13500	14978	10408	15637	10761	8291	18418	12506
gga-miR-206	22	TGGAATGTAAGGAAGTGTGTGG	101332	16406	10645	17753	18746	13287	5420	10555	8520
gga-miR-23b-3p	21	ATCACATTGCCAGGGATTACC	72890	10569	9127	6947	10294	6413	6431	13607	9502
gga-miR-142-5p	22	CCCATAAAGTAGAAAGCACTAC	70536	7866	9123	9071	11737	2773	10084	9168	10714
gga-miR-451	23	AAACCGTTACCATTACTGAGTTT	66296	7257	4334	5495	13181	6915	13068	8429	7617
gga-let-7k-5p	22	TGAGGTAGTAGATTGAATAGTT	59397	3886	5595	3563	6707	14325	6077	7463	11781
gga-miR-19b-3p	23	TGTGCAAATCCATGCAAAACTGA	58810	11207	5940	8985	9246	2508	9625	7244	4055
gga-miR-196-5p	21	TAGGTAGTTTCATGTTGTTGG	51456	307	438	443	343	10226	10439	18676	10584
gga-miR-140-3p	21	CCACAGGGTAGAACCACGGAC	48671	7556	4233	6137	8749	6005	5189	6046	4756
gga-miR-125b-3p	22	ACAAGTCAGGCTCTTGGGACCT	46494	4976	7341	4916	5695	4128	4890	8009	6539
gga-miR-133a-5p	23	AGCTGGTAAAATGGAACCAAATC	46166	7431	3706	7056	6267	4815	6131	6435	4325
gga-miR-30a-3p	22	CTTTCAGTCGGATGTTTGCAGC	45437	5844	4667	5131	4555	7728	5354	7199	4959
gga-miR-16-5p	22	TAGCAGCACGTAAATATTGGTG	39669	4778	3265	5511	6674	3231	6732	6574	2904
gga-miR-146a-5p	22	TGAGAACTGAATTCCATGGGTT	39119	3607	6051	2935	3780	6252	4006	7334	5154
gga-miR-146b-3p	20	CCCTATGGATTCAGTTCTGC	37645	3348	5081	2555	4744	3621	3624	7530	7142
gga-miR-214	21	ACAGCAGGCACAGACAGGCAG	37557	5217	4062	3844	5506	4375	3967	5705	4881
gga-miR-19a-3p	23	TGTGCAAATCTATGCAAAACTGA	34730	6915	3553	5476	5199	1584	5635	4299	2069
gga-miR-1b-3p	21	TGGAATGTTAAGAAGTATGTA	33998	2177	3127	2154	3821	6253	3108	5771	7587
gga-miR-2188-5p	22	AAGGTCCAACCTCACATGTCCT	33541	2877	2932	3948	7239	3821	5525	4094	3105
gga-miR-20a-5p	23	TAAAGTGCTTATAGTGCAGGTAG	33331	4423	4970	4785	4955	2118	3294	5329	3457
gga-miR-10c-5p	22	TACCCTGTAGACTCGAATTTGT	31988	2567	3975	2230	2676	3860	4374	6635	5671
gga-miR-181a-3p	22	ACCATCGACCGTTGATTGTACC	31100	5071	3532	5492	6292	2428	3345	2287	2653
gga-miR-2184a-5p	22	AACAGTAAGAGTTGATGTGCGG	30858	4810	2012	1408	3442	7374	2297	4236	5279
gga-miR-1388a-5p	22	AGGACTGTCTAACCTGAGAATG	29296	3126	4250	4865	5592	1278	1849	4525	3811
gga-miR-499-3p	22	AACATCACTTTAAGTCTGTGCT	29112	54	24	13	12	5973	9827	8112	5097
gga-miR-30c-1-3p	21	TGGGAGAGGATTGTTTACGCC	28237	3294	3690	3143	4437	3208	2610	4594	3261
gga-miR-181b-5p	22	AACATTCATTGCTGTCGGTGGG	27946	3684	3007	3921	5448	3126	2821	3721	2218
gga-miR-338-3p	23	TCCAGCATCAGTGATTTTGTTGA	24752	3076	1447	3098	3407	2268	5003	3648	2805
gga-miR-219b	22	CACAAGAATTGCGTTTGGACAA	23702	2648	4462	2558	1575	2026	3027	4441	2965
gga-miR-144-3p	22	CTACAGTATAGATGATGTACTC	22036	2804	2263	1035	3235	1591	3871	2081	5156
gga-miR-21-3p	22	CAACAACAGTCGGTAGGCTGTC	21318	3366	2804	2430	3486	1440	2920	1961	2911
gga-miR-222a	24	AGCTACATCTGGCTACTGGGTCTC	19257	2599	3687	2413	2314	2331	1861	2189	1863
gga-miR-221-5p	27	AACCTGGCATACAATGTAGATTTCTGT	18262	3359	3240	2883	3560	1317	1164	1440	1299
gga-miR-146c-3p	22	AGTCCATGGTATTCAGTTCTCT	17455	2477	2368	2097	3040	1696	1529	2290	1958
gga-miR-17-5p	24	CAAAGTGCTTACAGTGCAGGTAGT	17116	2256	2336	2586	2758	656	1935	2794	1795
gga-miR-193a-5p	22	TGGGTCTTTGCGGGCGAGATGA	15226	2260	2169	2478	2295	2065	974	1760	1225
gga-miR-196-1-3p	22	CAAGAACATCAAACTACCTGAT	13532	18	2	3	7	2354	2746	4844	3558
gga-miR-1416-5p	21	TCCTTAACTCATGCCGCTGTG	13384	1241	982	1455	1616	1751	2276	2194	1869
gga-miR-103-3p	23	AGCAGCATTGTACAGGGCTATGA	12875	1527	1558	1354	1573	1537	1423	2172	1731
gga-miR-221-3p	23	AGCTACATTGTCTGCTGGGTTTC	12867	2482	1616	1710	2172	900	969	2215	803
gga-miR-29a-3p	21	TAGCACCATTTGAAATCGGTT	11281	1746	565	1294	1867	1054	1852	1856	1047
gga-miR-29c-3p	20	TAGCACCATTTGAAATCGGT	10746	1665	530	1216	1805	1016	1747	1770	997
gga-miR-12229-3p	21	GAGCCCCGCAGGCCCGGCCCG	10718	2971	1080	1784	1509	967	651	1314	442
gga-let-7l-5p	22	TGAGGTAGTCGGTTGTATTGTT	10470	1123	1167	1279	1950	2046	797	1334	774
gga-miR-146a-3p	23	ACCCATGGGGCTCAGTTCTTCAG	10466	1529	1033	1141	1449	910	1151	2166	1087
gga-miR-148a-5p	22	AAAGTTCTGTGACACTCAGACT	10198	1825	818	1277	2174	770	1494	992	848
gga-miR-210a-5p	22	AGCCACTGACTAACGCACATTG	10123	1287	1117	1473	2090	1000	1148	1311	697
gga-miR-143-5p	21	GGTGCAGTGCTGCATCTCTGG	9559	1090	586	938	1116	1284	1532	1510	1503
gga-miR-212-5p	23	ACCTTGGCTCTAGACTGCTTACT	9092	887	1522	645	811	1119	924	1563	1621
gga-miR-193b-3p	24	AACTGGCCCACAAAGTCCCGCTTT	8552	2271	851	1060	1767	801	729	660	413
gga-let-7j-3p	22	CTATACAGTCTATTGCCTTCCT	8525	870	703	782	1131	766	1151	1386	1736
gga-miR-16c-5p	22	TAGCAGCACGTAAATACTGGAG	8214	983	773	1045	1438	704	1074	1326	871
gga-miR-191-3p	21	CTGCCCTGGGATTTCGTTACC	7413	948	1264	1001	1106	516	501	1088	989
gga-miR-425-3p	22	CATCGGGGATGTCGTGTCTGTC	7337	882	1234	927	1255	717	464	956	902
gga-miR-130c-3p	22	CAGTGCAATGTTAAAAGGGCAT	7263	982	441	1197	1299	618	1312	967	447
gga-miR-1729-5p	23	ATCCCTTACTCACATGAGTAGTC	6800	1247	591	768	1227	443	1042	752	730
gga-miR-190a-3p	21	CTATATATCAAACATATTCCT	6540	1617	706	1133	1239	287	640	530	388
gga-miR-1451-5p	22	TCGCACAGGAGCAAGTTACCGC	6096	861	817	946	1265	341	548	802	516
gga-miR-1388a-3p	22	ATCTCAGGTTCGTCAGCCCATG	5741	657	505	1235	1244	236	566	893	405
gga-miR-183	23	TATGGCACTGGTAGAATTCACTG	5651	702	748	606	384	630	576	1355	650
gga-miR-205a	22	TCCTTCATTCCACCGGAGTCTG	5626	582	609	1021	162	352	818	408	1674
gga-miR-99a-3p	21	CAAGCTCGCTTCTATGGGTCT	5501	594	489	889	789	357	1117	783	483
gga-miR-32-5p	21	TATTGCACATTACTAAGTTGC	5327	933	408	710	1049	261	966	597	403
gga-miR-33-2-5p	22	GTGCATTGTAGTTGCATTGCAT	5116	1131	338	886	1037	249	842	498	135
gga-miR-33-5p	20	GTGCATTGTAGTTGCATTGC	5114	1129	338	886	1037	249	842	498	135
gga-miR-1559-5p	22	TTCGATGCTTGTATGCTACTCC	4779	745	415	716	988	535	569	442	369
gga-miR-455-3p	22	TGCAGTCCATGGGCATATACAC	4628	603	332	484	506	438	701	1044	520
gga-let-7a-3p	22	CTATACAATCTACTGTCTTTCC	4517	511	576	781	708	248	648	541	504
gga-let-7k-3p	22	CTATACAATCTACTGTCTTTCC	4517	511	576	781	708	248	648	541	504
gga-miR-215-5p	21	ATGACCTATGAATTGACAGAC	4513	454	1386	235	985	243	586	231	393
gga-miR-182-5p	25	TTTGGCAATGGTAGAACTCACACTG	4461	473	821	479	294	529	481	811	573
gga-miR-10b-3p	21	AGATTCGATTCTAGGGGAATA	4182	779	502	560	713	246	365	663	354
gga-miR-3523	22	CCGCGCAGTGCCTCGTCCTCGA	3706	304	241	359	381	598	573	756	494
gga-miR-130b-5p	22	CCTCTTTCCCTGTTGCACTACT	3676	341	448	316	437	479	489	476	690
gga-miR-107-3p	23	AGCAGCATTGTACAGGGCTATCA	3652	414	297	387	479	372	516	646	541
gga-miR-106-5p	22	AAAAGTGCTTACAGTGCAGGTA	3637	552	582	623	732	166	305	481	196
gga-miR-193a-3p	22	AACTGGCCTACAAAGTCCCAGT	3619	1029	269	705	923	195	187	206	105
gga-miR-26a-3p	23	CCTATTCTTGGTTACTTGCACTG	3536	528	666	402	567	176	227	508	462
gga-miR-15a	21	TAGCAGCACATAATGGTTTGT	3533	410	234	562	702	355	610	477	183
gga-miR-29b-3p	23	TAGCACCATTTGAAATCAGTGTT	3379	466	242	261	458	340	471	639	502
gga-miR-1662	22	TTGACATCATCATACTTGGGAT	3307	404	479	378	624	187	298	529	408
gga-miR-30c-2-3p	21	TGGGAGAAGGCTGTTTACTCT	3183	327	364	352	374	534	361	534	337
gga-miR-1454	24	GTACAATGATGAGACTTTGGCTCC	3170	542	467	414	500	284	234	381	348
gga-miR-15b-5p	22	TAGCAGCACATCATGGTTTGCA	3166	346	121	481	613	454	642	384	125
gga-miR-22-5p	22	AGTTCTTCAGTGGCAAGCTTTA	2975	351	184	415	569	196	353	617	290
gga-miR-132a-5p	22	ACCGTGGCTTTAGATTGTTACT	2885	255	255	361	353	402	471	432	356
gga-miR-489-3p	23	AGTGACATCATATGTACGGCTGC	2861	320	248	220	353	335	396	403	586
gga-miR-7	22	TGGAAGACTAGTGATTTTGTTG	2835	354	443	336	377	372	234	389	330
gga-miR-338-5p	21	AACAATATCCTGGTGCTGAGT	2779	279	328	238	293	410	321	359	551
gga-miR-1744-3p	22	ACTTCAACAGGAGCAAGACTGA	2644	468	206	328	981	191	129	125	216
gga-miR-96-5p	22	TTGGCACTAGCACATTTTTGCT	2463	344	400	268	205	156	342	448	300
gga-miR-101-2-5p	23	TCAGTTATCACAGTGCTGATGCT	2463	479	123	383	448	221	409	305	95
gga-let-7d	21	AGAGGTAGTGGGTTGCATAGT	2414	311	248	296	388	420	241	310	200
gga-miR-1456-5p	23	GAAAGGACGGAGGCGGCCCGCGC	2371	338	212	361	348	496	197	217	202
gga-miR-2131-5p	24	ATGCAGAAGTGCACGGAAACAGCT	2354	303	343	461	418	109	276	257	187
gga-miR-142-3p	22	TGTAGTGTTTCCTACTTTATGG	2275	291	219	414	369	76	405	273	228
gga-miR-223	21	TGTCAGTTTGTCAAATACCCC	2247	200	175	360	455	125	388	354	190
gga-miR-20b-5p	23	CAAAGTGCTCATAGTGCAGGTAG	2194	317	391	366	436	77	175	265	167
gga-miR-184-3p	22	TGGACGGAGAACTGATAAGGGT	2108	196	274	375	156	195	141	320	451
gga-miR-455-5p	22	TATGTGCCCTTGGACTACATCG	2049	220	173	223	257	291	346	259	280
gga-miR-17-3p	20	ACTGCAGTGAAGGCACTTGT	2007	326	89	380	327	207	365	222	91
gga-miR-140-5p	21	AGTGGTTTTACCCTATGGTAG	1962	272	238	269	288	109	255	257	274
gga-miR-460a-5p	22	CCTGCATTGTACACACTGTGTG	1867	218	243	249	327	48	219	227	336
gga-miR-458a-3p	22	ATAGCTCTTTGAATGGTACTGC	1862	79	55	727	64	83	133	629	92
gga-miR-211	22	TTCCCTTTGTCATCCTATGCCT	1665	207	231	156	175	166	181	184	365
gga-miR-204	22	TTCCCTTTGTCATCCTATGCCT	1665	207	231	156	175	166	181	184	365
gga-miR-132a-3p	22	TAACAGTCTACAGCCATGGTCG	1587	202	145	146	218	164	207	313	192
gga-miR-10a-3p	21	AAATTCGTATCTAGGGGAATA	1548	249	128	170	240	189	171	262	139
gga-miR-130a-3p	22	CAGTGCAATATTAAAAGGGCAT	1538	301	112	241	427	71	188	109	89
gga-miR-210a-3p	22	CTGTGCGTGTGACAGCGGCTAA	1513	153	177	284	353	99	180	160	107
gga-miR-1786	21	ATTCTTTTCTGCTGTGTTACT	1478	232	175	300	295	113	74	207	82
gga-miR-153-3p	20	TTGCATAGTCACAAAAGTGA	1477	61	102	140	172	38	312	382	270
gga-miR-200a-3p	22	TAACACTGTCTGGTAACGATGT	1282	84	150	31	25	80	109	83	720
gga-miR-24-5p	23	GTGCCTACTGAGCTGATATCAGT	1221	203	81	173	250	61	211	166	76
gga-miR-1684b-3p	22	AAGTATGAGGAAATGGAGATCT	1184	127	130	182	139	185	161	124	136
gga-miR-6631-5p	22	GAAGAGAATGCTGTGGTTCTGC	1137	4	0	15	5	277	176	504	156
gga-miR-190a-5p	22	TGATATGTTTGATATATTAGGT	1068	224	84	173	246	38	138	85	80
gga-miR-12288-5p	21	CACGCCGGGATGCAGCGAGGC	1032	226	42	92	318	94	50	61	149
gga-miR-383-5p	22	AGATCAGAAGGTGATTGTGGCT	1019	190	89	65	180	129	79	127	160
gga-miR-27b-5p	23	AGAGCTTAGCTGATTGGTGAACA	1017	121	105	71	122	190	107	160	141
gga-miR-456-3p	22	CAGGCTGGTTAGATGGTTGTCA	949	103	68	130	170	177	88	145	68
gga-miR-129-5p	21	CTTTTTGCGGTCTGGGCTTGC	926	33	46	43	104	178	88	258	176
gga-miR-301b-3p	25	CAGTGCAATAGTATTGTCAAAGCAT	882	119	85	116	155	36	157	94	120
gga-miR-10c-3p	21	CAAATTCGTCTCTAGGGGAAT	878	52	49	93	111	132	164	157	120
gga-miR-130a-5p	22	GCCCTTTTTCTGTTGTACTACT	850	125	116	123	161	62	82	97	84
gga-miR-15c-5p	22	TAGCAGCACATCATGGTTTGTA	779	97	36	121	162	91	109	117	46
gga-miR-301b-5p	22	GCTCTGACTTTATTGCACTACT	766	73	68	84	138	52	117	129	105
gga-miR-130b-3p	22	CAGTGCAATAATGAAAGGGCGT	758	90	90	69	114	60	90	141	104
gga-miR-1a-2-5p	23	ACATACTTCTTTATGTACCCATA	743	96	37	153	152	57	146	64	38
gga-miR-12273-3p	21	CGGCCGGTCGCCGCGGGCAAC	727	45	110	158	66	61	102	102	83
gga-miR-6582-5p	20	TTAGAGAGACACTCATAGAG	710	56	83	92	149	31	78	125	96
gga-miR-147	20	GTGTGCGGAAATGCTTCTGC	700	92	39	157	110	98	100	77	27
gga-miR-18a-5p	22	TAAGGTGCATCTAGTGCAGATA	694	105	58	130	133	55	89	81	43
gga-miR-155	22	TTAATGCTAATCGTGATAGGGG	672	59	125	83	89	31	86	124	75
gga-miR-148b-5p	24	GAGGTTCTGTCCTACACTCCGGCT	661	50	76	74	127	54	77	100	103
gga-miR-1729-3p	22	CTACTCGGTGAGTAAGGATAGC	610	125	76	94	125	31	49	48	62
gga-miR-34a-5p	23	TGGCAGTGTCTTAGCTGGTTGTT	609	132	67	109	153	27	34	54	33
gga-miR-12258-5p	23	TGCACGGCTGCAGCCTCCTCACC	605	49	148	156	93	19	37	49	54
gga-miR-1552-5p	23	TTAGTGCGCGGTAAGCTAGGGTG	593	62	66	67	37	87	75	119	80
gga-miR-12266-3p	22	AAGGGCAAACCCGATGGGCACC	591	60	58	42	77	64	65	157	68
gga-miR-12266-5p	21	GCCCCCATCGATTTGCTCTAC	570	45	44	25	92	111	80	83	90
gga-miR-12229-5p	22	GAGCCGGGCCCCGCGGGGCTCC	560	148	28	130	77	56	52	66	3
gga-miR-1306-5p	25	ACCACCTCCCCTGCAAACGTCCAGT	552	78	64	86	87	44	57	76	60
gga-let-7f-3p	22	CTATACAATCTATTGCCTTCCC	509	81	43	92	105	27	63	56	42
gga-miR-194	22	TGTAACAGCAACTCCATGTGGA	504	70	158	35	100	14	54	21	52
gga-miR-129-1-3p	22	AAGCCCTTACCCCAAAAAGCAT	501	22	39	21	33	146	47	112	81
gga-miR-1663-3p	21	TGGCATCCAGAACAGCGGTAC	496	29	21	12	45	48	65	166	110
gga-miR-490-3p	22	CAACCTGGAGGACTCCATGCTG	476	6	2	26	2	26	299	106	9
gga-miR-12216-3p	24	TCAGCACCCCTCCGTCCCCGCAGT	466	25	66	45	53	54	53	66	104
gga-miR-106-3p	22	ACTGCAGTATAAGCACTTCTGG	422	81	57	72	83	26	40	40	23
gga-miR-3525	22	CAGCCATTCTGCGATTCTGTGA	418	56	29	39	48	95	60	61	30
gga-miR-6553-3p	21	AACACTACCCTGAGCTGCTCC	416	59	100	107	125	2	9	7	7
gga-miR-144-5p	22	GGATATCATCATATACTGTAAG	413	35	45	29	83	27	90	53	51
gga-miR-9-5p	23	TCTTTGGTTATCTAGCTGTATGA	411	25	67	118	61	19	42	56	23
gga-miR-214b-3p	21	CACAGCAAGTGTAGACAGGCA	401	58	45	63	66	10	29	81	49
gga-miR-15c-3p	22	CAGACCATTCTGGGCTGCCTCA	394	50	43	69	76	21	43	51	41
gga-miR-187-3p	20	TCGTGTCTTGTGTTGCAGCC	385	36	70	70	75	15	45	43	31
gga-miR-726-5p	23	GGAATTCCGCCCGTTCTGAGCTC	374	42	36	2	40	89	65	10	90
gga-miR-1805-3p	21	TGTATTGGAACACTACAGCTC	366	62	37	35	58	26	65	45	38
gga-miR-301a-5p	20	TCTGACAATGTTGCACTACT	362	47	35	38	91	27	53	43	28
gga-miR-6557-5p	20	CCGGAGGAGCCCGGCGCTGC	351	49	28	55	22	49	83	53	12
gga-miR-6546-5p	22	AGGAGCGCCTCTGAGCTCCCCT	339	44	18	79	68	17	54	33	26
gga-miR-454-3p	23	TAGTGCAATATTGCTTATAGGGT	331	42	48	27	35	20	63	63	33
gga-miR-1677-5p	21	TCCTGCACCGCTGAAGTCAAT	312	47	31	56	40	19	41	40	38
gga-miR-12273-5p	22	CTGCCCGCGGCGCCCGGCCGCG	309	30	31	63	38	12	44	72	19
gga-miR-1618-5p	22	TGCATCCTGGCTCCTGGCGTCC	305	47	19	20	31	52	29	69	38
gga-miR-1306-3p	23	TGGACGTTGGCTCTGGTGGTGAT	302	28	33	26	38	52	24	56	45
gga-miR-203a	22	GTGAAATGTTTAGGACCACTTG	297	16	20	26	20	24	66	59	66
gga-miR-12264-3p	22	ATGGCTGTTCTAGCAGTAGATC	294	38	43	55	54	7	30	32	35
gga-miR-218-5p	21	TTGTGCTTGATCTAACCATGT	294	48	26	36	55	15	39	44	31
gga-miR-2188-3p	22	GATATATGTGGTCAGACCTATC	293	35	31	59	58	14	26	52	18
gga-miR-34a-3p	23	CAATCAGCAAGTATACTGCCCTA	279	58	52	34	59	14	20	16	26
gga-miR-18b-5p	22	TAAGGTGCATCTAGTGCAGTTA	278	36	22	50	76	7	42	26	19
gga-miR-1736-3p	22	AGCACCTTCGGAACTGTCCTCA	258	106	34	32	0	54	14	18	0
gga-miR-10585-5p	24	TGATGAAATCCCCCTATGGCCTGT	258	28	72	54	60	4	12	10	18
gga-let-7l-3p	21	CGATGCAGCCGACTACTTTCC	254	25	70	31	54	7	19	21	27
gga-miR-3538	21	GTTCGGTGATGAAACCATGGA	247	34	35	24	58	21	31	20	24
gga-let-7a-2-3p	22	CTGTACAACCTCCTAGCTTTCC	242	17	22	32	22	28	51	31	39
gga-miR-200b-3p	23	TAATACTGCCTGGTAATGATGAT	241	7	28	3	3	15	51	12	122
gga-miR-124a-3p	22	TTAAGGCACGCGGTGAATGCCA	230	28	26	25	28	19	25	33	46
gga-miR-6615-3p	22	TGGCACTGATGTGTTCTCCACA	222	28	24	19	31	18	36	40	26
gga-miR-132c-5p	23	AGCCATGACTGTAGACTGTTACT	221	37	16	9	31	42	28	13	45
gga-miR-1731-5p	23	ACTTGACTGCAGGCACTGCTGCT	214	33	28	23	92	6	5	4	23
gga-miR-92-5p	23	AGGTTGGGATCAGTTGCAATGCT	211	37	26	24	37	17	26	33	11
gga-miR-12211-3p	22	TTAGAGGACAATGGCCAATACT	209	15	18	39	47	23	30	26	11
gga-miR-12247-5p	22	CCCGGGGTGGGCACGCTGTACG	201	40	27	15	33	13	23	27	23
gga-miR-23b-5p	21	GGGTTCCTGGCATGATGATTT	191	10	30	16	35	18	24	26	32
gga-let-7c-3p	22	CTGTACAACCTTCTAGCTTTCC	186	28	17	41	24	21	24	16	15
gga-miR-1329-5p	22	TACAGTGATCACGTTACGATGG	182	20	24	22	23	39	19	22	13
gga-miR-12211-5p	22	TAAGTGCTGGCCGTTGTCCTCT	180	19	27	35	25	21	14	33	6
gga-miR-1677-3p	22	TGACTTCAGTAGGAGCAGGATT	178	22	20	32	25	12	24	27	16
gga-miR-460b-5p	22	TCCTCATTGTACATGCTGTGTG	177	64	3	16	14	20	9	21	30
gga-miR-122-5p	23	TGGAGTGTGACAATGGTGTTTGT	177	9	11	14	14	67	20	19	23
gga-miR-1781-3p	21	TTTAAATCATGCAGCTGTTGA	175	31	17	19	31	13	11	34	19
gga-miR-1552-3p	21	CTAGCTGCTCTGCACTGACTG	166	14	7	12	28	28	36	13	28
gga-miR-365-2-5p	23	GAGGGACTTTCAGGGGCAGCTGT	162	16	38	29	26	14	8	18	13
gga-miR-1668-3p	21	TGCTGTGTCCTCACTCACCTT	156	32	22	26	48	10	9	4	5
gga-miR-301a-3p	25	CAGTGCAATAATATTGTCAAAGCAT	151	28	15	22	24	9	31	14	8
gga-miR-16-1-3p	23	CCAGTATTAACTGTGCTGCTGAA	148	25	10	19	24	23	26	12	9
gga-miR-6542-3p	21	ACGGGACAGTGCTGAAGACTA	145	12	13	11	16	31	15	31	16
gga-miR-32-3p	20	AATTTAGTGTGTGCGATACT	140	22	15	20	19	8	22	19	15
gga-miR-3530-5p	21	GCTCTGCTCGCACCATTGTGG	139	16	4	24	39	3	16	31	6
gga-miR-16-2-3p	22	CCAATATTATTGTGCTGCTTAA	137	15	14	22	17	17	19	20	13
gga-miR-2131-3p	21	CTGTTACTGTTCTTCTGATGG	129	13	19	29	21	16	9	15	7
gga-miR-1451-3p	23	CGTAACTCGCTGCTGTGAGAGGC	126	10	13	32	25	12	13	11	10
gga-miR-6557-3p	25	CGCGCCGATTGTCTCCTCCGGGCAC	121	12	18	27	2	14	23	21	4
gga-miR-7455-3p	23	CTTCCCTCCGTCGGCGCGCACAC	119	13	23	16	17	2	2	15	31
gga-miR-30b-3p	22	CTGGGGGGTGGATGTTTACTTC	116	7	20	12	14	12	15	14	22
gga-let-7g-3p	22	CTGTACAGGCCACTGCCTTGCC	115	16	8	14	20	7	26	15	9
gga-miR-6516-5p	22	ATGCAGTAACAGGTGTGAGCAT	114	34	10	13	31	4	5	10	7
gga-miR-1a-1-5p	23	ACATACTTCTTTATATGCCCATA	109	19	7	31	9	8	21	8	6
gga-miR-187-5p	22	GGCTACAACACAGGACATGGGA	108	13	6	15	9	16	14	27	8
gga-miR-489-5p	22	TGGTCGTATGTATGACGTCATT	104	18	5	12	16	12	24	9	8
gga-miR-12216-5p	21	GGCGGGGGCGCGGGGTGCTGA	101	2	4	8	15	24	11	11	26
gga-miR-6660-3p	24	TCTGACATGGCTCTGCTCCGCAGT	100	13	25	29	25	2	2	2	2
gga-miR-1635	25	TGCCCAGGCTGTGCTGTGCTCTGGG	99	34	6	22	13	10	12	0	2
gga-miR-130c-5p	22	GCCCTTTTTATGTTGTACTACT	97	10	11	17	22	0	13	14	10
gga-miR-460b-3p	23	CACAGCGCATGCAATGTGGACAT	88	23	0	3	9	13	19	19	2
gga-miR-1559-3p	22	AGTTACATGTATGCATCGAGCA	85	16	2	18	19	6	8	8	8
gga-miR-7465-3p	20	AGAGTGTCTGTTACCTGACC	83	29	7	12	10	11	10	4	0
gga-miR-1655-5p	22	TCAGCTGGTCTTGGGTAAATGC	82	7	12	10	9	5	5	18	16
gga-miR-216a	21	TAATCTCAGCTGGCAACTGTG	79	8	3	9	20	4	6	15	14
gga-miR-12243-5p	26	TTCATCCTCCTCATCTTCGTCCTTGC	79	9	17	7	8	8	14	11	5
gga-miR-31-5p	22	AGGCAAGATGTTGGCATAGCTG	78	0	2	0	9	5	49	10	3
gga-miR-20b-3p	22	ACTGTAATGTGGGCACTTACAG	74	20	5	18	21	4	0	6	0
gga-miR-1456-3p	21	CGGGGTCGTCGCCGTCCCTTC	72	9	5	10	14	11	11	9	3
gga-miR-6615-5p	24	TTGGGGACACCATCAGAACAGCCA	72	4	11	11	10	9	12	7	8
gga-miR-205c-3p	20	GACTCCGGTGGAATGAAGGA	71	26	5	18	0	8	9	3	2
gga-miR-138-2-3p	20	TATTTCACTACACCAGGGTT	69	4	0	16	11	7	8	18	5
gga-miR-1557	20	CCCGTCGGCTGAGCGGCTGC	69	18	4	24	23	0	0	0	0
gga-miR-1782	21	ACATTCATTGGAGCAGGGACA	69	0	11	6	16	3	6	13	14
gga-miR-29b-2-5p	25	AGCTGGTTTCACATGGTGGCTTAGA	68	8	8	7	5	8	14	7	11
gga-miR-135a-5p	23	TATGGCTTTTTATTCCTATGTGA	64	0	8	9	5	0	14	16	12
gga-miR-205c-5p	22	GCTTCACTCCACTGAAATCTGG	64	23	6	24	4	0	5	2	0
gga-miR-1560-3p	22	GCATCTCTGGACGCGCTCGTTC	63	15	9	4	9	13	4	2	7
gga-miR-1747-5p	22	TGCACTTGAATGGAGTTCTGGG	62	10	13	0	9	8	6	6	10
gga-miR-375	22	TTTGTTCGTTCGGCTCGCGTTA	59	6	17	0	0	0	6	6	24
gga-miR-1452	22	TTGAGATAAGACAGAGGATATT	57	7	10	5	13	8	3	9	2
gga-miR-181b-1-3p	21	TCACTGAACAATGAATGCAAC	56	8	6	8	16	7	7	0	4
gga-miR-9-4-3p	23	ATAAAGCTAGATAACCGAAAGTA	54	5	18	3	2	4	2	15	5
gga-miR-12268-5p	20	GCGCGGGGCGGGCGGGCGGC	53	10	10	4	13	8	0	2	6
gga-miR-363-5p	22	GTGGATCACGATGCAATTTTGA	52	8	12	7	7	7	3	2	6
gga-miR-1453	23	TGGGCAGCCTCTCAGTGAGCTCT	51	6	0	14	22	7	0	0	2
gga-miR-460a-3p	22	CACAGCGCATACAATGTGGATT	48	4	0	7	21	0	7	9	0
gga-miR-1684a-5p	22	AGCTCTGCTTCCTCATACATAC	48	9	5	8	5	3	5	13	0
gga-miR-6544-5p	22	TTCAGAAAAGGATATGAATTGT	48	2	6	5	4	3	8	6	14
gga-miR-128-1-5p	23	CGGGGCCGTAACACTGTCTGAGA	48	5	2	8	9	10	3	9	2
gga-miR-33-3p	20	AATGTTCCTGCAGTGCAGTA	47	9	3	10	12	3	0	3	7
gga-miR-6586-5p	23	TGCTGCCAGATAGAAGTTCACCT	47	30	0	3	5	9	0	0	0
gga-miR-12233-5p	24	GAGGGAACCGGTGGGGGGCACGGA	46	28	0	0	4	14	0	0	0
gga-miR-6582-3p	23	CACTCTGGGTGTTTCTCTTGCAG	46	4	4	8	7	0	8	8	7
gga-miR-12277-3p	22	TTTGGGTGCCAGCCCCGTTGCG	44	9	5	12	8	0	6	4	0
gga-miR-1754-5p	20	TCGTGCTGGAGCTGTTCTGG	43	19	2	12	8	0	0	0	2
gga-miR-182-3p	19	TGGTTCTAGACTTGCCAAC	41	7	4	3	10	5	0	7	5
gga-miR-18a-3p	22	ACTGCCCTAAGTGCTCCTTCTG	39	6	2	9	6	0	7	7	2
gga-miR-1563	24	GCACATGATGAGGAAGCACTGAAA	37	6	10	0	14	0	0	0	7
gga-miR-6643-5p	21	CCAGGGCTGGCAGGGGAGGGT	36	0	0	11	16	2	2	3	2
gga-miR-429-3p	22	TAATACTGTCTGGTAATGCCGT	36	5	4	3	0	2	0	3	19
gga-miR-12214-5p	22	AGAAGAGCATTTAAATGTGTGC	35	7	0	3	11	0	5	5	4
gga-miR-2984-3p	21	ATTTCACTCTCAGCAGGCTCC	33	9	0	2	20	0	2	0	0
gga-miR-12281-3p	22	TGCTCCGTCAGACCCATCAGCA	32	0	0	2	3	2	4	14	7
gga-miR-1434	20	GTGCGTGATGATGGAAAATT	32	0	5	3	7	2	2	7	6
gga-miR-12286-3p	22	TCACAGCCCTTCCGCCCCCCTT	32	4	2	0	11	6	2	3	4
gga-miR-1553-5p	24	AGTCCTGTCCTGTCTACCTACTGT	32	3	0	4	13	3	2	0	7
gga-miR-12277-5p	21	GGACGGGGCTGGGATCCAGGA	31	6	6	4	4	5	4	2	0
gga-miR-6648-3p	21	TCCGGCATTCTGAACGCTCCT	31	6	2	7	9	0	4	0	3
gga-miR-214b-5p	22	TGCCTGTCTGTGCCTGCTGTAC	31	5	4	2	7	2	0	11	0
gga-miR-6677-5p	25	CTCACTGCCTGCCCTGAGCACACCA	31	2	5	6	0	8	0	10	0
gga-miR-1756a	22	TCCAGTGATTCACACCAGCTGT	31	8	2	2	15	0	4	0	0
gga-miR-1628	22	AAGAGCTCTTCCTGTTGTGACC	30	14	0	12	0	4	0	0	0
gga-miR-12288-3p	20	CCTCGCTGCATCCCGGCGTA	29	6	0	8	8	2	3	2	0
gga-miR-6550-3p	22	GCTCCACCCTCGGCTGCTTTGA	28	0	4	0	6	9	4	3	2
gga-miR-6651-5p	21	ACCAGGTTGCCTAAGGAGGGG	28	0	2	4	9	2	2	4	5
gga-miR-137-3p	22	TATTGCTTAAGAATACGCGTAG	28	5	2	0	0	3	5	10	3
gga-miR-6665-5p	22	TGCCTGAAGGATTTTGATGCCC	27	2	8	3	6	0	3	3	2
gga-miR-1416-3p	22	ACAATTGTATGAGTTGAGTACA	27	4	0	2	7	2	4	8	0
gga-miR-132b-3p	22	TAACAATCTAAAGCCACGGTCG	26	6	3	3	0	2	3	6	3
gga-miR-1781-5p	22	AACAGCTGAGTGATTTAAAGCA	26	3	3	2	14	0	0	4	0
gga-miR-222b-3p	24	AGCTACATCTGATTACTGGGTCAC	25	4	0	2	5	0	0	14	0
gga-miR-1808	23	TTTGTTGGGAATGAATACATATT	24	10	3	0	9	2	0	0	0
gga-miR-132b-5p	21	ACCATGGCTGTAGACTGTTAC	24	3	2	0	2	3	2	8	4
gga-miR-190b-5p	22	TGATATGTTTGATATTAGGTTG	24	2	0	4	5	0	2	8	3
gga-miR-12233-3p	22	AGTCCGTGCCCCCCCGGTTCCC	23	0	13	6	2	0	2	0	0
gga-miR-29a-5p	22	CTGATTTCTTTTGGTGTTCAGA	23	4	0	4	3	3	0	9	0
gga-miR-6604-5p	24	TGGCACGGTGCTAGGGATTTCTGT	23	4	0	0	2	4	2	3	8
gga-miR-129-3p	22	AAGCCCTTACCCCAAAAAGGAT	22	0	0	3	5	0	2	8	4
gga-miR-122b-5p	22	TTTAGTGTGATAATGGCGTTTG	22	4	2	2	8	4	0	0	2
gga-miR-6568-3p	22	ACAACCAAGATGGCGCCCGGGC	22	2	5	0	0	0	3	2	10
gga-miR-3529	21	AGGCAGACTGTGACTTGTTGT	22	6	2	4	0	2	2	2	4
gga-miR-1467-3p	22	TCACACCAGAGTAACTGGGATC	21	5	0	8	4	0	2	0	2
gga-miR-6549-5p	23	AGCCTTCTGTTGTGCATCTGAGA	20	0	9	0	5	0	2	0	4
gga-miR-34c-5p	23	AGGCAGTGTAGTTAGCTGATTGC	20	2	3	13	0	0	2	0	0
gga-miR-6701-3p	21	ATTATTTTACAGACAGATCGC	20	6	3	0	11	0	0	0	0
gga-miR-20a-3p	28	AATCTACTGCATTATAAGCACTTAAAGT	20	2	2	4	3	0	5	2	2
gga-miR-10585-3p	20	GGATAGGTGGGTTTCATTGA	20	0	0	5	8	0	0	2	5
gga-miR-1551-3p	22	TGAGTTTGTGTTGCTGCTTTCT	20	4	3	0	6	0	5	2	0
gga-miR-12295-5p	23	ACGGGACGGGGCGGGACGGCGCT	20	0	3	3	3	3	3	5	0
gga-miR-1608	22	TGGGACAGTGGCTGCGCCCTCT	19	2	2	4	5	0	2	4	0
gga-miR-6669-3p	22	TTGCAGCCTGGCCGTATCTCAG	19	0	3	2	5	3	0	3	3
gga-miR-3532-3p	22	TTGGAGGCTGCAGTGTCATGGT	19	0	4	0	0	0	7	5	3
gga-miR-6666-3p	22	TCGGGTGATGAGGACAGGAGGA	18	0	0	0	5	0	0	0	13
gga-miR-12282-3p	23	TTCTCCTCCCTTCGCACGGCGCA	18	0	0	2	6	2	0	6	2
gga-miR-12247-3p	22	CCCAGCACGCCTACCCCGGGCC	18	0	0	2	4	0	0	2	10
gga-miR-3539	22	CAGAGGAAGACTGATGCTAGTT	18	5	0	0	3	2	2	3	3
gga-miR-6516-3p	23	CATGTATGATACTGCACACAACG	17	3	3	7	2	0	2	0	0
gga-miR-9-3p	21	TAAAGCTAGAGAACCGAATGT	17	4	0	0	3	4	2	2	2
gga-miR-6548-5p	22	AACAACAGCTGCGTGCCATGCC	17	2	0	2	11	0	0	2	0
gga-miR-12272-5p	21	TTCCGCGAACCGCCTTCGGTC	17	2	3	0	7	2	3	0	0
gga-miR-6599-3p	22	TGACGGATCCTGGCTCCCTCCG	17	2	0	0	0	3	6	4	2
gga-miR-6681-5p	22	TCTGGATCGAGAAATTCAGCAT	16	0	8	0	2	0	6	0	0
gga-miR-1747-3p	22	CCTGAATCCCTTCAAGTGGACA	16	0	3	7	6	0	0	0	0
gga-miR-1651-3p	22	TTGCTTTTGTTGGCCTCTGCTG	15	2	9	0	0	2	2	0	0
gga-miR-12223-3p	21	TCATCAGAGAGGCTGGGCTCT	15	4	0	5	2	2	0	2	0
gga-miR-7441-3p	21	ATGTTGGGATCCTCTTCTGCA	14	4	0	0	0	5	2	3	0
gga-miR-3535	25	GGATATGATGACTGATTATCTGAAA	14	2	2	4	2	2	0	2	0
gga-miR-1773-3p	21	GGAGAGGCATTGTCCCCTGGA	14	4	0	2	4	0	0	4	0
gga-miR-1666	22	TAACGCCACGGGGCTGAGGCTG	14	2	2	4	0	0	0	6	0
gga-miR-3536	22	CTGCATACGAGTAGACCCTTTC	14	0	4	0	0	0	2	0	8
gga-miR-6590-3p	22	TTACTTCTGTTCCTGATCATCA	14	0	3	0	6	0	2	0	3
gga-miR-12293-3p	22	TGACTGAAGCACTAGATCAAGA	13	2	0	5	4	0	2	0	0
gga-miR-12295-3p	22	CGCTGCCCGCCCCATCCCGACC	13	0	0	0	2	2	2	3	4
gga-miR-29c-5p	21	CCGATTTCTCTTGGTGTTCAG	13	6	0	0	0	3	4	0	0
gga-miR-1769-3p	23	AGTGTGAAATCTGCCTGAAAGTC	13	0	6	0	4	0	0	3	0
gga-miR-12265-3p	21	TCAGCCGTCTTGCAGCCTCCT	12	0	0	0	0	2	0	10	0
gga-miR-1585	24	AGTGCCCAGGTGTGGTTAATCCTG	12	2	3	3	0	0	0	4	0
gga-miR-12223-5p	24	TAGTTCAGCTGTCTGTGAATGAGG	12	0	3	5	0	0	2	2	0
gga-miR-1596-5p	23	ATTCTCCTTCAATCCATCTTTGT	11	0	5	6	0	0	0	0	0
gga-miR-3524a	22	CAGAATCGCAGAATGGCTGAGG	11	5	2	0	0	2	0	2	0
gga-miR-1676-5p	22	CCTGACTCATCCCCTTTGCTCC	11	0	2	3	0	3	0	3	0
gga-miR-12290-5p	22	TGGGGGTGCCGTTGGGGTCAGT	11	3	6	2	0	0	0	0	0
gga-miR-1737	20	CAGCACTGCTGCGCTCGGTG	11	2	0	2	2	0	3	0	2
gga-miR-1716	24	AGCGGGGCGGCTGTGAGCTGAGCT	11	3	0	0	0	6	0	2	0
gga-miR-1769-5p	22	CTTCAGGCTTTTCTCACACCTG	10	5	2	0	0	0	3	0	0
gga-miR-1717	23	ACTCTCTAACCTGACAGAAAACT	10	0	2	3	2	3	0	0	0
gga-miR-2184a-3p	22	GCATGTGAGCTCCTACTGCCGC	10	2	2	0	0	0	2	0	4
gga-miR-726-3p	21	TTCACCACCGGCAGAACTCGG	10	2	0	0	2	4	0	0	2
gga-miR-12259-3p	21	TCTGCCTCTTTGTCTATCTGC	10	0	0	0	3	0	2	2	3
gga-miR-1734	21	ATATGCCCCAATGTATAAGCT	10	3	0	2	3	0	2	0	0
gga-miR-7476-5p	22	TCTTAGCTCATCTGATGTGAAG	10	3	0	3	4	0	0	0	0
gga-miR-16c-3p	22	CCAGTATTGCATTGCTGCTTTA	9	2	0	5	0	0	0	2	0
gga-miR-29b-1-5p	25	AGCTGGTTTCATATGGTGGTTTAGA	9	0	0	2	0	3	2	2	0
gga-miR-138-1-3p	20	TACTTCACAACACCAGGGTG	9	0	0	0	0	3	2	2	2
gga-miR-1710	22	TCATCTGCTGCATAACCATCCA	9	5	0	2	0	0	0	2	0
gga-miR-153-5p	22	TCATTTTTGTGATGTTGCAGCT	9	0	0	0	4	0	3	2	0
gga-miR-6698-3p	23	TTAGGAGAGAGTGAGAAGTAAGT	9	0	6	0	3	0	0	0	0
gga-miR-12245-5p	23	AGGGGCCGCGATGGGAGGGGGTT	8	0	0	0	0	0	5	3	0
gga-miR-219a	21	TGATTGTCCAAACGCAATTCT	8	0	0	2	0	0	4	0	2
gga-miR-181b-2-3p	21	TCACTGATCAATGAATGCAAA	8	0	0	0	0	0	0	3	5
gga-miR-31-3p	23	TGCTATGCCAACATATTGTCATC	8	0	0	0	0	0	8	0	0
gga-miR-1551-5p	23	CTAGCAGCAAAAAGAACTTCAGA	8	4	0	0	4	0	0	0	0
gga-miR-1590	23	AGGGACAAATTGCTCTCTGGAAG	8	3	0	2	3	0	0	0	0
gga-miR-6685-5p	21	CAGCAATGCACGTGTACTCAG	8	0	5	0	3	0	0	0	0
gga-miR-222b-5p	26	TGCTCAGTAGTCAGTGTAGGATCTGT	8	0	0	0	4	0	0	2	2
gga-miR-383-3p	21	CCACAGCACTGCCTGGTCAGA	8	2	0	0	2	2	2	0	0
gga-miR-12293-5p	23	CGCCTCTTGATCTACTGTTCAGT	7	3	0	0	0	0	2	0	2
gga-miR-1706	22	TGTGGAGGTGGGATGAGGTTCC	7	0	4	3	0	0	0	0	0
gga-miR-15b-3p	21	GAATCATTATTTGCTGCTTTA	7	3	0	0	0	0	4	0	0
gga-miR-6566-5p	21	GAGGCCCGATGTGTCATTCCT	7	2	0	3	0	0	0	2	0
gga-miR-1397-5p	22	TGCATTGCGACGGGTTATATCA	7	0	0	0	0	0	0	5	2
gga-miR-6685-3p	21	TGGTGACGCGGGCATTGCTGC	7	0	0	2	0	0	0	2	3
gga-miR-12290-3p	21	TGACCCCCACGTGCCCCCCAG	7	0	3	2	0	0	0	2	0
gga-miR-551-3p	21	GCGACCCATACTTGGTTTCAG	7	2	0	0	0	0	3	0	2
gga-miR-1553-3p	22	TGTGGTGGGAGGACAGTGATGT	6	0	0	0	0	4	0	0	2
gga-miR-1685-3p	22	ACAGTAATGGTATGAACTCAGA	6	0	0	0	0	0	0	2	4
gga-miR-1676-3p	22	AGAGCGAAGTGGGTGGGAATGT	6	4	0	0	0	0	0	2	0
gga-miR-7b	22	TGGAAGACTAGTGATTTTTGTT	6	0	0	0	6	0	0	0	0
gga-miR-12257-3p	22	TGACCCCCTGTCCTCACACAGT	6	0	0	0	2	4	0	0	0
gga-miR-1707	23	TTTGAGCGGGATCTGTTATCGTG	6	2	0	2	0	0	0	2	0
gga-miR-218-3p	22	CATGGTTCTGTCAAGCACCATG	6	2	0	0	4	0	0	0	0
gga-miR-1763b-5p	22	TCGCCTTCCCTTCCCGCCCTTC	6	3	0	0	3	0	0	0	0
gga-miR-132c-3p	22	CAGTAAGCAGTCTAGAGCCAAG	6	6	0	0	0	0	0	0	0
gga-miR-12272-3p	22	CCAAAGGTGGCTCGCGGAACTG	6	0	0	0	2	0	0	2	2
gga-miR-1813	20	TTCTGTGGCTGCAAGGAGAG	6	0	0	2	4	0	0	0	0
gga-miR-12267-3p	22	GGGTCGCCCCGGGTCTCGGTGT	5	0	0	0	3	2	0	0	0
gga-miR-6575-5p	22	TTGTCAGCTTGGGGAAGCTCTT	5	5	0	0	0	0	0	0	0
gga-miR-19b-5p	23	AGTTTTGCAGGTTTGCATCCAGC	5	0	0	0	0	2	0	0	3
gga-miR-12260-5p	21	AAGCGGTTCAGCTACTTCTCC	5	0	0	0	0	0	3	2	0
gga-miR-1742	20	AATCGTCGTTCGGGATCCGC	5	0	0	0	2	3	0	0	0
gga-miR-1651-5p	22	GCTAAGACTGATAAAAGCAAGC	4	0	0	0	2	0	0	2	0
gga-miR-6675-3p	22	TCTCTGGACGTCACGTGTGAGG	4	0	0	0	0	0	0	0	4
gga-miR-3594-3p	22	TCTGCATCGCTGGGCTGTGTCC	4	0	0	0	4	0	0	0	0
gga-miR-3533	20	ATGAAGTGTGATGTGGATAT	4	0	0	2	2	0	0	0	0
gga-miR-1763b-3p	21	AAGGGCGGGAAAGGAAGGCGA	4	0	0	0	0	2	0	0	2
gga-miR-3530-3p	21	CAATGGTGTGAGCTGGGATGG	4	0	0	0	0	0	0	0	4
gga-miR-12278-5p	22	ATCCTTCAAGTGCCTGATAACA	4	2	0	0	2	0	0	0	0
gga-miR-103-2-5p	23	AGCTTCTTTACAGTGCTGCCTTG	4	0	0	0	2	0	2	0	0
gga-miR-6677-3p	21	TGCTCAGACACGTCAGGAGGA	4	0	0	2	0	0	0	2	0
gga-miR-1649-3p	20	CTCCGTGCACTCTGCAGGCA	4	0	0	0	0	0	2	0	2
gga-miR-19a-5p	21	AGTTTTGCATAGTTGCACTAC	4	0	0	0	2	0	0	2	0
gga-miR-6621-5p	21	ACAGGGATTACAGGGCTCTGA	4	0	2	2	0	0	0	0	0
gga-miR-12241-3p	19	CCGGGCGGGAGGGAGCGGG	4	0	0	0	0	4	0	0	0
gga-miR-6662-3p	22	AATGGTTGACCAGTGGCTGAAC	4	2	0	2	0	0	0	0	0
gga-miR-200a-5p	22	CATCTTACTAGACAGTGCTGGA	4	0	0	0	2	0	2	0	0
gga-miR-1604	23	TGGGCCCAGGGCTGTGCTGGAGA	4	2	0	0	0	0	2	0	0
gga-miR-7474-5p	23	GTACGGAGTTGGTGAACCACTGG	4	0	0	0	0	2	0	0	2
gga-miR-216b	22	AAATCTCTGCAGGCAAATGTGA	3	0	0	0	0	0	0	3	0
gga-miR-6649-3p	22	TGCTGGCAGTGCTGTGGTAGTG	3	0	0	0	0	0	0	3	0
gga-miR-212-3p	21	TAACAGTCTACAGTCATGGCT	3	0	0	0	0	0	3	0	0
gga-miR-200b-5p	20	TCTTACTGGGCAGCATTGGA	3	0	0	0	0	0	0	0	3
gga-miR-138-5p	17	AGCTGGTGTTGTGAATC	3	0	0	0	3	0	0	0	0
gga-miR-1656	22	TCACCAGCGGGCATTGGCATCA	3	0	0	0	0	0	3	0	0
gga-miR-1685-5p	22	TGGAGTCACTACCAGTGCTGTG	3	0	3	0	0	0	0	0	0
gga-miR-2129	23	CAGCAGGACTGGCTTTGTTACGA	3	0	0	0	3	0	0	0	0
gga-miR-12264-5p	22	CCTACTGCTAGGTTTGCCCTTA	3	0	0	0	3	0	0	0	0
gga-miR-1779	23	AGACGTGGACTGGAACACCTGAG	3	0	0	0	0	0	0	0	3
gga-miR-7445-3p	22	GGATGAGTCTGTTTAACTTTAT	3	0	0	0	0	0	0	0	3
gga-miR-12291-3p	21	TCTCCTCTTGTCCCCTCCCAG	3	0	0	0	0	0	0	0	3
gga-miR-7451-3p	22	TTGCTTCTTCTTATCCCACAGT	3	0	0	3	0	0	0	0	0
gga-miR-12270-3p	22	CAGCCCTGGGCATTTGCATTCT	3	0	0	3	0	0	0	0	0
gga-miR-12256-3p	22	TCTCACTGCTCCTCTTTCCTCA	2	0	0	0	0	0	2	0	0
gga-miR-1467-5p	23	TCTCAGCTACATCGGTGTAAATC	2	0	0	0	0	0	0	0	2
gga-miR-193b-5p	22	CGGGGTTTTGGGGGCGAGATGA	2	2	0	0	0	0	0	0	0
gga-miR-196-2-3p	22	CTACAGCACGAAACTGCCTTAA	2	0	0	0	0	0	0	0	2
gga-miR-210b-3p	21	ATGTGCGTTAGTCAGTGGCTC	2	0	0	0	2	0	0	0	0
gga-miR-12218-3p	21	CTCATGCCCTCTCTGTGCCAG	2	0	2	0	0	0	0	0	0
gga-miR-7438-5p	22	TTTTTCAAGGGGACAACTCAGA	2	0	0	0	2	0	0	0	0
gga-miR-1684a-3p	22	AAGTATGAGGAAATGGAGCTCT	2	0	0	0	0	0	0	0	2
gga-miR-6594-5p	21	TGGGGGTGGCGTGAGTTGTGG	2	0	0	0	0	0	2	0	0
gga-miR-1724	23	TGCTGAGCGTTGGCTGCGCTGCG	2	2	0	0	0	0	0	0	0
gga-miR-3064-3p	23	TTGCCACACTGCAACACTTTACA	2	0	0	0	0	0	2	0	0
gga-miR-205b	22	CCCTTCATTCCACCGGAATCTG	2	0	0	0	0	0	0	2	0
gga-miR-365-1-5p	23	GAGGGACTTTTGGGGGCAGATGT	2	0	0	2	0	0	0	0	0
gga-miR-1723	23	TGGGAGCGGAATGTGCAGCCTCA	2	0	0	0	0	0	0	0	2
gga-miR-18b-3p	25	TACTGCCCTAAATGCTCCTTCTGGC	2	0	0	0	0	0	0	2	0
gga-miR-184b-5p	22	CCTTATCAGTTCTCCGTCCAAC	2	0	0	0	2	0	0	0	0
gga-miR-1665	22	TAAGGCCCAGGAGCGCTGCAGC	2	0	0	0	0	2	0	0	0
gga-miR-217-5p	24	TACTGCATCAGGAACTGATTGGAT	2	0	0	2	0	0	0	0	0
gga-miR-6549-3p	23	ACAGCTGTAAGCAGAAGGCACCC	2	0	2	0	0	0	0	0	0
gga-miR-7477-3p	23	TACCGCCCCGTTCTGCGCTCGGA	2	0	0	2	0	0	0	0	0
gga-miR-1641	22	TGAGGATTAATGACTGTCTGGG	2	0	0	0	0	0	0	2	0
gga-miR-1329-3p	22	CCTCGTAGCTTGATCACGATAT	2	0	0	0	0	0	2	0	0
gga-miR-12236-3p	21	AGTGCAAATTATGAATAATGG	2	0	0	2	0	0	0	0	0
gga-miR-6606-5p	20	GAGGAGCGGGAGGAGCGGGA	2	0	0	0	2	0	0	0	0
gga-miR-3531-5p	21	TCCTTGTTTGGGTTGTAATGA	2	0	0	0	0	0	0	2	0
gga-miR-6552-5p	21	GTCTGTCCAGGTCTTGTTGGA	2	0	0	0	0	0	0	2	0
gga-miR-3540	22	ATGGTGGAAGAACAAGGCCTGC	2	0	0	0	2	0	0	0	0
gga-miR-1579	21	CGTGGCGGGAAGGGATGGGCG	2	0	0	2	0	0	0	0	0
gga-miR-458b-3p	21	ATAGCTCTGAAAATGGCGCTG	2	0	0	0	0	2	0	0	0
gga-miR-7441-5p	22	CTGAGGAGGGTTTGTAACATGG	2	0	0	2	0	0	0	0	0
gga-miR-1743	22	TGGAATGCAGCAATTATCACCT	2	0	0	0	0	0	2	0	0
gga-miR-1603	21	AGTGGTTGGTTTGGTGCTGTC	2	0	0	0	0	0	2	0	0
gga-miR-6657-3p	21	ACATGGTGGGAGAAGGGTGAC	2	0	0	0	0	2	0	0	0
gga-miR-1388b-5p	23	CATGGGCTGACGAACCTGAGATT	2	0	0	0	2	0	0	0	0
gga-miR-490-5p	20	CCATGGATCTCCAGGTGGGT	2	0	0	0	0	0	0	2	0
gga-miR-7447-5p	23	AAAGTTGGTAGTGATTGCTGATG	2	2	0	0	0	0	0	0	0
gga-miR-12224-5p	23	AACAGTGGAATGCACCTAGCTGA	2	0	0	0	0	0	0	0	2
gga-miR-101-1-5p	23	TCGGTTATCATGGTACCGGTGCT	2	0	0	0	0	0	0	2	0
gga-miR-133c-5p	22	GCTGGTAAAAAGGAACCAGATC	2	0	0	0	2	0	0	0	0
gga-miR-12286-5p	23	TGGGGCTGCAGGGCTGGGAGATG	2	0	0	0	0	2	0	0	0
gga-miR-12236-5p	23	ATTGATTCATTCTTTGCTCTTCT	2	2	0	0	0	0	0	0	0
gga-miR-1778	22	GAGGGAAGAGAAATGGTCTGCT	2	0	0	0	2	0	0	0	0
gga-miR-2984-5p	22	GTGCCTGCTGTGAGTGAAATTG	2	0	2	0	0	0	0	0	0
gga-miR-1774	21	CCCCTGCTGAGGTTCTGCTTC	2	0	0	0	0	0	0	0	2
gga-miR-6555-5p	22	GATCTGCAGAGCCCACAACTAG	2	0	0	0	0	0	0	0	2
gga-miR-12248-5p	23	TCAGCCCATTTGTCCTCATGCCT	2	0	0	0	0	0	2	0	0
gga-miR-12217-3p	19	CCGGGCGGGGCGGGGAGGG	2	0	0	0	0	2	0	0	0
gga-miR-7445-5p	22	AAAGTTAAACAGACTCATCCAC	2	2	0	0	0	0	0	0	0
gga-miR-1664-3p	21	TCTGTGACCTCATTTACCTCC	2	0	2	0	0	0	0	0	0
gga-miR-6559-3p	22	AGAGTTGACTCTTCCTTGCAGT	2	0	0	0	0	0	0	0	2
gga-miR-184b-3p	23	TGGGCTGGAAAAGTGATAAGGGG	2	0	0	0	2	0	0	0	0
gga-miR-6669-5p	24	GGTGATACGGGAGCAAGGCTGCAT	2	0	2	0	0	0	0	0	0
novel-m0078-3p	22	CCTGTTCTAGGTTACTTGGCTC	30812	4964	5556	3087	4929	2292	1788	4434	3762
novel-m0109-5p	23	GACAGTCAGCAGTTGGTCTGTGT	9195	1668	602	2038	2138	796	788	737	428
novel-m0129-5p	21	GATGTCCAGACACAATTCTTG	3755	427	439	544	355	476	696	524	294
novel-m0007-3p	22	CAGCTAAGCTATTGGACTTTGC	1073	107	51	137	85	84	99	354	156
novel-m0025-5p	20	ATGGTCACAGTTGATCACTG	915	25	2	20	796	4	0	2	66
novel-m0164-3p	21	TACAGCACGGCTGACCTCAGC	653	61	60	164	198	36	20	64	50
novel-m0174-5p	23	AGGGCTTGGCGCAGCTGTGAACA	643	68	100	49	89	79	72	79	107
novel-m0028-3p	21	TTCTTTGGCACAGTGACTAGA	440	85	54	60	83	29	32	47	50
novel-m0160-3p	20	GGGGCGGCGGCGGCGGCCGC	369	63	39	46	39	64	42	56	20
novel-m0046-5p	22	TTTCCAACCTTCGTGATTCTGA	355	45	47	53	0	73	61	71	5
novel-m0136-5p	23	TGACTGTAGACTGTTACTGTCCT	330	65	34	19	48	57	55	19	33
novel-m0088-3p	20	GACGGCTCGGCCTCGGGAGC	315	40	25	38	53	29	35	44	51
novel-m0086-3p	20	GACGGCTCGGCCTCGGGAGC	315	40	25	38	53	29	35	44	51
novel-m0007-5p	21	ACAAAGTCCAGCAGCTTAGCT	298	23	11	27	44	11	36	105	41
novel-m0140-5p	22	CAGCCTACCGACTGTTGTTGCC	282	38	36	34	58	35	16	35	30
novel-m0143-5p	22	CCCGGCGGAGGCTGAGGCCTGC	230	40	0	36	93	10	0	12	39
novel-m0116-5p	22	TGCCCCGTCACTCCTGATACCG	223	20	35	29	31	19	19	35	35
novel-m0100-3p	22	TTCCTGGGCTGCTTTGAAGCTC	218	24	21	22	7	26	31	42	45
novel-m0036-3p	23	ATGGCTGTTCTAGCAGTAGATCT	184	41	21	38	27	9	19	14	15
novel-m0145-3p	21	CACACACCGGAGCAGCCTCGC	158	24	4	3	27	19	7	2	72
novel-m0045-3p	21	TGAGGATCACAGAATCATTGC	153	20	3	106	21	0	0	0	3
novel-m0032-3p	22	TCAGTCCCCGCTGTGATCACAG	148	15	16	24	21	4	44	17	7
novel-m0098-5p	25	CCGGAGCCCTCGCTTCTCTTGTGCT	141	7	28	28	10	7	32	22	7
novel-m0111-5p	22	TAACGAAATCCCAGGGCAGCTG	138	12	30	29	26	11	5	18	7
novel-m0102-5p	21	TGGACAAGAACCTGACCCACC	133	30	18	17	33	11	7	4	13
novel-m0031-5p	22	CATCTTGGAGTATAAGGTACCT	119	10	10	16	11	3	30	27	12
novel-m0104-3p	23	TCTGGCTGCCGCCTACTGACACC	108	2	18	12	16	8	16	19	17
novel-m0113-3p	22	CAGTGTGTTTGGAGGAGATGGG	101	7	5	19	18	8	27	4	13
novel-m0101-3p	22	TGCCCCTATGCCAGTGCTCAGC	98	2	2	11	5	5	9	51	13
novel-m0112-3p	22	ACCCTTCCCCTGATCGCGCAGT	88	10	16	19	8	6	9	15	5
novel-m0042-3p	23	TGGACCGCCCGCTTGGTTAGAGT	88	10	3	2	7	22	20	18	6
novel-m0169-3p	23	CACTGCCGGCTCGGCGCCCCCGC	87	6	12	18	19	6	14	9	3
novel-m0034-5p	22	TAGAGAGACACTCATAGAGAGT	82	15	19	13	6	2	4	19	4
novel-m0081-5p	22	TCTCGCGGCACGGCCCCGCGCC	81	0	0	22	42	0	7	4	6
novel-m0123-5p	21	CGGGGGGGGAGGCGCGTGTGG	78	6	10	21	32	6	0	0	3
novel-m0125-5p	21	CGGGGGGGGAGGCGCGTGTGG	78	6	10	21	32	6	0	0	3
novel-m0039-3p	22	AGAGTGTCTGTTACCTGACCAC	77	19	8	11	9	7	7	5	11
novel-m0150-3p	23	CACTCGGCCCAGCTCTGGTGTGC	77	24	0	10	17	5	0	16	5
novel-m0142-3p	22	TCACCTCCCGCTCCTGCTTGCA	77	6	5	6	21	3	10	7	19
novel-m0166-3p	22	GCTGCTGCCAGCGCTCATTCCT	75	9	4	14	16	5	7	12	8
novel-m0094-5p	20	GAGGGCGGGAAGGGGTGGGC	74	11	0	13	21	10	11	8	0
novel-m0085-5p	21	ACCACCTCAGTTGTTTCTACC	74	2	2	14	17	9	8	14	8
novel-m0157-3p	20	CGGCGGCGGGAGGGGAGGGC	73	19	4	9	15	18	2	4	2
novel-m0175-5p	21	TCTGGGGTCCCTATGGGGTCC	67	0	0	54	2	0	3	8	0
novel-m0148-3p	23	TGTGCCCACGCAGACGTACTGCA	65	8	8	19	14	2	4	7	3
novel-m0169-5p	24	CGGGTGGGCGCCGGGCGGCCGAGC	62	4	9	23	11	0	8	4	3
novel-m0080-5p	22	TCCATCCCTCCTGCCCTGCAGA	60	4	6	5	8	2	12	15	8
novel-m0144-3p	22	TTACTCCTTGCTGCTGTCTGCA	60	0	0	0	0	14	13	22	11
novel-m0130-3p	22	TGAATCGCACCAAGAACTGTGC	59	14	9	14	15	5	0	0	2
novel-m0039-5p	20	TGTCAGATAGCTGATACTCC	58	14	2	7	18	2	10	5	0
novel-m0075-5p	22	AGCCGGGGATGTAGCTCAGTGG	57	2	6	14	13	8	6	5	3
novel-m0084-3p	22	CCGAGCGAGCTCTGCAGAGCCT	55	17	0	5	10	4	0	9	10
novel-m0030-3p	21	ATGGATTTGGTCCCCTTCAAC	55	5	7	17	17	0	7	2	0
novel-m0024-3p	22	AGCACCTTAGGTACAGTCCAGA	54	14	5	16	6	2	5	4	2
novel-m0037-3p	22	CAGCAGACTGCGGACGCGCTCT	54	0	5	4	5	0	19	16	5
novel-m0135-5p	22	GAACCGGGGGGGCACGGACTCC	50	24	0	0	12	9	0	0	5
novel-m0095-5p	21	TAGTGGAATCACTTCTGCACA	45	9	6	3	10	5	12	0	0
novel-m0091-5p	22	GATGCCTGCACTGGGCGGAGCT	41	0	0	14	3	0	7	12	5
novel-m0162-5p	24	CACGGCTGCAGCCTCCTCACCCAT	41	4	12	21	4	0	0	0	0
novel-m0154-3p	20	CTGCCCCATTGAGGGGTCCT	41	0	16	9	16	0	0	0	0
novel-m0082-3p	21	CCGGGCGGGTCGGGTCGGGCC	40	3	3	4	8	6	0	10	6
novel-m0044-5p	23	ACTCCAAACATGCCTGGGAAGCT	40	10	4	24	2	0	0	0	0
novel-m0103-5p	21	TCCCGTTGGCACAGCAGTTCA	39	7	13	4	15	0	0	0	0
novel-m0009-3p	23	TTACCTCAGTGCTCTCTTTCCCT	39	6	8	10	9	0	4	2	0
novel-m0018-3p	21	TAATTCTGTCACTCACTCACT	38	6	0	6	8	3	4	6	5
novel-m0011-3p	22	TAACTCTACAACATATATGTTG	36	9	10	7	8	0	0	2	0
novel-m0115-5p	22	TTTGGAAACATCCAGCCTGAGC	34	2	0	7	15	2	2	4	2
novel-m0132-3p	22	ATCTCGCCCGCAAAGACCCAGC	34	3	12	8	5	0	0	4	2
novel-m0170-3p	20	CAGGGCGGGTGGGAACGGGG	33	11	0	4	14	4	0	0	0
novel-m0159-3p	20	TCTGTACTGCTCTGTGGAGG	33	2	2	0	2	6	10	4	7
novel-m0019-3p	22	TCGGCCCTGGGAGTGTCGTTCT	31	2	4	3	8	4	10	0	0
novel-m0035-3p	22	GGCCATGTTGTCTGTGGGCTCT	31	4	4	5	12	0	4	2	0
novel-m0058-5p	20	CCGGGCGGGGCGGGACGGGA	31	4	4	4	6	2	4	2	5
novel-m0004-5p	20	CCGGGCGGGGCGGGACGGGA	31	4	4	4	6	2	4	2	5
novel-m0151-3p	23	AACCTGGCCCCATGCCTCACTCC	30	2	8	5	0	0	11	2	2
novel-m0127-5p	22	TCCCAGTGATTACACCTGACAC	30	0	0	4	4	9	8	2	3
novel-m0077-3p	21	CACCCGCTGACCACATCCTCT	29	3	12	0	3	3	3	0	5
novel-m0012-3p	21	CCATGCTGATTTATATCAGCT	27	9	3	2	0	0	8	3	2
novel-m0003-3p	20	CGGGGAGGGGACGTGGTGGG	27	6	4	4	6	4	0	3	0
novel-m0093-5p	21	ACTCATGTATTCTGGAATACA	27	2	4	11	5	0	3	2	0
novel-m0047-5p	24	AGAACTGAATTCCATGGACTGGTT	26	10	10	0	0	2	0	4	0
novel-m0055-3p	20	TAATTGACTCTATTGTTGCT	26	2	0	0	24	0	0	0	0
novel-m0013-5p	20	TCGGGAGCCGTTCTGTCAGC	26	2	4	0	2	2	5	3	8
novel-m0014-5p	20	TCGGGAGCCGTTCTGTCAGC	26	2	4	0	2	2	5	3	8
novel-m0023-5p	22	CGGAGCGAGGAGGGCTCGGAGA	26	2	0	0	2	3	7	4	8
novel-m0072-3p	21	CGGGTGCTGGTAGCTCCTGCC	25	0	6	16	3	0	0	0	0
novel-m0107-5p	23	TGGTGAGAAGCGTGCTGTGGAGC	25	2	4	2	2	3	2	6	4
novel-m0090-3p	22	GCCCTGTGACTCTCACCCCACA	25	0	10	0	0	0	12	0	3
novel-m0041-3p	23	CTCTCAGCTCATGTCATCCCACA	25	2	3	0	3	4	2	3	8
novel-m0029-3p	21	GCGGGCGCGGCGGCGGCGGGG	24	2	0	0	8	4	5	0	5
novel-m0067-3p	21	TGGCAGCGTAAGCTCTACAGC	24	0	3	0	0	3	13	3	2
novel-m0098-3p	22	CACAGAGGGGCGCGGGCCCAAC	24	0	2	3	4	0	6	6	3
novel-m0015-3p	23	GAGAAAGACTTGAGAAACTCTCT	22	5	0	8	7	0	0	2	0
novel-m0074-3p	21	TAGCTTGAAGAAAACTCTGGC	22	6	2	7	5	2	0	0	0
novel-m0043-3p	22	GCAGGGCGAGGAGCTGCCCCGG	22	0	0	2	0	0	7	8	5
novel-m0008-5p	22	CTCCAGACCTGCTCTGGTGTCT	22	0	3	0	19	0	0	0	0
novel-m0120-3p	21	CCCTGTCGGTGCCCCAGGGCT	21	6	8	4	0	3	0	0	0
novel-m0118-3p	21	CCCTGTCGGTGCCCCAGGGCT	21	6	8	4	0	3	0	0	0
novel-m0122-3p	21	CCCTGTCGGTGCCCCAGGGCT	21	6	8	4	0	3	0	0	0
novel-m0124-3p	21	CCCTGTCGGTGCCCCAGGGCT	21	6	8	4	0	3	0	0	0
novel-m0171-5p	22	TTCCTTTTCCTACTCTTGTAGA	20	2	10	6	2	0	0	0	0
novel-m0134-3p	22	TTAGTAAGTTTCTTCCTGGACC	19	2	8	4	3	0	0	2	0
novel-m0110-5p	24	AGAGGTAGTGGGTTGCATAGTTTT	19	7	2	0	0	5	2	3	0
novel-m0048-3p	22	TCCATGTTGGGACGTTCCATCA	19	0	4	0	2	0	10	0	3
novel-m0167-3p	21	CGGGTCCCATCTGGGGTGCCA	18	3	3	2	8	0	0	0	2
novel-m0071-3p	22	ATCAGTTCCGTGTTGTTGCTCA	18	0	0	0	0	5	2	4	7
novel-m0017-5p	22	CACCCTCCCTCGGCTGCAGCCA	18	0	0	0	2	2	9	3	2
novel-m0027-3p	21	GCACATTAGGTACAGTCCAGA	17	0	0	0	15	0	0	0	2
novel-m0057-3p	22	CCCGGCTTCCTGCCGCCCTGGC	17	7	0	3	0	0	0	4	3
novel-m0138-5p	22	AGTAAGGCTCCTTCTGACCTCC	17	3	0	9	3	2	0	0	0
novel-m0020-5p	22	TCAGAGCCAGCTTGTTACAAGC	16	4	2	2	3	0	3	0	2
novel-m0102-3p	22	CTGGGTTAGGTTCTTGCTCAGT	16	2	4	6	4	0	0	0	0
novel-m0114-5p	20	ACGGGCGGGCTGAGGGTGGG	15	7	0	2	3	3	0	0	0
novel-m0051-5p	21	CGGGGCTGGGCTGGGTTGGGG	15	3	0	2	5	3	2	0	0
novel-m0166-5p	22	GTGAGCGGCCAGGCAGCACAGC	15	2	0	2	4	0	3	4	0
novel-m0156-5p	20	ATGGGACGGGATGGGATGGG	14	0	0	0	3	5	6	0	0
novel-m0060-3p	21	TGGTCCGTACTGGTCCGTACT	14	5	0	0	6	0	0	0	3
novel-m0070-3p	20	AGTCACTATGACTCGTTACC	14	2	0	0	0	0	6	3	3
novel-m0066-5p	22	CACGGAGAGCGCTACCACATGG	14	0	0	0	0	0	5	3	6
novel-m0061-3p	21	TGGTCCGTACTGGTCCGTACT	14	5	0	0	6	0	0	0	3
novel-m0176-5p	21	TGGTCCGTACTGGTCCGTACT	14	5	0	0	6	0	0	0	3
novel-m0096-5p	23	TCCCACTGCCCCTCAGCAGCACC	14	0	5	2	4	0	3	0	0
novel-m0139-5p	24	GAACCGGTGGGGGGCACGGACTCC	14	0	0	0	9	0	0	0	5
novel-m0158-3p	21	ACGATCCTTTCCACCCCGCGA	13	0	0	4	0	0	0	9	0
novel-m0168-3p	23	TTTGTTCACAGTGGCTAAGTTCT	13	0	0	4	3	3	0	3	0
novel-m0119-5p	21	AGCGGCGGCGGCGGCGGCCGC	13	7	4	0	0	0	0	0	2
novel-m0108-3p	22	CTGCCCTGGGATTTCGTTACCC	12	6	2	2	0	0	2	0	0
novel-m0083-5p	22	ACGCACGAGCTCAATCCTGTCC	12	0	0	0	7	0	0	0	5
novel-m0010-3p	23	ACGCTAGCTGCTCTGCACTGACT	12	0	0	0	3	0	4	2	3
novel-m0056-3p	23	TGACTCATCCCCTTTGCTCCTCT	12	0	3	3	4	0	0	2	0
novel-m0137-3p	22	TCATGTGCTGTCTCTCCCCACA	12	2	0	3	0	0	0	4	3
novel-m0133-5p	23	GAGGGCGGCCGGGCGGGCTCGGC	12	0	0	3	0	0	6	3	0
novel-m0022-3p	22	TGCCGCTAACCGGGCCACGCCG	12	0	0	6	0	2	0	4	0
novel-m0161-5p	22	ACCCATGGCAATGAGCAAACCT	11	0	0	0	4	0	2	5	0
novel-m0040-5p	22	ATTGGTCAACTGTCGGTCAACT	11	9	0	0	0	0	0	2	0
novel-m0069-5p	21	AAGGCTCATTGTATGTCTTCC	11	0	0	0	0	3	4	2	2
novel-m0049-3p	21	CGTTGCGGGGTCGCCGCCGCC	11	0	0	0	7	0	0	4	0
novel-m0053-3p	21	CGTTGCGGGGTCGCCGCCGCC	11	0	0	0	7	0	0	4	0
novel-m0062-5p	21	TCCAGAGAACAGTTTGTCCCA	10	2	0	5	3	0	0	0	0
novel-m0172-3p	21	AGAGGGGGGCACGGACCGTGG	10	2	0	0	2	0	3	3	0
novel-m0002-3p	23	TCCAGCTGATCCCTGTTCCTCGC	10	0	0	7	3	0	0	0	0
novel-m0105-5p	22	TACGCTCCTTCGGCTCCGGTCA	10	2	0	2	0	0	0	3	3
novel-m0026-3p	23	CCAACTGTCAGTCAACCATTGGT	10	8	0	0	0	2	0	0	0
novel-m0131-3p	23	CGGACGGGGCCGGGAGCCGCAGA	10	0	0	2	0	4	2	2	0
novel-m0147-5p	22	TCAAGCAGGCAAGTATTTCTGC	10	2	0	0	4	2	0	2	0
novel-m0141-3p	23	AAACCAGCAAGGACTGCAGCACT	10	0	0	0	0	3	0	4	3
novel-m0052-5p	21	AATGGCTGCAGTACTGTGTGC	10	3	0	0	2	2	0	3	0
novel-m0054-5p	23	TGGGGTTGAGGAGGAAGAGGGCT	10	0	5	0	5	0	0	0	0
novel-m0079-5p	21	CGGGGCGGGCAGGGCAGGGCA	10	0	0	0	8	0	0	2	0
novel-m0126-5p	21	CGCCGGAGGGACGCGCGCGCC	9	0	0	0	2	0	0	3	4
novel-m0089-3p	21	GAGCCCCGCGCTGCCCCTCAG	9	0	0	0	6	0	0	3	0
novel-m0178-3p	21	TCGCCCTTCTCGTCCCACCAG	9	0	0	0	0	0	3	2	4
novel-m0092-3p	21	GAGCCCCGCGCTGCCCCTCAG	9	0	0	0	6	0	0	3	0
novel-m0076-5p	22	TTTGGCCAAGGGGAATCAGATT	9	0	0	0	6	0	0	0	3
novel-m0001-5p	22	TGGGCACCATGGGTACCAGTGG	9	0	0	2	0	2	0	5	0
novel-m0146-3p	24	TGGGGCAGTGCCTGTTGGCACCTG	9	0	0	5	2	0	0	2	0
novel-m0021-5p	20	ACAGAGAACTCCAAAGGAGA	9	3	0	0	6	0	0	0	0
novel-m0117-3p	22	ACCTTAATACCCTGAGCTGCAA	9	2	0	0	3	0	2	2	0
novel-m0121-5p	21	CGCCGGAGGGACGCGCGCGCC	9	0	0	0	2	0	0	3	4
novel-m0085-3p	21	CAGGAACAACTGAAGTGAATT	9	2	3	0	2	0	0	0	2
novel-m0097-5p	22	TGCTGAGAAACATGGAATGTGG	9	0	3	0	0	3	0	3	0
novel-m0149-5p	23	TTTTCCTCGACGGTCGCTGCGCG	9	0	2	0	4	0	3	0	0
novel-m0016-3p	22	AGGACAATGGCCAATACTTGCT	9	2	0	0	0	0	2	0	5
novel-m0128-3p	23	AGCGCCTGACGGAGCGCTCTGCT	9	2	0	0	0	4	3	0	0
novel-m0177-3p	22	GTTGAGCTCAATGGGATTCTAT	9	0	3	0	0	0	6	0	0
novel-m0099-5p	22	TTGCAGACCACCGATGAGAACG	9	0	0	3	0	0	2	2	2
novel-m0030-5p	23	TGGTAAAATGGAACCAAATCACC	8	0	5	3	0	0	0	0	0
novel-m0173-5p	21	TTGGTCAGCTGTTGGTCAACC	8	0	0	6	0	0	0	2	0
novel-m0106-3p	22	ATCCCAGCCGTGACGCATCCCT	8	0	2	0	0	0	2	2	2
novel-m0153-5p	21	TTGGTCAGCTGTTGGTCAACC	8	0	0	6	0	0	0	2	0
novel-m0063-5p	21	CGGGGCGGGCCGGGCCGGGCA	8	6	0	0	2	0	0	0	0
novel-m0068-3p	21	GGGACGCCTGAACTTATCACC	8	0	3	0	0	3	0	0	2
novel-m0005-5p	20	CCGGGTGCGCCAGGCCTGGC	8	0	0	0	0	0	0	8	0
novel-m0065-5p	21	ACGGGACGGGCCGGGACGGGA	8	4	0	0	0	2	0	0	2
novel-m0148-5p	23	CAGATGTCTGCGTGTGCCTCTGT	8	2	2	0	2	0	2	0	0
novel-m0163-5p	22	TTCTTCCCTGCCGGACGTTCGG	8	0	4	0	0	2	0	0	2
novel-m0038-5p	24	ACAGTGATCACGTTACGATGGATT	8	0	0	0	3	0	0	2	3
novel-m0006-5p	21	ATCCTGGCTCTGTTGAAGTCA	8	0	2	4	2	0	0	0	0
novel-m0073-5p	22	CCTGGAGGACCAGCAGCTGTGT	8	6	0	0	2	0	0	0	0
novel-m0165-3p	22	TCTGGCTGCTCAGTGCTCTGCT	8	0	4	2	0	0	0	0	2
novel-m0152-3p	21	TTGGTCAGCTGTTGGTCAACC	8	0	0	6	0	0	0	2	0
novel-m0050-3p	21	TAACTAGAAGGAAATGAATTC	8	2	0	2	0	2	2	0	0
novel-m0087-5p	22	CCGGGCAGGGCAGGGCAGGGCA	8	3	0	0	0	0	3	2	0
novel-m0059-5p	21	TGAAGCAGAAGCAGTTCCACT	8	4	0	4	0	0	0	0	0
novel-m0071-5p	20	ACAGTCACGGGACTCGTTCC	8	0	0	0	0	2	6	0	0
novel-m0155-5p	21	TTGGTCAGCTGTTGGTCAACC	8	0	0	6	0	0	0	2	0
novel-m0033-3p	22	CCGGGCAGGGCAGGGCAGGGCA	8	3	0	0	0	0	3	2	0
novel-m0060-5p	22	TACTGGTCGGTACTGGTCCGTA	8	0	0	8	0	0	0	0	0
novel-m0064-3p	22	CCGGGCAGGGCAGGGCAGGGCA	8	3	0	0	0	0	3	2	0
