# Supplementary material for: miRNA–mRNA network regulation in the skeletal muscle fiber phenotype of chickens revealed by integrated analysis of miRNAome and transcriptome
Source: Sci Rep. 2020 Jun 30;10:10619. doi: 10.1038/s41598-020-67482-9 (PMC7326969; doi:10.1038/s41598-020-67482-9)
Supplement: Supplementary file 7 — Supplementary table S6 [file 41598_2020_67482_MOESM7_ESM.xlsx]

## Sheet: Sheet1
miRNA-mRNA network regulation in the skeletal muscle fiber phenotype of chickens revealed by integrated analysis of miRNAome and transcriptome Yifan Liu, Ming Zhang, Yanju Shan, Gaige Ji, Xiaojun Ju, Yunjie Tu, Zhongwei Sheng, Jingfang Xie, Jianmin Zou, and Jingting Shu*
Table S6: Details of differentially expressed miRNAs.
id	PMM	SART	log2(fc)	PValue
gga-let-7k-5p	439.269	1017.32	1.2116	0.00310363
gga-miR-100-5p	6422.2	11442	0.833205	0.00984905
gga-miR-10585-5p	4.8577	1.09167	-2.15373	0.0109363
gga-miR-10c-3p	6.95435	14.7014	1.07997	0.0293796
gga-miR-10c-5p	257.23	510.033	0.987533	0.0114694
gga-miR-122-5p	1.09675	3.4407	1.64947	0.0268991
gga-miR-12281-3p	0.114675	0.6322	2.46283	0.0447798
gga-miR-126-3p	5025.42	10744	1.09622	0.00211784
gga-miR-126-5p	3298.61	6348.58	0.944575	0.006877
gga-miR-129-1-3p	2.56878	9.8002	1.93173	0.00184891
gga-miR-129-5p	4.997	17.1925	1.78264	0.00147876
gga-miR-138-1-3p	0.01	0.2332	4.5435	0.0315491
gga-miR-1416-5p	120.337	206.663	0.780199	0.0395161
gga-miR-143-3p	8370.7	15080.9	0.849304	0.00703404
gga-miR-143-5p	84.3349	148.412	0.815403	0.036866
gga-miR-145-3p	1326.49	2209.74	0.736262	0.033245
gga-miR-146b-5p	4819.43	7988.29	0.729023	0.0260507
gga-miR-153-3p	10.8158	24.5717	1.18385	0.0447502
gga-miR-1557	1.58858	0.01	-7.31159	4.02646e-05
gga-miR-1663-3p	2.3284	9.32708	2.00209	0.00161581
gga-miR-1668-3p	2.85095	0.7518	-1.92302	0.0408783
gga-miR-1731-5p	3.82145	0.928475	-2.04119	0.0319046
gga-miR-1744-3p	43.4401	16.8653	-1.36497	0.0483435
gga-miR-1747-3p	0.375525	0.01	-5.23084	0.0362551
gga-miR-1754-5p	0.9395	0.045525	-4.36716	0.00779747
gga-miR-190a-3p	106.11	47.2433	-1.16737	0.0483321
gga-miR-193a-3p	65.8742	17.8879	-1.88073	0.00386441
gga-miR-196-1-3p	0.656725	332.562	8.98412	1.76881e-30
gga-miR-196-5p	35.1242	1239.47	5.14112	2.41112e-25
gga-miR-1b-3p	251.444	566.532	1.17192	0.00435322
gga-miR-200a-3p	6.45747	23.6706	1.87406	0.0163837
gga-miR-200b-3p	0.9089	4.97048	2.45119	0.0147751
gga-miR-203a	1.88958	5.39515	1.5136	0.0163568
gga-miR-205c-5p	1.35343	0.1903	-2.83027	0.0433589
gga-miR-2184a-5p	256.255	489.59	0.933994	0.0411422
gga-miR-221-5p	293.7	132.346	-1.15003	0.0298042
gga-miR-30b-5p	1630.99	2831.51	0.795826	0.0496425
gga-miR-30d	7900.58	15558.3	0.977653	0.0022093
gga-miR-30e-3p	979.544	1664.87	0.765224	0.0278547
gga-miR-31-5p	0.2275	1.87305	3.04145	0.0289953
gga-miR-34a-5p	10.367	3.6776	-1.49516	0.0326943
gga-miR-3523	29.254	61.3955	1.0695	0.0123338
gga-miR-490-3p	0.91005	12.043	3.7261	0.000905199
gga-miR-499-3p	2.28965	750.202	8.35601	4.73402e-29
gga-miR-499-5p	34.6428	9242.83	8.05963	2.6247e-26
gga-miR-6553-3p	8.88767	0.63145	-3.81507	2.49305e-06
gga-miR-6631-5p	0.589725	27.4018	5.53808	2.40811e-10
gga-miR-6660-3p	2.1168	0.2045	-3.37171	0.000997016
gga-miR-6701-3p	0.4202	0.01	-5.393	0.0234804
novel-m0011-3p	0.7652	0.04245	-4.172	0.00745572
novel-m0023-5p	0.084075	0.560075	2.73587	0.0331164
novel-m0025-5p	17.3503	1.65965	-3.38601	0.0361711
novel-m0042-3p	0.478775	1.74133	1.86277	0.0375451
novel-m0044-5p	0.987175	0.01	-6.62523	0.00106684
novel-m0045-3p	3.76215	0.0683	-5.78353	0.000370611
novel-m0066-5p	0.01	0.3481	5.12143	0.0272536
novel-m0069-5p	0.01	0.29235	4.86962	0.0170153
novel-m0071-3p	0.01	0.44685	5.48172	0.00447328
novel-m0072-3p	0.62105	0.01	-5.95664	0.0130919
novel-m0101-3p	0.483425	1.78808	1.88704	0.0437702
novel-m0102-3p	0.373325	0.01	-5.22236	0.0113637
novel-m0103-5p	0.850375	0.01	-6.41003	0.000413818
novel-m0144-3p	0.01	1.50353	7.23221	7.44546e-06
novel-m0154-3p	0.918875	0.01	-6.5218	0.00210241
novel-m0159-3p	0.128075	0.712125	2.47514	0.0292222
novel-m0162-5p	0.993775	0.01	-6.63485	0.000602591
novel-m0171-5p	0.464525	0.01	-5.53768	0.0103098
