# Supplementary material for: miRNA–mRNA network regulation in the skeletal muscle fiber phenotype of chickens revealed by integrated analysis of miRNAome and transcriptome
Source: Sci Rep. 2020 Jun 30;10:10619. doi: 10.1038/s41598-020-67482-9 (PMC7326969; doi:10.1038/s41598-020-67482-9)
Supplement: Supplementary file 8 — Supplementary table S7 [file 41598_2020_67482_MOESM8_ESM.xlsx]

## Sheet: Sheet1
miRNA-mRNA network regulation in the skeletal muscle fiber phenotype of chickens revealed by integrated analysis of miRNAome and transcriptome Yifan Liu, Ming Zhang, Yanju Shan, Gaige Ji, Xiaojun Ju, Yunjie Tu, Zhongwei Sheng, Jingfang Xie, Jianmin Zou, and Jingting Shu*
Table S7: Intersection genes and their corresponding miRNAs.
miRNA	log2(fc)	mRNA id	mRNA	log2(fc)
gga-let-7k-5p	1.2116	NM_001030703.1	JMJD6	-1.74837
gga-let-7k-5p	1.2116	NM_001043349.2	EIF4G2	-1.0888
gga-let-7k-5p	1.2116	NM_001257201.1	ALKBH5	-1.60613
gga-let-7k-5p	1.2116	NM_204745.1	GATM	-2.08934
gga-let-7k-5p	1.2116	XM_004937722.3	TNRC6B	-7.38802
gga-let-7k-5p	1.2116	XM_004941098.3	AFF1	-3.91488
gga-let-7k-5p	1.2116	XM_004942664.3	ABI2	-11.0154
gga-let-7k-5p	1.2116	XM_004942683.3	PDE1A	-7.71425
gga-let-7k-5p	1.2116	XM_004945302.3	EEF2K	-1.14991
gga-let-7k-5p	1.2116	XM_015275324.2	SPECC1L	-7.09452
gga-let-7k-5p	1.2116	XM_015277872.2	NAXD	-1.16182
gga-let-7k-5p	1.2116	XM_015279097.1	ALPK3	-10.8975
gga-let-7k-5p	1.2116	XM_015281884.2	THSD7A	-7.58871
gga-let-7k-5p	1.2116	XM_015282130.2	WDR37	-2.89797
gga-let-7k-5p	1.2116	XM_015287761.2	ASB2	-10.4893
gga-let-7k-5p	1.2116	XM_015287983.2	LDB3	-7.78136
gga-let-7k-5p	1.2116	XM_015290748.2	AGL	-1.3766
gga-let-7k-5p	1.2116	XM_015291367.2	TP63	-1.68177
gga-let-7k-5p	1.2116	XM_015292197.2	FRMD5	-5.54226
gga-let-7k-5p	1.2116	XM_015294290.2	STYK1	-1.83231
gga-let-7k-5p	1.2116	XM_015298429.2	INSRR	-6.17991
gga-let-7k-5p	1.2116	XM_015299059.2	DYRK3	-13.8143
gga-let-7k-5p	1.2116	XM_025142705.1	ARHGEF10L	-7.49185
gga-let-7k-5p	1.2116	XM_025144319.1	UHRF1	-8.83763
gga-let-7k-5p	1.2116	XM_025147226.1	CLASP2	-5
gga-let-7k-5p	1.2116	XM_025149827.1	PALLD	-2.72045
gga-let-7k-5p	1.2116	XM_025151280.1	AKAP6	-3.68445
gga-let-7k-5p	1.2116	XM_025152828.1	TMEM56	-2.66742
gga-let-7k-5p	1.2116	XM_025153111.1	ST6GALNAC3	-7.78136
gga-let-7k-5p	1.2116	XM_025153237.1	ZBTB37	-1.41265
gga-miR-10585-5p	-2.15373	NM_001001747.2	ST8SIA5	1.93618
gga-miR-10585-5p	-2.15373	NM_001006226.1	PHTF2	1.98727
gga-miR-10585-5p	-2.15373	NM_001006518.1	NDUFS1	1.58908
gga-miR-10585-5p	-2.15373	NM_001012935.1	RNF166	1.45323
gga-miR-10585-5p	-2.15373	NM_001030995.1	STK17A	2.26287
gga-miR-6701-3p	-5.393	XM_015288314.2	CAMK2G	2.52443
gga-miR-10585-5p	-2.15373	NM_001145200.1	C12orf75	3.04742
gga-miR-10585-5p	-2.15373	NM_001278095.1	TWF1	1.82472
gga-miR-10585-5p	-2.15373	NM_001305439.1	SLC38A2	1.17444
gga-miR-10585-5p	-2.15373	NM_204114.3	DIO2	1.42706
gga-miR-10585-5p	-2.15373	NM_204507.1	DHRS11	6.89178
gga-miR-1754-5p	-4.36716	XM_015286513.2	SOX6	4.44294
gga-miR-10585-5p	-2.15373	NM_205209.1	SLC2A1	1.32534
gga-miR-10585-5p	-2.15373	XM_001233602.5	ATP5G1	1.12198
gga-miR-10585-5p	-2.15373	XM_004936029.3	USP46	1.00256
gga-miR-10585-5p	-2.15373	XM_004936097.3	APBB2	7.04985
gga-miR-10585-5p	-2.15373	XM_004936274.3	ADRA1D	1.90869
gga-miR-10585-5p	-2.15373	XM_004937220.3	NNT	2.60998
gga-miR-10585-5p	-2.15373	XM_004937257.3	PDE4D	1.50723
gga-miR-10585-5p	-2.15373	XM_004937371.3	MAP1B	1.13853
gga-miR-10585-5p	-2.15373	XM_004938244.3	FILIP1L	1.78641
gga-miR-10585-5p	-2.15373	XM_004938840.3	TRPC6	8.20457
gga-miR-10585-5p	-2.15373	XM_004939122.3	CSRNP1	1.33653
gga-miR-10585-5p	-2.15373	XM_004941065.3	STOX2	8.79766
gga-miR-10585-5p	-2.15373	XM_004942680.3	PIKFYVE	7.20457
gga-miR-10585-5p	-2.15373	XM_004942920.3	ARHGEF1	3.20817
gga-miR-10585-5p	-2.15373	XM_004945263.3	NDUFAB1	1.34371
gga-miR-10585-5p	-2.15373	XM_004949723.3	DIP2B	1.9739
gga-miR-10585-5p	-2.15373	XM_015275157.2	STX2	1.6116
gga-miR-10585-5p	-2.15373	XM_015275981.2	THSD1	8.46148
gga-miR-10585-5p	-2.15373	XM_015276717.2	OTUD4	1.0519
gga-miR-10585-5p	-2.15373	XM_015277230.2	TLN1	3.30002
gga-miR-10585-5p	-2.15373	XM_015277426.2	SETBP1	7.07682
gga-miR-10585-5p	-2.15373	XM_015277434.2	TES	1.29649
gga-miR-10585-5p	-2.15373	XM_015277627.2	POSTN	2.76592
gga-miR-10585-5p	-2.15373	XM_015277863.2	EDAR	8.32193
gga-miR-6553-3p	-3.81507	XM_015292362.2	NFATC3	2.00458
gga-miR-6553-3p	-3.81507	XM_025155428.1	ATP2A2	1.39145
gga-miR-10585-5p	-2.15373	XM_015277950.2	EMILIN2	1.24025
gga-miR-10585-5p	-2.15373	XM_015278886.2	IDH3A	1.2341
gga-miR-10585-5p	-2.15373	XM_015279869.2	SSTR2	7.61786
gga-miR-10585-5p	-2.15373	XM_015280040.2	NOX4	1.33981
gga-miR-10585-5p	-2.15373	XM_015280358.2	PRUNE2	12.4742
gga-miR-10585-5p	-2.15373	XM_015281275.2	NEBL	2.37102
gga-miR-10585-5p	-2.15373	XM_015281456.2	HNRNPA2B1	11.1115
gga-miR-10585-5p	-2.15373	XM_015282550.2	PTPRM	2.81258
gga-miR-10585-5p	-2.15373	XM_015282943.2	PTPRB	1.12788
gga-miR-10585-5p	-2.15373	XM_015283229.2	TSNARE1	1.21485
gga-miR-10585-5p	-2.15373	XM_015283522.2	ITPKB	1.4186
gga-miR-10585-5p	-2.15373	XM_015284946.2	RNF144A	8.24079
gga-miR-10585-5p	-2.15373	XM_015285631.2	CHRM2	5.70044
gga-miR-10585-5p	-2.15373	XM_015285730.2	LDB2	1.83223
gga-miR-10585-5p	-2.15373	XM_015285853.2	RGS12	7.49185
gga-miR-10585-5p	-2.15373	XM_015286777.2	ERC1	1.37281
gga-miR-10585-5p	-2.15373	XM_015286812.2	LOC423110	1.65222
gga-miR-10585-5p	-2.15373	XM_015288391.2	ACTA2	1.36
gga-miR-10585-5p	-2.15373	XM_015289488.2	HECW2	1.2065
gga-miR-10585-5p	-2.15373	XM_015291479.2	LRCH3	1.27417
gga-miR-10585-5p	-2.15373	XM_015291597.2	ATP13A3	2.67531
gga-miR-10585-5p	-2.15373	XM_015291905.2	MAPK6	1.22016
gga-miR-10585-5p	-2.15373	XM_015292034.2	MESDC1	1.04814
gga-miR-10585-5p	-2.15373	XM_015292280.2	MCTP2	6.96578
gga-miR-10585-5p	-2.15373	XM_015292350.2	SLC6A2	1.4283
gga-miR-10585-5p	-2.15373	XM_015292378.2	CHD9	8.72281
gga-miR-10585-5p	-2.15373	XM_015293905.2	SGCD	9.25267
gga-miR-10585-5p	-2.15373	XM_015294030.2	CLCN1	1.98606
gga-miR-10585-5p	-2.15373	XM_015295464.2	GRIN2C	3.64386
gga-miR-10585-5p	-2.15373	XM_025142828.1	ZMAT4	2.68806
gga-miR-10585-5p	-2.15373	XM_025145768.1	AGPAT3	1.20834
gga-miR-10585-5p	-2.15373	XM_025147360.1	THSD7A	7.55075
gga-miR-10585-5p	-2.15373	XM_025150466.1	AFF2	8.12928
gga-miR-10585-5p	-2.15373	XM_025151618.1	ABLIM1	2.66978
gga-miR-10585-5p	-2.15373	XM_025152504.1	CCDC148	7.22882
gga-miR-10585-5p	-2.15373	XM_025153482.1	IL1RAP	1.24106
gga-miR-6660-3p	-3.37171	XM_015282190.2	MYLK4	15.5309
gga-miR-10585-5p	-2.15373	XM_416404.6	RERG	2.17022
gga-miR-10585-5p	-2.15373	XM_418757.6	SLC4A7	2.18569
gga-miR-10585-5p	-2.15373	XM_419718.6	ARFGEF3	1.98255
gga-miR-10585-5p	-2.15373	XM_421496.6	MMRN2	1.29654
gga-miR-10585-5p	-2.15373	XM_421565.6	MYPN	1.73541
gga-miR-10585-5p	-2.15373	XM_421777.6	ATRNL1	1.03121
gga-miR-10585-5p	-2.15373	XM_422569.5	DGKD	1.1636
gga-miR-10585-5p	-2.15373	XM_424684.6	SLC25A42	1.19902
gga-miR-10585-5p	-2.15373	XM_426177.4	GPRC6A	7.12928
gga-miR-10585-5p	-2.15373	XM_426398.5	OLFML1	1.25066
gga-miR-10c-3p	1.07997	NM_001030768.1	BPGM	-2.90526
gga-miR-10c-3p	1.07997	NM_001031126.2	NRK	-9.82972
gga-miR-10c-3p	1.07997	NM_204595.2	HOXA7	-2.04499
gga-miR-10c-3p	1.07997	XM_004939424.3	GADL1	-3.20518
gga-miR-10c-3p	1.07997	XM_015281904.2	UMAD1	-1.30024
gga-miR-10c-3p	1.07997	XM_015287983.2	LDB3	-7.78136
gga-miR-10c-3p	1.07997	XM_015291390.2	PPP1R2	-1.15557
gga-miR-10c-3p	1.07997	XM_015295353.2	NOTUM	-1.44504
gga-miR-122-5p	1.64947	NM_001030703.1	JMJD6	-1.74837
gga-miR-122-5p	1.64947	XM_003641153.4	RNF150	-1.1584
gga-miR-122-5p	1.64947	XM_004934480.3	NOS1	-6.67948
gga-miR-122-5p	1.64947	XM_004934886.3	KCTD20	-1.93297
gga-miR-122-5p	1.64947	XM_004936763.2	POMGNT1	-8.67948
gga-miR-122-5p	1.64947	XM_004939658.3	MAK	-8.78136
gga-miR-122-5p	1.64947	XM_004942010.3	CCAR1	-3.91254
gga-miR-122-5p	1.64947	XM_004942664.3	ABI2	-11.0154
gga-miR-122-5p	1.64947	XM_004944189.3	NETO2	-9.08348
gga-miR-122-5p	1.64947	XM_015275232.2	HIC2	-8.12928
gga-miR-122-5p	1.64947	XM_015290747.2	AGL	-1.40991
gga-miR-122-5p	1.64947	XM_015293755.2	GRIA1	-6.22882
gga-miR-122-5p	1.64947	XM_015296649.2	SLC35A5	-8.66178
gga-miR-122-5p	1.64947	XM_015300131.2	HOMER3	-2.88682
gga-miR-122-5p	1.64947	XM_025149827.1	PALLD	-2.72045
gga-miR-6660-3p	-3.37171	XM_015286513.2	SOX6	4.44294
gga-miR-122-5p	1.64947	XM_025151271.1	GJB2	-4.46228
gga-miR-122-5p	1.64947	XM_025151280.1	AKAP6	-3.68445
gga-miR-122-5p	1.64947	XM_025153157.1	METTL11B	-5.81352
gga-miR-122-5p	1.64947	XM_025154483.1	ARIH2	-1.93246
gga-miR-122-5p	1.64947	XM_025154619.1	CELSR3	-8.19229
gga-miR-122-5p	1.64947	XM_025155181.1	ITGAD	-8.09011
gga-miR-122-5p	1.64947	XM_422754.6	ABCC5	-1.66015
gga-miR-12281-3p	2.46283	NM_204405.1	ANKRD1	-1.93355
gga-miR-12281-3p	2.46283	NM_213575.1	MID1IP1	-1.1367
gga-miR-12281-3p	2.46283	XM_001232111.5	LONP1	-1.04186
gga-miR-12281-3p	2.46283	XM_004937174.3	RXFP3	-1.88835
gga-miR-12281-3p	2.46283	XM_004937722.3	TNRC6B	-7.38802
gga-miR-12281-3p	2.46283	XM_015278629.2	TMEM255A	-1.56588
gga-miR-12281-3p	2.46283	XM_015288818.2	HPSE2	-3.75043
gga-miR-12281-3p	2.46283	XM_015290541.2	RC3H1	-1.05943
gga-miR-12281-3p	2.46283	XM_015294649.2	UBN1	-7.40939
gga-miR-12281-3p	2.46283	XM_015296603.2	GMEB2	-1.30972
gga-miR-12281-3p	2.46283	XM_015296613.2	ZBTB46	-3.98236
gga-miR-12281-3p	2.46283	XM_025141547.1	SRSF2	-11.0851
gga-miR-12281-3p	2.46283	XM_025143293.1	PRDM10	-7.89178
gga-miR-12281-3p	2.46283	XM_025150180.1	LOC107050199	-10.6707
gga-miR-12281-3p	2.46283	XM_025153237.1	ZBTB37	-1.41265
gga-miR-12281-3p	2.46283	XM_415406.5	TRAF1	-7.76487
gga-miR-126-3p	1.09622	NM_001291653.1	PROM1	-7.22882
gga-miR-126-3p	1.09622	XM_015279748.2	RAPGEF1	-1.14923
gga-miR-126-3p	1.09622	XM_025155470.1	RBFOX2	-9.61655
gga-miR-129-1-3p	1.93173	NM_001030730.1	NAPEPLD	-1.19818
gga-miR-129-1-3p	1.93173	NM_001043349.2	EIF4G2	-1.0888
gga-miR-129-1-3p	1.93173	NM_001257201.1	ALKBH5	-1.60613
gga-miR-129-1-3p	1.93173	NM_001290480.2	C2CD2L	-7.78136
gga-miR-129-1-3p	1.93173	NM_213575.1	MID1IP1	-1.1367
gga-miR-129-1-3p	1.93173	XM_001232999.4	VPS13C	-7.40939
gga-miR-129-1-3p	1.93173	XM_001235084.5	NEK9	-1.16202
gga-miR-129-1-3p	1.93173	XM_004938814.3	ZMYM2	-1.05582
gga-miR-129-1-3p	1.93173	XM_004942664.3	ABI2	-11.0154
gga-miR-129-1-3p	1.93173	XM_004947684.3	HIVEP3	-7.17991
gga-miR-129-1-3p	1.93173	XM_004947963.3	ARHGAP32	-6.74819
gga-miR-129-1-3p	1.93173	XM_015275130.2	MAPKAPK5	-1.40608
gga-miR-129-1-3p	1.93173	XM_015276591.2	SLC25A30	-2.78737
gga-miR-129-1-3p	1.93173	XM_015279424.2	STRBP	-2.35869
gga-miR-129-1-3p	1.93173	XM_015281882.1	NAV3	-6.87652
gga-miR-129-1-3p	1.93173	XM_015281945.2	ACCSL	-6.32003
gga-miR-129-1-3p	1.93173	XM_015282137.2	LARP4B	-1.1655
gga-miR-129-1-3p	1.93173	XM_015282874.2	JPH1	-2.13945
gga-miR-129-1-3p	1.93173	XM_015282904.2	SLCO5A1	-1.02572
gga-miR-129-1-3p	1.93173	XM_015285014.2	SNX17	-1.18194
gga-miR-129-1-3p	1.93173	XM_015285544.2	SLC37A3	-9.29921
gga-miR-129-1-3p	1.93173	XM_015286977.2	ROM1	-8.5411
gga-miR-129-1-3p	1.93173	XM_015289843.2	GTDC1	-8.44087
gga-miR-6660-3p	-3.37171	XM_025154400.1	PPARG	1.87313
gga-miR-129-1-3p	1.93173	XM_015291367.2	TP63	-1.68177
gga-miR-129-1-3p	1.93173	XM_015292152.2	PPIP5K1	-7.17991
gga-miR-129-1-3p	1.93173	XM_015295988.2	COL26A1	-7.87652
gga-miR-129-1-3p	1.93173	XM_015299088.2	TMCC2	-1.28453
gga-miR-129-1-3p	1.93173	XM_015299833.2	SYNJ1	-7.66178
gga-miR-129-1-3p	1.93173	XM_015300131.2	HOMER3	-2.88682
gga-miR-129-1-3p	1.93173	XM_025141506.1	PRRC2B	-7.89178
gga-miR-129-1-3p	1.93173	XM_025142910.1	AAK1	-7.86109
gga-miR-129-1-3p	1.93173	XM_025147926.1	DTNA	-4.19077
gga-miR-129-1-3p	1.93173	XM_025149798.1	EXOC6B	-7.71425
gga-miR-129-1-3p	1.93173	XM_025150063.1	CCDC149	-8.73132
gga-miR-129-1-3p	1.93173	XM_025150662.1	PDDC1	-6.53138
gga-miR-129-1-3p	1.93173	XM_025150948.1	PTPN5	-5.90689
gga-miR-129-1-3p	1.93173	XM_025151373.1	CCDC88C	-3.22239
gga-miR-129-1-3p	1.93173	XM_025153157.1	METTL11B	-5.81352
gga-miR-129-1-3p	1.93173	XM_025155162.1	ZC3H7B	-3.26127
gga-miR-129-1-3p	1.93173	XM_025155470.1	RBFOX2	-9.61655
gga-miR-129-1-3p	1.93173	XM_421617.5	SEC24C	-2.25274
gga-miR-129-1-3p	1.93173	XM_425694.6	EMILIN3	-1.82845
gga-miR-129-1-3p	1.93173	XM_426180.5	MFSD4B	-1.0075
gga-miR-129-5p	1.78264	NM_001012560.1	DEK	-2.08401
gga-miR-205c-5p	-2.83027	XM_015288306.2	CAMK2G	4.926
gga-miR-129-5p	1.78264	XM_001232790.4	DGKH	-7.69697
gga-miR-129-5p	1.78264	XM_004936554.3	LRRC39	-7.40939
gga-miR-129-5p	1.78264	XM_004940679.3	FHL1	-7.31312
gga-miR-129-5p	1.78264	XM_015273651.2	TLR7	-6.74819
gga-miR-129-5p	1.78264	XM_015275232.2	HIC2	-8.12928
gga-miR-129-5p	1.78264	XM_015276660.2	SH3D19	-10.7013
gga-miR-129-5p	1.78264	XM_015277049.2	CLSTN2	-6.56986
gga-miR-129-5p	1.78264	XM_015277404.2	CTIF	-10.5817
gga-miR-129-5p	1.78264	XM_015281884.2	THSD7A	-7.58871
gga-miR-129-5p	1.78264	XM_015282811.2	WWP1	-1.47299
gga-miR-129-5p	1.78264	XM_015282874.2	JPH1	-2.13945
gga-miR-129-5p	1.78264	XM_015282904.2	SLCO5A1	-1.02572
gga-miR-129-5p	1.78264	XM_015283086.2	PHF20L1	-8.78136
gga-miR-129-5p	1.78264	XM_015284819.2	MYOM2	-2.06772
gga-miR-129-5p	1.78264	XM_015285764.2	TBC1D14	-2.52308
gga-miR-129-5p	1.78264	XM_015289667.2	UBR3	-10.6707
gga-miR-129-5p	1.78264	XM_015291181.2	OMA1	-8.35535
gga-miR-129-5p	1.78264	XM_015296613.2	ZBTB46	-3.98236
gga-miR-129-5p	1.78264	XM_025141978.1	UBE2G1	-1.07326
gga-miR-129-5p	1.78264	XM_025142913.1	AAK1	-2.12395
gga-miR-129-5p	1.78264	XM_025149541.1	ST3GAL5	-7.62571
gga-miR-129-5p	1.78264	XM_025149674.1	PDLIM5	-2.67626
gga-miR-129-5p	1.78264	XM_025149798.1	EXOC6B	-7.71425
gga-miR-129-5p	1.78264	XM_025150662.1	PDDC1	-6.53138
gga-miR-129-5p	1.78264	XM_025151933.1	DUSP11RC1I	-7.22882
gga-miR-129-5p	1.78264	XM_025153404.1	TBL1XR1	-6.99435
gga-miR-138-1-3p	4.5435	NM_001012560.1	DEK	-2.08401
gga-miR-138-1-3p	4.5435	NM_001199221.1	ARIH2	-1.30505
gga-miR-138-1-3p	4.5435	NM_204509.2	ROR1	-1.02061
gga-miR-138-1-3p	4.5435	NM_205284.1	LDHA	-2.15219
gga-miR-138-1-3p	4.5435	XM_003641153.4	RNF150	-1.1584
gga-miR-138-1-3p	4.5435	XM_004934541.3	SIM2	-5.58048
gga-miR-138-1-3p	4.5435	XM_004934886.3	KCTD20	-1.93297
gga-miR-138-1-3p	4.5435	XM_004935773.3	LPIN1	-7.10329
gga-miR-138-1-3p	4.5435	XM_004935876.3	EFR3B	-6.71425
gga-miR-138-1-3p	4.5435	XM_004939424.3	GADL1	-3.20518
gga-miR-138-1-3p	4.5435	XM_004941098.3	AFF1	-3.91488
gga-miR-138-1-3p	4.5435	XM_004945089.3	SNN	-9.57932
gga-miR-138-1-3p	4.5435	XM_015276591.2	SLC25A30	-2.78737
gga-miR-138-1-3p	4.5435	XM_015276964.2	TRIP12	-2.02724
gga-miR-138-1-3p	4.5435	XM_015279012.2	TLN2	-5.20163
gga-miR-138-1-3p	4.5435	XM_015279845.1	SCAI	-7.29921
gga-miR-138-1-3p	4.5435	XM_015279970.2	BPTF	-7.47168
gga-miR-138-1-3p	4.5435	XM_015281884.2	THSD7A	-7.58871
gga-miR-138-1-3p	4.5435	XM_015282018.2	MLLT10	-8.89936
gga-miR-138-1-3p	4.5435	XM_015282874.2	JPH1	-2.13945
gga-miR-138-1-3p	4.5435	XM_015284958.2	ATF7IP	-7.67948
gga-miR-138-1-3p	4.5435	XM_015285053.2	KLHL29	-1.47413
gga-miR-138-1-3p	4.5435	XM_015285800.2	CC2D2A	-8.4818
gga-miR-138-1-3p	4.5435	XM_015285823.2	KIAA0232	-11.887
gga-miR-138-1-3p	4.5435	XM_015286977.2	ROM1	-8.5411
gga-miR-138-1-3p	4.5435	XM_015287058.2	LARGE2	-7.99435
gga-miR-138-1-3p	4.5435	XM_015287761.2	ASB2	-10.4893
gga-miR-138-1-3p	4.5435	XM_015288133.2	SLC16A9	-2.99216
gga-miR-138-1-3p	4.5435	XM_015290541.2	RC3H1	-1.05943
gga-miR-138-1-3p	4.5435	XM_015293158.2	TMCC1	-2.87626
gga-miR-138-1-3p	4.5435	XM_015293752.2	HNRNPAB	-8.99435
gga-miR-138-1-3p	4.5435	XM_015293755.2	GRIA1	-6.22882
gga-miR-138-1-3p	4.5435	XM_015295642.2	LYRM9	-6.71425
gga-miR-138-1-3p	4.5435	XM_015296613.2	ZBTB46	-3.98236
gga-miR-138-1-3p	4.5435	XM_015297802.2	CGGBP1	-9.68387
gga-miR-138-1-3p	4.5435	XM_015298950.2	TFEB	-1.04629
gga-miR-138-1-3p	4.5435	XM_015299088.2	TMCC2	-1.28453
gga-miR-138-1-3p	4.5435	XM_025141547.1	SRSF2	-11.0851
gga-miR-10585-5p	-2.15373	NM_001097526.1	MYL10	11.2533
gga-miR-138-1-3p	4.5435	XM_025142693.1	DVL1	-1.61831
gga-miR-138-1-3p	4.5435	XM_025143293.1	PRDM10	-7.89178
gga-miR-138-1-3p	4.5435	XM_025144348.1	ZNF654	-8.12928
gga-miR-138-1-3p	4.5435	XM_025146581.1	CDKL5	-4.49643
gga-miR-138-1-3p	4.5435	XM_025146755.1	DZIP1	-5.02237
gga-miR-138-1-3p	4.5435	XM_025146811.1	RCBTB2	-9.45121
gga-miR-138-1-3p	4.5435	XM_025147299.1	LDLRAD4	-9.77726
gga-miR-138-1-3p	4.5435	XM_025147979.1	ASPH	-2.35509
gga-miR-138-1-3p	4.5435	XM_025149436.1	CCDC88A	-6.36632
gga-miR-138-1-3p	4.5435	XM_025149674.1	PDLIM5	-2.67626
gga-miR-138-1-3p	4.5435	XM_025150063.1	CCDC149	-8.73132
gga-miR-138-1-3p	4.5435	XM_025150490.1	C4H4orf54	-1.22771
gga-miR-10585-5p	-2.15373	NM_001271974.1	ATP2A2	1.40869
gga-miR-10585-5p	-2.15373	NM_205159.1	MYL3	16.8565
gga-miR-138-1-3p	4.5435	XM_025150948.1	PTPN5	-5.90689
gga-miR-138-1-3p	4.5435	XM_025151216.1	NLGN4L	-6.22882
gga-miR-138-1-3p	4.5435	XM_025151280.1	AKAP6	-3.68445
gga-miR-138-1-3p	4.5435	XM_025152267.1	LOC771456	-10.0868
gga-miR-138-1-3p	4.5435	XM_025152520.1	CCDC141	-2.28468
gga-miR-138-1-3p	4.5435	XM_025153888.1	AP4E1	-7.11894
gga-miR-138-1-3p	4.5435	XM_414511.6	ETF1	-1.40782
gga-miR-138-1-3p	4.5435	XM_417715.6	EYA3	-2.03006
gga-miR-138-1-3p	4.5435	XM_424910.5	SNX30	-1.06084
gga-miR-153-3p	1.18385	NM_001030830.2	CRYL1	-1.47902
gga-miR-153-3p	1.18385	NM_204509.2	ROR1	-1.02061
gga-miR-153-3p	1.18385	XM_001232790.4	DGKH	-7.69697
gga-miR-153-3p	1.18385	XM_015278436.2	SLC6A14	-7.79766
gga-miR-153-3p	1.18385	XM_015282904.2	SLCO5A1	-1.02572
gga-miR-153-3p	1.18385	XM_015287300.2	RYR3	-13.2464
gga-miR-153-3p	1.18385	XM_015300708.2	KDM6A	-1.56596
gga-miR-153-3p	1.18385	XM_025151280.1	AKAP6	-3.68445
gga-miR-153-3p	1.18385	XM_025155470.1	RBFOX2	-9.61655
gga-miR-1557	-7.31159	TCONS_00011209	YAP1	1.07583
gga-miR-1557	-7.31159	XM_015275403.2	MSI1	7.27612
gga-miR-1557	-7.31159	XM_015285098.2	ASXL2	1.64189
gga-miR-1557	-7.31159	XM_015289943.2	LOC107053870	9.14848
gga-miR-1557	-7.31159	XM_015291155.2	KANK4	1.25906
gga-miR-1557	-7.31159	XM_015294661.1	UBN1	7.90689
gga-miR-1557	-7.31159	XM_015295393.2	CD300LG	9.99081
gga-miR-1557	-7.31159	XM_015302491.1	SH3KBP1	7.67948
gga-miR-1557	-7.31159	XM_025142286.1	SLC12A5	7.7879
gga-miR-1557	-7.31159	XM_025152308.1	MGAT5	5.41616
gga-miR-1557	-7.31159	XM_426177.4	GPRC6A	7.12928
gga-miR-1663-3p	2.00209	XM_001235084.5	NEK9	-1.16202
gga-miR-1663-3p	2.00209	XM_003642291.4	RXRA	-1.3294
gga-miR-1663-3p	2.00209	XM_004934433.3	OSBP2	-7.84549
gga-miR-1663-3p	2.00209	XM_004938892.3	PCF11	-9.34983
gga-miR-1663-3p	2.00209	XM_015283596.2	ENAH	-11.2949
gga-miR-1663-3p	2.00209	XM_015286818.2	LOC423110	-7.81378
gga-miR-1663-3p	2.00209	XM_015289478.2	MYO1B	-7.25267
gga-miR-1663-3p	2.00209	XM_015291367.2	TP63	-1.68177
gga-miR-1663-3p	2.00209	XM_015298950.2	TFEB	-1.04629
gga-miR-1663-3p	2.00209	XM_015300301.2	RNF41	-8.64386
gga-miR-1663-3p	2.00209	XM_025143922.1	PLXNA2	-7.55075
gga-miR-1663-3p	2.00209	XM_415570.6	DPP7	-1.98164
gga-miR-1668-3p	-1.92302	NM_001006194.1	COQ5	1.50842
gga-miR-1668-3p	-1.92302	NM_001008474.1	SPATS2L	1.65652
gga-miR-1668-3p	-1.92302	NM_001012893.1	MAVS	2.25127
gga-miR-1668-3p	-1.92302	NM_001030764.1	CHPT1	10.0362
gga-miR-1668-3p	-1.92302	NM_001030847.1	NFS1	1.13221
gga-miR-1668-3p	-1.92302	NM_001031037.1	SERTAD2	1.44855
gga-miR-1668-3p	-1.92302	NM_001031045.3	TGFB2	1.51252
gga-miR-1668-3p	-1.92302	NM_001031134.2	ABHD18	2.1569
gga-miR-1668-3p	-1.92302	NM_001079760.1	PFN2	1.50702
gga-miR-1668-3p	-1.92302	NM_001190802.1	UQCR11	1.11884
gga-miR-1668-3p	-1.92302	NM_001199909.1	PDK4	2.58353
gga-miR-1668-3p	-1.92302	NM_001204217.2	AKAP2	1.23575
gga-miR-1668-3p	-1.92302	NM_001244593.1	SCIN	1.0375
gga-miR-1668-3p	-1.92302	NM_001276362.1	PTN	5.13965
gga-miR-1668-3p	-1.92302	NM_001293287.1	KCNJ8	1.0294
gga-miR-1668-3p	-1.92302	NM_204114.3	DIO2	1.42706
gga-miR-1668-3p	-1.92302	NM_204127.1	ACTN1	1.50279
gga-miR-1668-3p	-1.92302	NM_204274.1	CTGF	1.4014
gga-miR-1668-3p	-1.92302	NM_204385.1	RGS4	1.05268
gga-miR-1668-3p	-1.92302	NM_204431.1	CCDC80	1.06364
gga-miR-1668-3p	-1.92302	NM_204663.1	SLC16A3	2.53814
gga-miR-1668-3p	-1.92302	NM_205456.4	TNC	3.06003
gga-miR-1668-3p	-1.92302	TCONS_00084145	SLC27A1	1.78096
gga-miR-1668-3p	-1.92302	XM_003642380.4	HSF5	3.54619
gga-miR-1668-3p	-1.92302	XM_004934665.3	CNKSR2	2.77354
gga-miR-1668-3p	-1.92302	XM_004935236.3	LOC101747958	5.40088
gga-miR-1668-3p	-1.92302	XM_004935924.3	RCAN2	3.47947
gga-miR-1668-3p	-1.92302	XM_004936029.3	USP46	1.00256
gga-miR-1668-3p	-1.92302	XM_004937101.3	LOC427400	1.30197
gga-miR-1668-3p	-1.92302	XM_004937676.3	APOLD1	2.85297
gga-miR-1668-3p	-1.92302	XM_004939933.3	PAG1	8.27612
gga-miR-1668-3p	-1.92302	XM_004940702.3	PCDH11X	4.41785
gga-miR-1668-3p	-1.92302	XM_004942416.3	GULP1	1.09201
gga-miR-1668-3p	-1.92302	XM_004942501.3	SH3BP4	2.16182
gga-miR-1668-3p	-1.92302	XM_004942920.3	ARHGEF1	3.20817
gga-miR-1668-3p	-1.92302	XM_004943310.3	PLOD2	1.0926
gga-miR-1668-3p	-1.92302	XM_004944945.3	NDST1	1.74951
gga-miR-1668-3p	-1.92302	XM_004947965.3	KCNJ5	4.4319
gga-miR-1668-3p	-1.92302	XM_004948611.3	ZNF385C	3.61399
gga-miR-1668-3p	-1.92302	XM_015275637.2	MMP17	2.02315
gga-miR-1668-3p	-1.92302	XM_015276360.2	NDST3	2.85798
gga-miR-1668-3p	-1.92302	XM_015276362.2	PRSS12	2.57191
gga-miR-1668-3p	-1.92302	XM_015277109.2	KLHL30	1.46287
gga-miR-1668-3p	-1.92302	XM_015277124.2	UBXN7	7.25267
gga-miR-1668-3p	-1.92302	XM_015277158.2	MAP3K13	7.45121
gga-miR-1668-3p	-1.92302	XM_015277434.2	TES	1.29649
gga-miR-10585-5p	-2.15373	XM_015277883.2	IRS2	2.492
gga-miR-1668-3p	-1.92302	XM_015278583.2	VEGFRKDRL	1.55084
gga-miR-1668-3p	-1.92302	XM_015278585.2	WASF3L	4.0199
gga-miR-1668-3p	-1.92302	XM_015278607.2	COL4A5	7.86109
gga-miR-1668-3p	-1.92302	XM_015278999.2	OTUD7A	1.50048
gga-miR-1668-3p	-1.92302	XM_015279101.2	SHF	4
gga-miR-1668-3p	-1.92302	XM_015279242.2	OSGIN1	8.38802
gga-miR-1668-3p	-1.92302	XM_015279903.2	TEX2	1.13935
gga-miR-1668-3p	-1.92302	XM_015280293.2	TMC1	6.74819
gga-miR-1668-3p	-1.92302	XM_015280586.2	VCAN	2.06617
gga-miR-1668-3p	-1.92302	XM_015281275.2	NEBL	2.37102
gga-miR-1668-3p	-1.92302	XM_015281443.2	SLC16A7	4.19591
gga-miR-1668-3p	-1.92302	XM_015281841.2	MPP6	9.19845
gga-miR-1668-3p	-1.92302	XM_015281856.2	RAPGEF5	1.25003
gga-miR-1668-3p	-1.92302	XM_015281921.2	PPP1R9A	9.10329
gga-miR-1668-3p	-1.92302	XM_015282688.2	CHCHD7	1.04377
gga-miR-1668-3p	-1.92302	XM_015283305.2	BCL11A	7.32193
gga-miR-1668-3p	-1.92302	XM_015283620.2	PROX1	9.24079
gga-miR-1668-3p	-1.92302	XM_015283870.2	TMEM206	4.63227
gga-miR-1668-3p	-1.92302	XM_015284370.2	SMOC2	1.12719
gga-miR-1668-3p	-1.92302	XM_015285474.2	ATP8A1	5.1511
gga-miR-1668-3p	-1.92302	XM_015285690.2	DNM1L	1.10562
gga-miR-1668-3p	-1.92302	XM_015285853.2	RGS12	7.49185
gga-miR-1668-3p	-1.92302	XM_015277883.2	IRS2	2.492
gga-miR-1668-3p	-1.92302	XM_015286676.1	OSBPL5	5.51907
gga-miR-1668-3p	-1.92302	XM_015286777.2	ERC1	1.37281
gga-miR-1668-3p	-1.92302	XM_015286990.2	SLC1A2	6.81378
gga-miR-1668-3p	-1.92302	XM_015287117.2	EHD4	1.58437
gga-miR-1668-3p	-1.92302	XM_015287299.2	RYR3	10.3106
gga-miR-1668-3p	-1.92302	XM_015287387.2	DLST	1.10245
gga-miR-1668-3p	-1.92302	XM_015287827.2	TRAF3	8.5216
gga-miR-1668-3p	-1.92302	XM_015287888.2	SYNE2	1.6542
gga-miR-1668-3p	-1.92302	XM_015283981.2	AKT3	1.15059
gga-miR-1668-3p	-1.92302	XM_015288333.2	ELFN2	7.87652
gga-miR-1668-3p	-1.92302	XM_015289095.2	HDAC4	7.84549
gga-miR-1668-3p	-1.92302	XM_015286513.2	SOX6	4.44294
gga-miR-1668-3p	-1.92302	XM_015288306.2	CAMK2G	4.926
gga-miR-1668-3p	-1.92302	XM_015291017.2	EPS15	4.62149
gga-miR-1668-3p	-1.92302	XM_015291277.2	LOC771811	1.9395
gga-miR-1668-3p	-1.92302	XM_015291435.2	LPP	1.04485
gga-miR-1668-3p	-1.92302	XM_015291596.2	ATP13A3	9.38262
gga-miR-1668-3p	-1.92302	XM_015292153.2	PPIP5K1	5.79442
gga-miR-1668-3p	-1.92302	XM_015292864.2	GLYCTK	6.67948
gga-miR-1668-3p	-1.92302	XM_015293131.2	EOGT	1.28659
gga-miR-1668-3p	-1.92302	XM_015293284.2	MAGI1	1.94365
gga-miR-1668-3p	-1.92302	XM_015293366.2	PLXNA1	8.35535
gga-miR-1668-3p	-1.92302	XM_015293792.2	CANX	1.40696
gga-miR-1668-3p	-1.92302	XM_015293994.2	FSTL4	7.17991
gga-miR-1668-3p	-1.92302	XM_015294394.2	DHRS7B	4.65821
gga-miR-1668-3p	-1.92302	XM_015294533.2	XYLT1	1.74744
gga-miR-1668-3p	-1.92302	XM_015294876.2	FBXO21	2.38702
gga-miR-1668-3p	-1.92302	XM_015297748.2	L3MBTL4	8.04985
gga-miR-1668-3p	-1.92302	XM_015297935.2	PKNOX2	1.41227
gga-miR-1668-3p	-1.92302	XM_015298225.2	IGSF3	1.14397
gga-miR-1668-3p	-1.92302	XM_015298568.1	TPM3	2.78343
gga-miR-1668-3p	-1.92302	XM_015299381.2	TANC2	3.19212
gga-miR-1668-3p	-1.92302	XM_015302491.1	SH3KBP1	7.67948
gga-miR-1668-3p	-1.92302	XM_025142286.1	SLC12A5	7.7879
gga-miR-1668-3p	-1.92302	XM_025142473.1	FAR2	1.06687
gga-miR-1668-3p	-1.92302	XM_025144687.1	NFIB	1.42543
gga-miR-1668-3p	-1.92302	XM_025145650.1	PKNOX1	8.36632
gga-miR-1668-3p	-1.92302	XM_025145768.1	AGPAT3	1.20834
gga-miR-1668-3p	-1.92302	XM_025147036.1	ABCB1	1.56649
gga-miR-1668-3p	-1.92302	XM_025147776.1	PCBP2	3.16993
gga-miR-1668-3p	-1.92302	XM_025149178.1	ARFGEF3	6.40939
gga-miR-1668-3p	-1.92302	XM_025149385.1	PPP2R5D	1.17566
gga-miR-1668-3p	-1.92302	XM_025150003.1	ABLIM2	7.64386
gga-miR-1668-3p	-1.92302	XM_025150041.1	MCF2	1.02069
gga-miR-1668-3p	-1.92302	XM_025150056.1	FAM193A	1.41069
gga-miR-1668-3p	-1.92302	XM_025151634.1	ABLIM1	1.43539
gga-miR-1668-3p	-1.92302	XM_015289937.2	PPARA	4.88486
gga-miR-1668-3p	-1.92302	XM_025151999.1	GRK5	7.51175
gga-miR-1668-3p	-1.92302	XM_025152346.1	R3HDM1	9.84156
gga-miR-1668-3p	-1.92302	XM_025153490.1	PPM1L	2.03415
gga-miR-1668-3p	-1.92302	XM_025154651.1	LOC112533348	1.87594
gga-miR-1668-3p	-1.92302	XM_025155092.1	HAGH	9.48684
gga-miR-1668-3p	-1.92302	XM_413746.6	DNAJA4	1.76389
gga-miR-1668-3p	-1.92302	XM_415054.6	TMEM204	1.52217
gga-miR-1668-3p	-1.92302	XM_418757.6	SLC4A7	2.18569
gga-miR-1668-3p	-1.92302	XM_418759.5	AZI2	1.27051
gga-miR-1668-3p	-1.92302	XM_419552.6	GREM2	2.14917
gga-miR-1668-3p	-1.92302	XM_420577.6	IGFBP7	1.15798
gga-miR-1668-3p	-1.92302	XM_420586.6	PPP1R3B	1.47044
gga-miR-1668-3p	-1.92302	XM_421631.6	PITX3	1.09881
gga-miR-1668-3p	-1.92302	XM_422569.5	DGKD	1.1636
gga-miR-1668-3p	-1.92302	XM_422992.6	TCHP	8.86882
gga-miR-1668-3p	-1.92302	XM_424684.6	SLC25A42	1.19902
gga-miR-1668-3p	-1.92302	XM_424768.6	HOMER1	1.28293
gga-miR-1668-3p	-1.92302	XM_424887.5	TMEM38B	2.31689
gga-miR-1668-3p	-1.92302	XM_424964.4	CDO1	1.86675
gga-miR-1668-3p	-1.92302	XM_425337.5	MIGA2	1.40337
gga-miR-1668-3p	-1.92302	XM_429081.6	RFX7	7.58871
gga-miR-1731-5p	-2.04119	NM_001006230.1	THAP5	1.31353
gga-miR-1731-5p	-2.04119	NM_001031287.2	CPT2	1.50877
gga-miR-1731-5p	-2.04119	NM_001199909.1	PDK4	2.58353
gga-miR-1731-5p	-2.04119	XM_003641569.4	OSBPL6	1.45943
gga-miR-1731-5p	-2.04119	XM_004940356.3	SIM1	11.5911
gga-miR-1731-5p	-2.04119	XM_015272919.2	CDKL5	8.04985
gga-miR-1731-5p	-2.04119	XM_015276360.2	NDST3	2.85798
gga-miR-1731-5p	-2.04119	XM_015276540.2	GALNT7	1.53559
gga-miR-1731-5p	-2.04119	XM_015277496.2	CCBE1	1.5904
gga-miR-1731-5p	-2.04119	XM_015277766.2	NIPA1	1.39123
gga-miR-1731-5p	-2.04119	XM_015281085.2	GJC2	8.00843
gga-miR-1731-5p	-2.04119	XM_015283229.2	TSNARE1	1.21485
gga-miR-1731-5p	-2.04119	XM_015283634.2	C3H1orf95	1.82493
gga-miR-1731-5p	-2.04119	XM_015284948.2	ATF7IP	1.1394
gga-miR-1731-5p	-2.04119	XM_015285765.2	TBC1D14	1.56394
gga-miR-1731-5p	-2.04119	XM_015287775.2	CLMN	3.13793
gga-miR-1731-5p	-2.04119	XM_015288186.2	KCNMA1	1.53035
gga-miR-1731-5p	-2.04119	XM_015291410.2	B3GNT5	2.34501
gga-miR-1731-5p	-2.04119	XM_015292350.2	SLC6A2	1.4283
gga-miR-1731-5p	-2.04119	XM_015295633.2	CUX1	1.15362
gga-miR-1731-5p	-2.04119	XM_015297805.2	CGGBP1	10.1228
gga-miR-1731-5p	-2.04119	XM_015300187.2	UHRF1	2.00688
gga-miR-1731-5p	-2.04119	XM_025142419.1	MANBAL1	1.79988
gga-miR-1731-5p	-2.04119	XM_025142828.1	ZMAT4	2.68806
gga-miR-1731-5p	-2.04119	XM_025147773.1	PCBP2	6.8566
gga-miR-1731-5p	-2.04119	XM_025149280.1	LOC101750125	1.98966
gga-miR-1731-5p	-2.04119	XM_025149472.1	FGFRL1	1.82189
gga-miR-1731-5p	-2.04119	XM_025150466.1	AFF2	8.12928
gga-miR-1731-5p	-2.04119	XM_025151999.1	GRK5	7.51175
gga-miR-1731-5p	-2.04119	XM_414094.6	NKD1	1.68038
gga-miR-1731-5p	-2.04119	XM_421565.6	MYPN	1.73541
gga-miR-1731-5p	-2.04119	XM_422569.5	DGKD	1.1636
gga-miR-1731-5p	-2.04119	XM_422591.5	C9H3orf58	1.09216
gga-miR-1744-3p	-1.36497	NM_001007831.1	PHKB	1.27437
gga-miR-1744-3p	-1.36497	NM_001007892.2	CDK6	8.94251
gga-miR-1744-3p	-1.36497	NM_001031014.1	FAM210A	2.16151
gga-miR-1744-3p	-1.36497	NM_001199909.1	PDK4	2.58353
gga-miR-1668-3p	-1.92302	XM_015295171.2	MYOCD	7.62571
gga-miR-1744-3p	-1.36497	NM_001277422.2	RFTN2	1.18057
gga-miR-1744-3p	-1.36497	NM_001277910.2	DHRS3	1.11398
gga-miR-1744-3p	-1.36497	NM_204361.1	KIT	1.60415
gga-miR-1744-3p	-1.36497	NM_204847.2	FKBP9	1.22396
gga-miR-1744-3p	-1.36497	NM_204886.2	MTPN	1.88777
gga-miR-1744-3p	-1.36497	XM_001234442.4	MAPK13	7.87652
gga-miR-1744-3p	-1.36497	XM_003640331.4	CAMK1D	3.5841
gga-miR-1744-3p	-1.36497	XM_003643060.4	PCSK1	5.65768
gga-miR-1744-3p	-1.36497	XM_004934365.3	PISD	1.5992
gga-miR-1744-3p	-1.36497	XM_004935888.3	KIF13B	9.95855
gga-miR-1744-3p	-1.36497	XM_004937220.3	NNT	2.60998
gga-miR-1744-3p	-1.36497	XM_004938840.3	TRPC6	8.20457
gga-miR-1744-3p	-1.36497	XM_004940702.3	PCDH11X	4.41785
gga-miR-1744-3p	-1.36497	XM_004943310.3	PLOD2	1.0926
gga-miR-1744-3p	-1.36497	XM_004945301.3	EEF2K	12.0651
gga-miR-1744-3p	-1.36497	XM_004946306.3	SPAG9	1.31246
gga-miR-1744-3p	-1.36497	XM_004946383.3	NAA38	10.2963
gga-miR-1744-3p	-1.36497	XM_004947749.3	FHL3	5.85939
gga-miR-1744-3p	-1.36497	XM_015272814.2	PHKA2	7.29921
gga-miR-1744-3p	-1.36497	XM_015275296.2	VPS29	1.4101
gga-miR-1744-3p	-1.36497	XM_015275647.2	ULK1	1.13292
gga-miR-1744-3p	-1.36497	XM_015275787.2	PRKAR2B	2.30098
gga-miR-1744-3p	-1.36497	XM_015275922.2	TPPP	3.53172
gga-miR-1744-3p	-1.36497	XM_015276368.2	PDE5A	9.10983
gga-miR-1744-3p	-1.36497	XM_015276976.2	ZBTB38	7.12928
gga-miR-1744-3p	-1.36497	XM_015277519.2	LOC427439	1.53129
gga-miR-1668-3p	-1.92302	XM_025155428.1	ATP2A2	1.39145
gga-miR-193a-3p	-1.88073	XM_015285696.2	PPARGC1A	8.38802
gga-miR-1744-3p	-1.36497	XM_015278583.2	VEGFRKDRL	1.55084
gga-miR-1744-3p	-1.36497	XM_015279912.2	PECAM1	1.51092
gga-miR-1744-3p	-1.36497	XM_015281233.2	PPHLN1	1.80979
gga-miR-1744-3p	-1.36497	XM_015281443.2	SLC16A7	4.19591
gga-miR-1744-3p	-1.36497	XM_015281782.2	RBMS3	3.74723
gga-miR-1744-3p	-1.36497	XM_015281921.2	PPP1R9A	9.10329
gga-miR-1744-3p	-1.36497	XM_015281975.2	ADAM22	4.11548
gga-miR-1744-3p	-1.36497	XM_015282369.2	INVS	8.86882
gga-miR-1744-3p	-1.36497	XM_015283229.2	TSNARE1	1.21485
gga-miR-1744-3p	-1.36497	XM_015284951.2	ATF7IP	9.09672
gga-miR-1744-3p	-1.36497	XM_015284965.2	PUM2	10.7956
gga-miR-1744-3p	-1.36497	XM_015286470.2	DENND5A	1.0259
gga-miR-1744-3p	-1.36497	XM_015287188.2	PRDM11	1.95631
gga-miR-1744-3p	-1.36497	XM_015288286.2	ZMIZ1	1.14759
gga-miR-1744-3p	-1.36497	XM_015289226.1	DIP2A	6.90689
gga-miR-1744-3p	-1.36497	XM_015289508.2	PLEKHM3	1.05636
gga-miR-1744-3p	-1.36497	XM_015290538.2	RC3H1	4.71497
gga-miR-1744-3p	-1.36497	XM_015291410.2	B3GNT5	2.34501
gga-miR-1744-3p	-1.36497	XM_015291596.2	ATP13A3	9.38262
gga-miR-1744-3p	-1.36497	XM_015292048.2	ABHD2	9.40939
gga-miR-1744-3p	-1.36497	XM_015292462.2	KIAA0355	1.21676
gga-miR-1744-3p	-1.36497	XM_015293079.2	GATA2	2.79714
gga-miR-1744-3p	-1.36497	XM_015293131.2	EOGT	1.28659
gga-miR-1744-3p	-1.36497	XM_015293454.2	IQSEC1	2.32432
gga-miR-1744-3p	-1.36497	XM_015295006.2	BTN1	8.46148
gga-miR-1744-3p	-1.36497	XM_015298590.2	UBAP2L	8.21675
gga-miR-1744-3p	-1.36497	XM_015299381.2	TANC2	3.19212
gga-miR-1744-3p	-1.36497	XM_015300187.2	UHRF1	2.00688
gga-miR-1744-3p	-1.36497	XM_015300252.2	ERG	1.8381
gga-miR-1744-3p	-1.36497	XM_025141535.1	SMAD9	6.90689
gga-miR-1744-3p	-1.36497	XM_025142889.1	PLAT	1.16802
gga-miR-1744-3p	-1.36497	XM_025146092.1	BCOR	1.54832
gga-miR-1744-3p	-1.36497	XM_025150466.1	AFF2	8.12928
gga-miR-1744-3p	-1.36497	XM_025150535.1	CELF1	2.2343
gga-miR-1744-3p	-1.36497	XM_025151999.1	GRK5	7.51175
gga-miR-1744-3p	-1.36497	XM_025152639.1	SLC35F5	7.95128
gga-miR-193a-3p	-1.88073	XM_426652.6	PIK3R3	1.54234
gga-miR-1744-3p	-1.36497	XM_414094.6	NKD1	1.68038
gga-miR-1744-3p	-1.36497	XM_415054.6	TMEM204	1.52217
gga-miR-1744-3p	-1.36497	XM_417279.6	ACER3	1.22218
gga-miR-1744-3p	-1.36497	XM_418757.6	SLC4A7	2.18569
gga-miR-1744-3p	-1.36497	XM_419085.6	GLIPR2	1.38978
gga-miR-1744-3p	-1.36497	XM_420586.6	PPP1R3B	1.47044
gga-miR-1744-3p	-1.36497	XM_421180.6	SUSD6	1.03463
gga-miR-1744-3p	-1.36497	XM_421565.6	MYPN	1.73541
gga-miR-1744-3p	-1.36497	XM_422569.5	DGKD	1.1636
gga-miR-1744-3p	-1.36497	XM_422716.6	MB21D2	1.16973
gga-miR-1744-3p	-1.36497	XM_424768.6	HOMER1	1.28293
gga-miR-1744-3p	-1.36497	XM_425945.6	ASAP1	1.19772
gga-miR-1747-3p	-5.23084	NM_001030735.1	DNAJB9	1.42489
gga-miR-1747-3p	-5.23084	NM_001031534.1	ETFDH	1.77956
gga-miR-1747-3p	-5.23084	NM_001326494.1	UQCRB	1.0165
gga-miR-1747-3p	-5.23084	NM_204188.2	ACO2	1.42513
gga-miR-1747-3p	-5.23084	NM_205209.1	SLC2A1	1.32534
gga-miR-1747-3p	-5.23084	XM_004937262.3	ZSWIM6	2.31329
gga-miR-1747-3p	-5.23084	XM_004938445.3	ZBED1	2.4608
gga-miR-1747-3p	-5.23084	XM_004940356.3	SIM1	11.5911
gga-miR-1747-3p	-5.23084	XM_004941945.3	LDB3	13.8474
gga-miR-1747-3p	-5.23084	XM_015275257.2	ZDHHC8	3.88264
gga-miR-1747-3p	-5.23084	XM_015277863.2	EDAR	8.32193
gga-miR-1747-3p	-5.23084	XM_015277950.2	EMILIN2	1.24025
gga-miR-1747-3p	-5.23084	XM_015278585.2	WASF3L	4.0199
gga-miR-1747-3p	-5.23084	XM_015278999.2	OTUD7A	1.50048
gga-miR-1747-3p	-5.23084	XM_015279249.2	ZDHHC20	2.02931
gga-miR-1747-3p	-5.23084	XM_015279903.2	TEX2	1.13935
gga-miR-1747-3p	-5.23084	XM_015280040.2	NOX4	1.33981
gga-miR-1747-3p	-5.23084	XM_015280518.2	TMEM38B	9.14848
gga-miR-1747-3p	-5.23084	XM_015280728.2	PICALM	9.33874
gga-miR-1747-3p	-5.23084	XM_015281782.2	RBMS3	3.74723
gga-miR-1747-3p	-5.23084	XM_015281792.2	LRRC3B	5.2814
gga-miR-1747-3p	-5.23084	XM_015283861.2	SERTAD4	8.5411
gga-miR-1747-3p	-5.23084	XM_015286777.2	ERC1	1.37281
gga-miR-1747-3p	-5.23084	XM_015286994.2	SLC1A2	3.45213
gga-miR-1747-3p	-5.23084	XM_015287188.2	PRDM11	1.95631
gga-miR-1747-3p	-5.23084	XM_015290538.2	RC3H1	4.71497
gga-miR-1747-3p	-5.23084	XM_015291826.2	PLXNA4	2.93386
gga-miR-1747-3p	-5.23084	XM_015293284.2	MAGI1	1.94365
gga-miR-1747-3p	-5.23084	XM_015294814.2	LYRM1	8.80574
gga-miR-1747-3p	-5.23084	XM_015296017.1	MMP28	8.89936
gga-miR-1747-3p	-5.23084	XM_025145650.1	PKNOX1	8.36632
gga-miR-1747-3p	-5.23084	XM_025147241.1	TNS3	2.91681
gga-miR-1747-3p	-5.23084	XM_025151422.1	ADD3	2.94753
gga-miR-1747-3p	-5.23084	XM_025152308.1	MGAT5	5.41616
gga-miR-1747-3p	-5.23084	XM_413878.5	FAM174B	1.19668
gga-miR-1747-3p	-5.23084	XM_415601.6	FN3K	2.60059
gga-miR-1747-3p	-5.23084	XM_421565.6	MYPN	1.73541
gga-miR-1754-5p	-4.36716	NM_001012935.1	RNF166	1.45323
gga-miR-1754-5p	-4.36716	NM_001031294.1	WLS	1.02196
gga-miR-1754-5p	-4.36716	NM_001271894.1	PODXL	1.42326
gga-miR-1754-5p	-4.36716	NM_001293093.1	FLT4	1.06891
gga-miR-1754-5p	-4.36716	TCONS_00075905	ANKS1A	1.35281
gga-miR-1754-5p	-4.36716	XM_004936149.3	CCDC149	2.89457
gga-miR-1754-5p	-4.36716	XM_004938241.3	COL8A1	2.09433
gga-miR-1754-5p	-4.36716	XM_004938672.2	DGKH	3.97229
gga-miR-1754-5p	-4.36716	XM_004942501.3	SH3BP4	2.16182
gga-miR-1754-5p	-4.36716	XM_004943592.3	HPS3	1.63967
gga-miR-1754-5p	-4.36716	XM_004948010.3	SCN3B	2.42824
gga-miR-1754-5p	-4.36716	XM_015273566.2	RAB9A	10.5603
gga-miR-1754-5p	-4.36716	XM_015275339.2	KIAA1671	1.37056
gga-miR-1754-5p	-4.36716	XM_015275637.2	MMP17	2.02315
gga-miR-1754-5p	-4.36716	XM_015275787.2	PRKAR2B	2.30098
gga-miR-1754-5p	-4.36716	XM_015275922.2	TPPP	3.53172
gga-miR-1754-5p	-4.36716	XM_015278518.2	STARD13	2.15094
gga-miR-1754-5p	-4.36716	XM_015278667.2	HK1	11.7742
gga-miR-1754-5p	-4.36716	XM_015278934.2	TBC1D2B	1.16253
gga-miR-1754-5p	-4.36716	XM_015280040.2	NOX4	1.33981
gga-miR-1754-5p	-4.36716	XM_015282358.2	FHOD3	1.05455
gga-miR-1754-5p	-4.36716	XM_015283152.2	PHLDA1	1.25696
gga-miR-1754-5p	-4.36716	XM_015284551.2	AFG1L	3.10267
gga-miR-1754-5p	-4.36716	XM_015285098.2	ASXL2	1.64189
gga-miR-1754-5p	-4.36716	XM_015285164.2	CD2AP	1.02583
gga-miR-34a-5p	-1.49516	NM_001293097.1	SLC8A3	2.34618
gga-miR-1754-5p	-4.36716	XM_015287188.2	PRDM11	1.95631
gga-miR-1754-5p	-4.36716	XM_015291277.2	LOC771811	1.9395
gga-miR-1754-5p	-4.36716	XM_015292280.2	MCTP2	6.96578
gga-miR-1754-5p	-4.36716	XM_015292864.2	GLYCTK	6.67948
gga-miR-1754-5p	-4.36716	XM_015293090.2	SLC6A6	1.49321
gga-miR-1754-5p	-4.36716	XM_015293739.2	EBF1	1.81408
gga-miR-1754-5p	-4.36716	XM_015297736.2	CLIC4	1.41984
gga-miR-1754-5p	-4.36716	XM_025142828.1	ZMAT4	2.68806
gga-miR-1754-5p	-4.36716	XM_025147895.1	CABLES1	1.02387
gga-miR-1754-5p	-4.36716	XM_025149615.1	TBCK	5.40939
gga-miR-1754-5p	-4.36716	XM_025151213.1	TMEM80	8.68825
gga-miR-1754-5p	-4.36716	XM_025153207.1	CDCP2	6.67948
gga-miR-1754-5p	-4.36716	XM_413878.5	FAM174B	1.19668
gga-miR-1754-5p	-4.36716	XM_415161.5	PPTC7	1.13028
gga-miR-1754-5p	-4.36716	XM_417608.6	KIF1B	13.3894
gga-miR-1754-5p	-4.36716	XM_421455.6	LRR1	1.24594
gga-miR-190a-3p	-1.16737	NM_001168384.1	ANO5	1.00259
gga-miR-190a-3p	-1.16737	NM_001277370.1	EMP1	1.64162
gga-miR-190a-3p	-1.16737	NM_001305260.1	HOXC10	10.2225
gga-miR-190a-3p	-1.16737	XM_004936274.3	ADRA1D	1.90869
gga-miR-190a-3p	-1.16737	XM_004937582.3	OSBPL8	1.56698
gga-miR-190a-3p	-1.16737	XM_004939918.3	ZFHX4	1.60164
gga-miR-190a-3p	-1.16737	XM_004940356.3	SIM1	11.5911
gga-miR-190a-3p	-1.16737	XM_004945301.3	EEF2K	12.0651
gga-miR-190a-3p	-1.16737	XM_004946193.3	PECAM1	2.50883
gga-miR-190a-3p	-1.16737	XM_004947066.3	ZMYND8	7.66178
gga-miR-34a-5p	-1.49516	NM_204587.2	MYH7B	5.24793
gga-miR-34a-5p	-1.49516	XM_015273811.2	PRKAG1	1.68448
gga-miR-190a-3p	-1.16737	XM_015275647.2	ULK1	1.13292
gga-miR-190a-3p	-1.16737	XM_015277496.2	CCBE1	1.5904
gga-miR-190a-3p	-1.16737	XM_015278496.2	PCDH11X	3.12795
gga-miR-190a-3p	-1.16737	XM_015278575.2	ARHGEF9	1.54071
gga-miR-190a-3p	-1.16737	XM_015278901.2	CGNL1	2.97854
gga-miR-190a-3p	-1.16737	XM_015279249.2	ZDHHC20	2.02931
gga-miR-190a-3p	-1.16737	XM_015280040.2	NOX4	1.33981
gga-miR-190a-3p	-1.16737	XM_015280264.2	SEMA4D	7.20457
gga-miR-190a-3p	-1.16737	XM_015281381.1	ARHGAP21	2.19864
gga-miR-190a-3p	-1.16737	XM_015281802.2	ZNF385D	3.60075
gga-miR-190a-3p	-1.16737	XM_015283620.2	PROX1	9.24079
gga-miR-190a-3p	-1.16737	XM_015284580.2	PVALB	5.37273
gga-miR-190a-3p	-1.16737	XM_015287966.2	CCSER2	9.40408
gga-miR-190a-3p	-1.16737	XM_015288120.2	ARID5B	1.17215
gga-miR-190a-3p	-1.16737	XM_015289508.2	PLEKHM3	1.05636
gga-miR-190a-3p	-1.16737	XM_015290634.2	ARHGAP29	1.01954
gga-miR-190a-3p	-1.16737	XM_015291410.2	B3GNT5	2.34501
gga-miR-190a-3p	-1.16737	XM_015292462.2	KIAA0355	1.21676
gga-miR-190a-3p	-1.16737	XM_015292825.2	MFAP5	1.45527
gga-miR-190a-3p	-1.16737	XM_015295869.2	CLUH	2.36466
gga-miR-34a-5p	-1.49516	XM_418055.6	ATP2B4	9.57932
gga-miR-190a-3p	-1.16737	XM_015298155.2	GRAMD1B	3.52465
gga-miR-190a-3p	-1.16737	XM_015300030.2	PTPRS	7.87652
gga-miR-190a-3p	-1.16737	XM_025146864.1	C1H11ORF87	2.78106
gga-miR-190a-3p	-1.16737	XM_025148489.1	RTN4	2.40972
gga-miR-190a-3p	-1.16737	XM_025149144.1	KIAA0408	3.14521
gga-miR-190a-3p	-1.16737	XM_025149472.1	FGFRL1	1.82189
gga-miR-190a-3p	-1.16737	XM_417279.6	ACER3	1.22218
gga-miR-190a-3p	-1.16737	XM_419077.6	MSANTD3	1.58299
gga-miR-190a-3p	-1.16737	XM_419718.6	ARFGEF3	1.98255
gga-miR-190a-3p	-1.16737	XM_421631.6	PITX3	1.09881
gga-miR-193a-3p	-1.88073	NM_001006200.1	SH3GLB2	2.79366
gga-miR-193a-3p	-1.88073	NM_001030537.1	TBX4	5.55459
gga-miR-193a-3p	-1.88073	NM_001031045.3	TGFB2	1.51252
gga-miR-193a-3p	-1.88073	NM_001031226.1	PPIF	1.15864
gga-miR-193a-3p	-1.88073	NM_001277370.1	EMP1	1.64162
gga-miR-193a-3p	-1.88073	NM_204114.3	DIO2	1.42706
gga-miR-193a-3p	-1.88073	XM_001231863.5	TPPP	2.325
gga-miR-193a-3p	-1.88073	XM_003640342.4	PIM3	1.36336
gga-miR-193a-3p	-1.88073	XM_003641459.4	PRKG1	1.74393
gga-miR-193a-3p	-1.88073	XM_004934365.3	PISD	1.5992
gga-miR-193a-3p	-1.88073	XM_004938672.2	DGKH	3.97229
gga-miR-193a-3p	-1.88073	XM_004939749.3	LRRC30	4.29723
gga-miR-193a-3p	-1.88073	XM_004939933.3	PAG1	8.27612
gga-miR-193a-3p	-1.88073	XM_004940356.3	SIM1	11.5911
gga-miR-193a-3p	-1.88073	XM_004940691.3	ATP11C	9.96578
gga-miR-193a-3p	-1.88073	XM_004941238.3	PDE5A	1.27062
gga-miR-193a-3p	-1.88073	XM_004941945.3	LDB3	13.8474
gga-miR-193a-3p	-1.88073	XM_004943131.3	TROVE2	1.40573
gga-miR-193a-3p	-1.88073	XM_015275647.2	ULK1	1.13292
gga-miR-193a-3p	-1.88073	XM_015275787.2	PRKAR2B	2.30098
gga-miR-193a-3p	-1.88073	XM_015277335.2	FYB	7.58871
gga-miR-193a-3p	-1.88073	XM_015277496.2	CCBE1	1.5904
gga-miR-193a-3p	-1.88073	XM_015278575.2	ARHGEF9	1.54071
gga-miR-193a-3p	-1.88073	XM_015278637.2	IL1RAPL2	4.02237
gga-miR-193a-3p	-1.88073	XM_015279218.2	PDPR	1.37562
gga-miR-193a-3p	-1.88073	XM_015280358.2	PRUNE2	12.4742
gga-miR-193a-3p	-1.88073	XM_015281802.2	ZNF385D	3.60075
gga-miR-193a-3p	-1.88073	XM_015283619.2	EPAS1	1.40479
gga-miR-193a-3p	-1.88073	XM_015283620.2	PROX1	9.24079
gga-miR-193a-3p	-1.88073	XM_015284946.2	RNF144A	8.24079
gga-miR-193a-3p	-1.88073	XM_015285098.2	ASXL2	1.64189
gga-miR-193a-3p	-1.88073	XM_015285564.2	FAT1	5.96578
gga-miR-1744-3p	-1.36497	NM_001271974.1	ATP2A2	1.40869
gga-miR-1744-3p	-1.36497	NM_001278143.1	PRKAG2	6.90288
gga-miR-193a-3p	-1.88073	XM_015286040.2	GFRA4	2.68337
gga-miR-193a-3p	-1.88073	XM_015286812.2	LOC423110	1.65222
gga-miR-193a-3p	-1.88073	XM_015288333.2	ELFN2	7.87652
gga-miR-193a-3p	-1.88073	XM_015289557.2	ZNF385B	4.68182
gga-miR-193a-3p	-1.88073	XM_015294524.2	UNKL	10.1485
gga-miR-193a-3p	-1.88073	XM_015295633.2	CUX1	1.15362
gga-miR-193a-3p	-1.88073	XM_025141548.1	KCNJ2	1.60473
gga-miR-193a-3p	-1.88073	XM_025142286.1	SLC12A5	7.7879
gga-miR-193a-3p	-1.88073	XM_025142473.1	FAR2	1.06687
gga-miR-193a-3p	-1.88073	XM_025143183.1	FLI1	1.39679
gga-miR-193a-3p	-1.88073	XM_025147771.1	PCBP2	6.43741
gga-miR-193a-3p	-1.88073	XM_025147834.1	MOG	7.43045
gga-miR-193a-3p	-1.88073	XM_025148852.1	AFG1L	2.17945
gga-miR-193a-3p	-1.88073	XM_025149144.1	KIAA0408	3.14521
gga-miR-193a-3p	-1.88073	XM_025149280.1	LOC101750125	1.98966
gga-miR-193a-3p	-1.88073	XM_025149385.1	PPP2R5D	1.17566
gga-miR-193a-3p	-1.88073	XM_025152709.1	KCNH7	1.36361
gga-miR-193a-3p	-1.88073	XM_025155430.1	HIC2	7.47168
gga-miR-193a-3p	-1.88073	XM_025155644.1	NCOR2	8.59805
gga-miR-193a-3p	-1.88073	XM_025155676.1	MSI1	7.20457
gga-miR-193a-3p	-1.88073	XM_416742.6	ABCG1	4.89849
gga-miR-193a-3p	-1.88073	XM_418328.6	DECR1	2.22636
gga-miR-193a-3p	-1.88073	XM_422569.5	DGKD	1.1636
gga-miR-1744-3p	-1.36497	XM_015277883.2	IRS2	2.492
gga-miR-196-1-3p	8.98412	NM_001030623.2	RNF14	-11.7773
gga-miR-196-1-3p	8.98412	NM_204595.2	HOXA7	-2.04499
gga-miR-196-1-3p	8.98412	NM_204697.2	POPDC3	-1.49014
gga-miR-196-1-3p	8.98412	NM_204745.1	GATM	-2.08934
gga-miR-196-1-3p	8.98412	NM_204931.1	GJB6	-3.95309
gga-miR-196-1-3p	8.98412	XM_001232790.4	DGKH	-7.69697
gga-miR-196-1-3p	8.98412	XM_001233128.5	PGM2L1	-2.3961
gga-miR-196-1-3p	8.98412	XM_004934541.3	SIM2	-5.58048
gga-miR-196-1-3p	8.98412	XM_004934760.3	KIF21A	-1.4535
gga-miR-196-1-3p	8.98412	XM_004936196.3	DOK7	-6.61961
gga-miR-196-1-3p	8.98412	XM_004937174.3	RXFP3	-1.88835
gga-miR-196-1-3p	8.98412	XM_004937722.3	TNRC6B	-7.38802
gga-miR-196-1-3p	8.98412	XM_004938814.3	ZMYM2	-1.05582
gga-miR-196-1-3p	8.98412	XM_004942664.3	ABI2	-11.0154
gga-miR-196-1-3p	8.98412	XM_004947684.3	HIVEP3	-7.17991
gga-miR-196-1-3p	8.98412	XM_015276580.2	ETNPPL	-1.31449
gga-miR-196-1-3p	8.98412	XM_015276970.2	TRIP12	-2.20815
gga-miR-196-1-3p	8.98412	XM_015277404.2	CTIF	-10.5817
gga-miR-196-1-3p	8.98412	XM_015278289.2	VAMP7	-8.40939
gga-miR-196-1-3p	8.98412	XM_015279012.2	TLN2	-5.20163
gga-miR-196-1-3p	8.98412	XM_015279424.2	STRBP	-2.35869
gga-miR-196-1-3p	8.98412	XM_015280079.2	NFIB	-5.32707
gga-miR-196-1-3p	8.98412	XM_015282045.2	THNSL1	-7.64386
gga-miR-196-1-3p	8.98412	XM_015282130.2	WDR37	-2.89797
gga-miR-196-1-3p	8.98412	XM_015282904.2	SLCO5A1	-1.02572
gga-miR-196-1-3p	8.98412	XM_015285393.2	CLOCK	-1.72853
gga-miR-196-1-3p	8.98412	XM_015285764.2	TBC1D14	-2.52308
gga-miR-196-1-3p	8.98412	XM_015285823.2	KIAA0232	-11.887
gga-miR-196-1-3p	8.98412	XM_015286793.2	ERC1	-4.21501
gga-miR-196-1-3p	8.98412	XM_015286977.2	ROM1	-8.5411
gga-miR-196-1-3p	8.98412	XM_015287099.2	UBR1	-7.93074
gga-miR-196-1-3p	8.98412	XM_015287738.2	FOXN3	-1.673
gga-miR-196-1-3p	8.98412	XM_015290221.2	PRPF40A	-8.56986
gga-miR-196-1-3p	8.98412	XM_015290541.2	RC3H1	-1.05943
gga-miR-196-1-3p	8.98412	XM_015291132.2	DOCK7	-3.19715
gga-miR-196-1-3p	8.98412	XM_015292152.2	PPIP5K1	-7.17991
gga-miR-196-1-3p	8.98412	XM_015292417.2	SIAH1	-1.12862
gga-miR-196-1-3p	8.98412	XM_015292606.2	ADAT1	-8.33316
gga-miR-196-1-3p	8.98412	XM_015292969.2	MITF	-8.66178
gga-miR-196-1-3p	8.98412	XM_015298731.2	NRIP1	-3.9027
gga-miR-196-1-3p	8.98412	XM_015299059.2	DYRK3	-13.8143
gga-miR-196-1-3p	8.98412	XM_015299146.2	GABPA	-2.25507
gga-miR-196-1-3p	8.98412	XM_015299518.2	PIP4K2B	-1.06367
gga-miR-196-1-3p	8.98412	XM_015300126.2	SLC25A42	-8.31061
gga-miR-196-1-3p	8.98412	XM_025141480.1	EXD3	-8.10329
gga-miR-196-1-3p	8.98412	XM_025142375.1	CHD6	-8.15482
gga-miR-196-1-3p	8.98412	XM_025142639.1	TMEM52	-7.39232
gga-miR-196-1-3p	8.98412	XM_025144319.1	UHRF1	-8.83763
gga-miR-196-1-3p	8.98412	XM_025144703.1	SNX2	-4.41063
gga-miR-196-1-3p	8.98412	XM_025144915.1	SERINC5	-8.11634
gga-miR-196-1-3p	8.98412	XM_025146581.1	CDKL5	-4.49643
gga-miR-196-1-3p	8.98412	XM_025147226.1	CLASP2	-5
gga-miR-196-1-3p	8.98412	XM_025147979.1	ASPH	-2.35509
gga-miR-196-1-3p	8.98412	XM_025149674.1	PDLIM5	-2.67626
gga-miR-196-1-3p	8.98412	XM_025150662.1	PDDC1	-6.53138
gga-miR-196-1-3p	8.98412	XM_025151020.1	EHD4	-9.59805
gga-miR-196-1-3p	8.98412	XM_025151280.1	AKAP6	-3.68445
gga-miR-196-1-3p	8.98412	XM_025151371.1	FOXM1	-7.99435
gga-miR-196-1-3p	8.98412	XM_025151933.1	DUSP11RC1I	-7.22882
gga-miR-196-1-3p	8.98412	XM_025152001.1	TIAL1	-1.50998
gga-miR-196-1-3p	8.98412	XM_025152104.1	IKZF2	-6.07682
gga-miR-196-1-3p	8.98412	XM_025153404.1	TBL1XR1	-6.99435
gga-miR-196-1-3p	8.98412	XM_025154483.1	ARIH2	-1.93246
gga-miR-196-1-3p	8.98412	XM_414511.6	ETF1	-1.40782
gga-miR-196-1-3p	8.98412	XM_415570.6	DPP7	-1.98164
gga-miR-1744-3p	-1.36497	XM_015282190.2	MYLK4	15.5309
gga-miR-196-1-3p	8.98412	XM_421233.5	EGLN3	-2.22049
gga-miR-196-1-3p	8.98412	XM_421617.5	SEC24C	-2.25274
gga-miR-196-1-3p	8.98412	XM_425806.5	HTR3A	-5.49185
gga-miR-196-5p	5.14112	NM_001030703.1	JMJD6	-1.74837
gga-miR-196-5p	5.14112	NM_001352040.1	TPM3	-4.81419
gga-miR-196-5p	5.14112	NM_204595.2	HOXA7	-2.04499
gga-miR-196-5p	5.14112	XM_003641153.4	RNF150	-1.1584
gga-miR-196-5p	5.14112	XM_004939658.3	MAK	-8.78136
gga-miR-196-5p	5.14112	XM_004945302.3	EEF2K	-1.14991
gga-miR-196-5p	5.14112	XM_015274431.2	MBNL2	-7.47168
gga-miR-196-5p	5.14112	XM_015275716.2	NAMPT	-1.94056
gga-miR-196-5p	5.14112	XM_015277872.2	NAXD	-1.16182
gga-miR-196-5p	5.14112	XM_015279369.2	GARNL3	-7.82972
gga-miR-196-5p	5.14112	XM_015282130.2	WDR37	-2.89797
gga-miR-190a-3p	-1.16737	XM_004947255.3	NFATC2	7.40939
gga-miR-196-5p	5.14112	XM_015288467.2	FBXL15	-1.40704
gga-miR-196-5p	5.14112	XM_015292606.2	ADAT1	-8.33316
gga-miR-196-5p	5.14112	XM_015293836.2	ERGIC1	-1.13869
gga-miR-196-5p	5.14112	XM_015294064.2	AFF4	-1.91798
gga-miR-196-5p	5.14112	XM_015297205.2	MFN2	-1.07388
gga-miR-196-5p	5.14112	XM_015299518.2	PIP4K2B	-1.06367
gga-miR-196-5p	5.14112	XM_025144319.1	UHRF1	-8.83763
gga-miR-196-5p	5.14112	XM_025148339.1	SVIL	-1.88787
gga-miR-196-5p	5.14112	XM_025151020.1	EHD4	-9.59805
gga-miR-196-5p	5.14112	XM_025152001.1	TIAL1	-1.50998
gga-miR-196-5p	5.14112	XM_025152539.1	NEBL1	-5.83289
gga-miR-196-5p	5.14112	XM_025153237.1	ZBTB37	-1.41265
gga-miR-196-5p	5.14112	XM_025153404.1	TBL1XR1	-6.99435
gga-miR-196-5p	5.14112	XM_025153615.1	DLG1	-4.2303
gga-miR-196-5p	5.14112	XM_419481.6	GLO1	-1.30058
gga-miR-196-5p	5.14112	XM_426232.6	RPTOR	-11.9069
gga-miR-1b-3p	1.17192	NM_001001469.1	GART	-2.80353
gga-miR-1b-3p	1.17192	NM_001277110.1	MFGE8	-1.51891
gga-miR-1b-3p	1.17192	NM_001290480.2	C2CD2L	-7.78136
gga-miR-1b-3p	1.17192	NM_001352040.1	TPM3	-4.81419
gga-miR-1b-3p	1.17192	XM_003641153.4	RNF150	-1.1584
gga-miR-1b-3p	1.17192	XM_003642974.4	NPR3	-1.42686
gga-miR-1b-3p	1.17192	XM_004935672.3	TAGAP	-9.22882
gga-miR-1b-3p	1.17192	XM_004937202.3	OSMR	-7.17991
gga-miR-1b-3p	1.17192	XM_004939424.3	GADL1	-3.20518
gga-miR-1b-3p	1.17192	XM_015275716.2	NAMPT	-1.94056
gga-miR-1b-3p	1.17192	XM_015279573.2	CRB2	-4.71621
gga-miR-1b-3p	1.17192	XM_015280119.2	MPDZ	-4.21871
gga-miR-1b-3p	1.17192	XM_015280879.2	PTPRZ1	-6.17991
gga-miR-1b-3p	1.17192	XM_015281945.2	ACCSL	-6.32003
gga-miR-1b-3p	1.17192	XM_015284934.2	FAM150B	-3.05432
gga-miR-1b-3p	1.17192	XM_015285996.2	WHSC1	-7.22882
gga-miR-1b-3p	1.17192	XM_015286977.2	ROM1	-8.5411
gga-miR-1b-3p	1.17192	XM_015287307.2	KTN1	-11.0258
gga-miR-1b-3p	1.17192	XM_015288155.2	KCNMA1	-7.02237
gga-miR-1b-3p	1.17192	XM_015291033.2	MIER1	-7.92184
gga-miR-1b-3p	1.17192	XM_015293755.2	GRIA1	-6.22882
gga-miR-1b-3p	1.17192	XM_015295217.2	GAS7	-9.24674
gga-miR-1b-3p	1.17192	XM_015295903.2	BAZ1B	-8.44087
gga-miR-1b-3p	1.17192	XM_015296613.2	ZBTB46	-3.98236
gga-miR-1b-3p	1.17192	XM_015296649.2	SLC35A5	-8.66178
gga-miR-1b-3p	1.17192	XM_015298731.2	NRIP1	-3.9027
gga-miR-1b-3p	1.17192	XM_015299833.2	SYNJ1	-7.66178
gga-miR-1b-3p	1.17192	XM_015300027.2	PTPRS	-7.73132
gga-miR-1b-3p	1.17192	XM_025143366.1	JAM3	-7.04985
gga-miR-1b-3p	1.17192	XM_025144703.1	SNX2	-4.41063
gga-miR-1b-3p	1.17192	XM_025149436.1	CCDC88A	-6.36632
gga-miR-1b-3p	1.17192	XM_025149541.1	ST3GAL5	-7.62571
gga-miR-1b-3p	1.17192	XM_025150063.1	CCDC149	-8.73132
gga-miR-1b-3p	1.17192	XM_025150948.1	PTPN5	-5.90689
gga-miR-1b-3p	1.17192	XM_025151280.1	AKAP6	-3.68445
gga-miR-1b-3p	1.17192	XM_025152104.1	IKZF2	-6.07682
gga-miR-1b-3p	1.17192	XM_025153157.1	METTL11B	-5.81352
gga-miR-1b-3p	1.17192	XM_025153237.1	ZBTB37	-1.41265
gga-miR-1b-3p	1.17192	XM_413844.6	ADAMTSL3	-2.94996
gga-miR-1b-3p	1.17192	XM_421732.6	WBP1L	-1.56311
gga-miR-200a-3p	1.87406	NM_001030703.1	JMJD6	-1.74837
gga-miR-221-5p	-1.15003	XM_015288306.2	CAMK2G	4.926
gga-miR-200a-3p	1.87406	NM_001163327.2	MBNL1	-1.26463
gga-miR-200a-3p	1.87406	NM_204697.2	POPDC3	-1.49014
gga-miR-200a-3p	1.87406	XM_004934760.3	KIF21A	-1.4535
gga-miR-200a-3p	1.87406	XM_004937722.3	TNRC6B	-7.38802
gga-miR-200a-3p	1.87406	XM_004942664.3	ABI2	-11.0154
gga-miR-200a-3p	1.87406	XM_004945322.3	ABAT	-2.11314
gga-miR-200a-3p	1.87406	XM_015273040.2	PFKM	-1.38438
gga-miR-200a-3p	1.87406	XM_015275405.2	MSI1	-1.05398
gga-miR-200a-3p	1.87406	XM_015278289.2	VAMP7	-8.40939
gga-miR-200a-3p	1.87406	XM_015278628.2	TMEM255A	-2.49678
gga-miR-200a-3p	1.87406	XM_015279859.2	RALGPS1	-8.62571
gga-miR-200a-3p	1.87406	XM_015281919.2	PPP1R9A	-7.29921
gga-miR-200a-3p	1.87406	XM_015284826.2	PTP4A1	-2.75052
gga-miR-200a-3p	1.87406	XM_015285996.2	WHSC1	-7.22882
gga-miR-200a-3p	1.87406	XM_015287742.2	FOXN3	-8.50184
gga-miR-200a-3p	1.87406	XM_015287989.2	LDB3	-5.18866
gga-miR-200a-3p	1.87406	XM_015292390.2	PHKB	-2.64845
gga-miR-200a-3p	1.87406	XM_015294116.2	KEL	-6.22882
gga-miR-200a-3p	1.87406	XM_015295642.2	LYRM9	-6.71425
gga-miR-200a-3p	1.87406	XM_025142112.1	SMTNL2	-7.98014
gga-miR-200a-3p	1.87406	XM_025144667.1	IL6ST	-8.45121
gga-miR-200a-3p	1.87406	XM_025147299.1	LDLRAD4	-9.77726
gga-miR-200a-3p	1.87406	XM_025148000.1	JPH1	-1.48501
gga-miR-200a-3p	1.87406	XM_025148605.1	DNAL4	-8.43045
gga-miR-200a-3p	1.87406	XM_025148873.1	BPGM	-4.90689
gga-miR-200a-3p	1.87406	XM_025151271.1	GJB2	-4.46228
gga-miR-200a-3p	1.87406	XM_418233.6	HOMER3	-2.66886
gga-miR-200a-3p	1.87406	XM_423183.5	SUPT6H	-1.03984
gga-miR-200a-3p	1.87406	XM_426180.5	MFSD4B	-1.0075
gga-miR-200b-3p	2.45119	NM_001031170.1	RPIA	-1.75314
gga-miR-200b-3p	2.45119	NM_001031474.1	UBAC1	-1.06362
gga-miR-200b-3p	2.45119	NM_001199392.2	TTL	-1.39407
gga-miR-200b-3p	2.45119	XM_004938353.3	USP25	-2.64795
gga-miR-200b-3p	2.45119	XM_004942664.3	ABI2	-11.0154
gga-miR-200b-3p	2.45119	XM_004945322.3	ABAT	-2.11314
gga-miR-200b-3p	2.45119	XM_004946010.3	CRB2	-3.8125
gga-miR-200b-3p	2.45119	XM_015274440.2	MBNL2	-9.28193
gga-miR-200b-3p	2.45119	XM_015275130.2	MAPKAPK5	-1.40608
gga-miR-200b-3p	2.45119	XM_015275716.2	NAMPT	-1.94056
gga-miR-200b-3p	2.45119	XM_015276745.2	MAP4K5	-8.51175
gga-miR-200b-3p	2.45119	XM_015276879.2	TFDP2	-1.45753
gga-miR-200b-3p	2.45119	XM_015277404.2	CTIF	-10.5817
gga-miR-200b-3p	2.45119	XM_015278628.2	TMEM255A	-2.49678
gga-miR-200b-3p	2.45119	XM_015279424.2	STRBP	-2.35869
gga-miR-200b-3p	2.45119	XM_015279748.2	RAPGEF1	-1.14923
gga-miR-200b-3p	2.45119	XM_015280079.2	NFIB	-5.32707
gga-miR-200b-3p	2.45119	XM_015281945.2	ACCSL	-6.32003
gga-miR-200b-3p	2.45119	XM_015282045.2	THNSL1	-7.64386
gga-miR-200b-3p	2.45119	XM_015282130.2	WDR37	-2.89797
gga-miR-200b-3p	2.45119	XM_015283596.2	ENAH	-11.2949
gga-miR-200b-3p	2.45119	XM_015284863.2	DST	-5.78136
gga-miR-200b-3p	2.45119	XM_015285562.2	FAT1	-6.87652
gga-miR-145-3p	0.736262	XM_015282188.2	MYLK4	-1.02638
gga-miR-200b-3p	2.45119	XM_015287636.1	STRN3	-1.08697
gga-miR-200b-3p	2.45119	XM_015287738.2	FOXN3	-1.673
gga-miR-200b-3p	2.45119	XM_015290541.2	RC3H1	-1.05943
gga-miR-200b-3p	2.45119	XM_015292274.2	PGPEP1L	-2.28264
gga-miR-200b-3p	2.45119	XM_015293755.2	GRIA1	-6.22882
gga-miR-200b-3p	2.45119	XM_015293896.2	RNF145	-1.55824
gga-miR-200b-3p	2.45119	XM_015294064.2	AFF4	-1.91798
gga-miR-200b-3p	2.45119	XM_015294113.2	UBE2I	-12.8765
gga-miR-200b-3p	2.45119	XM_015294706.2	RAB11FIP3	-4.37346
gga-miR-200b-3p	2.45119	XM_015296649.2	SLC35A5	-8.66178
gga-miR-200b-3p	2.45119	XM_015298950.2	TFEB	-1.04629
gga-miR-200b-3p	2.45119	XM_015299327.2	CDC27	-10.388
gga-miR-200b-3p	2.45119	XM_015299518.2	PIP4K2B	-1.06367
gga-miR-200b-3p	2.45119	XM_025141506.1	PRRC2B	-7.89178
gga-miR-200b-3p	2.45119	XM_025142326.1	TSHZ2	-6.40939
gga-miR-200b-3p	2.45119	XM_025147226.1	CLASP2	-5
gga-miR-200b-3p	2.45119	XM_025147926.1	DTNA	-4.19077
gga-miR-200b-3p	2.45119	XM_025151957.1	FAM160B1	-7.47168
gga-miR-200b-3p	2.45119	XM_025152001.1	TIAL1	-1.50998
gga-miR-200b-3p	2.45119	XM_025153021.1	NEXN	-9.99435
gga-miR-200b-3p	2.45119	XM_025153157.1	METTL11B	-5.81352
gga-miR-200b-3p	2.45119	XM_025153906.1	TBC1D2B	-5.56682
gga-miR-200b-3p	2.45119	XM_414739.6	ZC3H7A	-8.85331
gga-miR-145-3p	0.736262	XM_025141605.1	PRKCA	-8.21675
gga-miR-200b-3p	2.45119	XM_420343.6	SLC25A43	-1.37051
gga-miR-200b-3p	2.45119	XM_420383.6	TMEM144	-10.628
gga-miR-200b-3p	2.45119	XM_422754.6	ABCC5	-1.66015
gga-miR-203a	1.5136	NM_001008461.1	PTP4A1	-1.71348
gga-miR-203a	1.5136	NM_001199392.2	TTL	-1.39407
gga-miR-203a	1.5136	NM_001277472.1	GPR160	-1.78403
gga-miR-203a	1.5136	NM_204509.2	ROR1	-1.02061
gga-miR-203a	1.5136	XM_001232790.4	DGKH	-7.69697
gga-miR-203a	1.5136	XM_003641153.4	RNF150	-1.1584
gga-miR-203a	1.5136	XM_003642291.4	RXRA	-1.3294
gga-miR-203a	1.5136	XM_004934886.3	KCTD20	-1.93297
gga-miR-203a	1.5136	XM_004937202.3	OSMR	-7.17991
gga-miR-203a	1.5136	XM_004937722.3	TNRC6B	-7.38802
gga-miR-203a	1.5136	XM_004938814.3	ZMYM2	-1.05582
gga-miR-203a	1.5136	XM_015273651.2	TLR7	-6.74819
gga-miR-203a	1.5136	XM_015275232.2	HIC2	-8.12928
gga-miR-203a	1.5136	XM_015275398.2	GCN1	-1.29422
gga-miR-203a	1.5136	XM_015276668.2	GATB	-9.36085
gga-miR-203a	1.5136	XM_015277404.2	CTIF	-10.5817
gga-miR-203a	1.5136	XM_015277621.1	MAST4	-7.58871
gga-miR-203a	1.5136	XM_015278036.2	NRXN1	-9.91064
gga-miR-203a	1.5136	XM_015279012.2	TLN2	-5.20163
gga-miR-203a	1.5136	XM_015279424.2	STRBP	-2.35869
gga-miR-203a	1.5136	XM_015279748.2	RAPGEF1	-1.14923
gga-miR-203a	1.5136	XM_015280079.2	NFIB	-5.32707
gga-miR-30e-3p	0.765224	XM_015290313.2	PRKAB2	-3.17845
gga-miR-203a	1.5136	XM_015284958.2	ATF7IP	-7.67948
gga-miR-203a	1.5136	XM_015286977.2	ROM1	-8.5411
gga-miR-203a	1.5136	XM_015287761.2	ASB2	-10.4893
gga-miR-203a	1.5136	XM_015289667.2	UBR3	-10.6707
gga-miR-203a	1.5136	XM_015290541.2	RC3H1	-1.05943
gga-miR-203a	1.5136	XM_015290709.2	BCAR3	-1.38217
gga-miR-203a	1.5136	XM_015292274.2	PGPEP1L	-2.28264
gga-miR-203a	1.5136	XM_015292606.2	ADAT1	-8.33316
gga-miR-203a	1.5136	XM_015293158.2	TMCC1	-2.87626
gga-miR-203a	1.5136	XM_015293896.2	RNF145	-1.55824
gga-miR-203a	1.5136	XM_015294064.2	AFF4	-1.91798
gga-miR-203a	1.5136	XM_015294649.2	UBN1	-7.40939
gga-miR-203a	1.5136	XM_015299146.2	GABPA	-2.25507
gga-miR-203a	1.5136	XM_015302420.2	VDAC3	-8.61655
gga-miR-203a	1.5136	XM_025141788.1	TMEM94	-9.17368
gga-miR-203a	1.5136	XM_025142326.1	TSHZ2	-6.40939
gga-miR-203a	1.5136	XM_025150063.1	CCDC149	-8.73132
gga-miR-203a	1.5136	XM_025153157.1	METTL11B	-5.81352
gga-miR-203a	1.5136	XM_025153404.1	TBL1XR1	-6.99435
gga-miR-203a	1.5136	XM_025153906.1	TBC1D2B	-5.56682
gga-miR-203a	1.5136	XM_415570.6	DPP7	-1.98164
gga-miR-203a	1.5136	XM_417715.6	EYA3	-2.03006
gga-miR-30b-5p	0.795826	XM_025154245.1	NFATC3	-9.66622
gga-miR-203a	1.5136	XM_419481.6	GLO1	-1.30058
gga-miR-203a	1.5136	XM_425039.6	FBP2	-1.70761
gga-miR-205c-5p	-2.83027	NM_001001747.2	ST8SIA5	1.93618
gga-miR-205c-5p	-2.83027	NM_001006551.1	MCCC1	1.34114
gga-miR-205c-5p	-2.83027	NM_001031014.1	FAM210A	2.16151
gga-miR-205c-5p	-2.83027	NM_001199604.1	SLC16A7	4.84641
gga-miR-205c-5p	-2.83027	NM_001271894.1	PODXL	1.42326
gga-miR-205c-5p	-2.83027	NM_001277125.1	DHRS4	1.18956
gga-miR-205c-5p	-2.83027	NM_001278079.1	RCAN1	1.98915
gga-miR-205c-5p	-2.83027	NM_001278150.1	SS18	1.86491
gga-miR-205c-5p	-2.83027	NM_001293238.1	AQP9	2.72526
gga-miR-205c-5p	-2.83027	NM_205155.2	FASN	1.13616
gga-miR-205c-5p	-2.83027	XM_001231863.5	TPPP	2.325
gga-miR-205c-5p	-2.83027	XM_001232058.5	TIMP4	1.23126
gga-miR-205c-5p	-2.83027	XM_003640331.4	CAMK1D	3.5841
gga-miR-205c-5p	-2.83027	XM_003641459.4	PRKG1	1.74393
gga-miR-205c-5p	-2.83027	XM_003642380.4	HSF5	3.54619
gga-miR-205c-5p	-2.83027	XM_003643015.3	MAMDC2	1.30206
gga-miR-205c-5p	-2.83027	XM_004935338.3	SYT14	7.20457
gga-miR-205c-5p	-2.83027	XM_004935888.3	KIF13B	9.95855
gga-miR-205c-5p	-2.83027	XM_004935924.3	RCAN2	3.47947
gga-miR-205c-5p	-2.83027	XM_004938244.3	FILIP1L	1.78641
gga-miR-205c-5p	-2.83027	XM_004940702.3	PCDH11X	4.41785
gga-miR-205c-5p	-2.83027	XM_004940844.3	KIAA1210	7.86109
gga-miR-205c-5p	-2.83027	XM_004941238.3	PDE5A	1.27062
gga-miR-205c-5p	-2.83027	XM_004941669.3	ACOT2L	2.03459
gga-miR-205c-5p	-2.83027	XM_004941945.3	LDB3	13.8474
gga-miR-205c-5p	-2.83027	XM_004942161.3	ZNF518A	1.11634
gga-miR-205c-5p	-2.83027	XM_004943131.3	TROVE2	1.40573
gga-miR-205c-5p	-2.83027	XM_004947066.3	ZMYND8	7.66178
gga-miR-205c-5p	-2.83027	XM_015273752.2	WWC3	1.13447
gga-miR-205c-5p	-2.83027	XM_015275271.2	CDK2AP1	2.11287
gga-miR-205c-5p	-2.83027	XM_015275296.2	VPS29	1.4101
gga-miR-205c-5p	-2.83027	XM_015275530.2	SSH1	8.83763
gga-miR-205c-5p	-2.83027	XM_015276799.2	PER2	1.64225
gga-miR-205c-5p	-2.83027	XM_015277158.2	MAP3K13	7.45121
gga-miR-205c-5p	-2.83027	XM_015277227.2	HMGCR	1.32151
gga-miR-205c-5p	-2.83027	XM_015277841.1	PDS5B	11.5507
gga-miR-205c-5p	-2.83027	XM_015278154.2	CHRDL1	1.45975
gga-miR-205c-5p	-2.83027	XM_015278742.2	PEAK1	1.28453
gga-miR-205c-5p	-2.83027	XM_015280601.2	FAM76B	8.44087
gga-miR-205c-5p	-2.83027	XM_015281830.2	OSBPL3	7.20457
gga-miR-205c-5p	-2.83027	XM_015282654.2	RB1CC1	1.38793
gga-miR-205c-5p	-2.83027	XM_015282748.2	ADHFE1	3.03868
gga-miR-205c-5p	-2.83027	XM_015283174.1	COL22A1	8.56033
gga-miR-205c-5p	-2.83027	XM_015284948.2	ATF7IP	1.1394
gga-miR-205c-5p	-2.83027	XM_015286040.2	GFRA4	2.68337
gga-miR-205c-5p	-2.83027	XM_015286619.2	PNPLA2	2.31998
gga-miR-205c-5p	-2.83027	XM_015287366.2	KIAA1147	4.12928
gga-miR-205c-5p	-2.83027	XM_015287594.2	SUSD6	9.91812
gga-miR-205c-5p	-2.83027	XM_015287966.2	CCSER2	9.40408
gga-miR-143-5p	0.815403	XM_015286512.2	SOX6	-6.71425
gga-miR-205c-5p	-2.83027	XM_015288839.2	CPEB3	1.50546
gga-miR-205c-5p	-2.83027	XM_015289429.2	ADAM23	7.89178
gga-miR-205c-5p	-2.83027	XM_015291826.2	PLXNA4	2.93386
gga-miR-205c-5p	-2.83027	XM_015291905.2	MAPK6	1.22016
gga-miR-205c-5p	-2.83027	XM_015293248.2	LMOD3	1.16341
gga-miR-205c-5p	-2.83027	XM_015295658.2	TBX4	9.5411
gga-miR-205c-5p	-2.83027	XM_015297255.2	HP1BP3	9.51668
gga-miR-205c-5p	-2.83027	XM_015297736.2	CLIC4	1.41984
gga-miR-205c-5p	-2.83027	XM_015298217.2	CADM1	1.54451
gga-miR-205c-5p	-2.83027	XM_015298424.2	GBE1	2.21762
gga-miR-205c-5p	-2.83027	XM_015299936.2	CIRBP	1.6808
gga-miR-205c-5p	-2.83027	XM_025141750.1	TEX2	1.34826
gga-miR-205c-5p	-2.83027	XM_025142473.1	FAR2	1.06687
gga-miR-205c-5p	-2.83027	XM_025142930.1	TACC1	3.16716
gga-miR-205c-5p	-2.83027	XM_025144687.1	NFIB	1.42543
gga-miR-205c-5p	-2.83027	XM_025147096.1	CA3A	10.1244
gga-miR-205c-5p	-2.83027	XM_025148876.1	DAAM2	6.78136
gga-miR-205c-5p	-2.83027	XM_025149178.1	ARFGEF3	6.40939
gga-miR-205c-5p	-2.83027	XM_025149615.1	TBCK	5.40939
gga-miR-205c-5p	-2.83027	XM_025150531.1	CELF1	10.8861
gga-miR-205c-5p	-2.83027	XM_025151236.1	EML1	2.14012
gga-miR-205c-5p	-2.83027	XM_025151618.1	ABLIM1	2.66978
gga-miR-205c-5p	-2.83027	XM_025151858.1	SORBS1	1.45819
gga-miR-205c-5p	-2.83027	XM_025152825.1	PALMD	1.28507
gga-miR-205c-5p	-2.83027	XM_025154850.1	CANX	1.06951
gga-miR-205c-5p	-2.83027	XM_025155716.1	TBX1	4.48015
gga-miR-205c-5p	-2.83027	XM_414094.6	NKD1	1.68038
gga-miR-205c-5p	-2.83027	XM_415161.5	PPTC7	1.13028
gga-miR-205c-5p	-2.83027	XM_415237.5	GGT5	3.04124
gga-miR-205c-5p	-2.83027	XM_416404.6	RERG	2.17022
gga-miR-205c-5p	-2.83027	XM_416537.6	TBX15	1.86716
gga-miR-205c-5p	-2.83027	XM_418305.6	ZNF704	1.0665
gga-miR-205c-5p	-2.83027	XM_419931.6	PXDN	1.04014
gga-miR-205c-5p	-2.83027	XM_420387.6	RAPGEF2	1.60134
gga-miR-205c-5p	-2.83027	XM_421424.6	PCNX4	1.97331
gga-miR-205c-5p	-2.83027	XM_421777.6	ATRNL1	1.03121
gga-miR-205c-5p	-2.83027	XM_422591.5	C9H3orf58	1.09216
gga-miR-205c-5p	-2.83027	XM_424802.6	PGM5	1.34458
gga-miR-205c-5p	-2.83027	XM_425337.5	MIGA2	1.40337
gga-miR-205c-5p	-2.83027	XM_429081.6	RFX7	7.58871
gga-miR-221-5p	-1.15003	NM_001007892.2	CDK6	8.94251
gga-miR-221-5p	-1.15003	NM_001012578.1	ACSL1	2.48256
gga-miR-221-5p	-1.15003	NM_001012893.1	MAVS	2.25127
gga-miR-221-5p	-1.15003	NM_001030552.1	CLPX	1.17643
gga-miR-221-5p	-1.15003	NM_001030704.1	MMD	1.03255
gga-miR-221-5p	-1.15003	NM_001030995.1	STK17A	2.26287
gga-miR-221-5p	-1.15003	NM_001031149.1	PDLIM5	11.9293
gga-miR-221-5p	-1.15003	NM_001039254.2	ITGB1	1.13301
gga-miR-221-5p	-1.15003	NM_001199102.1	SLC7A2	8.73132
gga-miR-221-5p	-1.15003	NM_001199486.1	CSRP3	8.40881
gga-miR-221-5p	-1.15003	NM_001199604.1	SLC16A7	4.84641
gga-miR-221-5p	-1.15003	NM_001271894.1	PODXL	1.42326
gga-miR-221-5p	-1.15003	NM_204918.1	TJP2	5.61891
gga-miR-221-5p	-1.15003	XM_001233313.5	RGS5	1.282
gga-miR-221-5p	-1.15003	XM_003641569.4	OSBPL6	1.45943
gga-miR-221-5p	-1.15003	XM_003643059.4	SLC12A2	1.18781
gga-miR-221-5p	-1.15003	XM_004936097.3	APBB2	7.04985
gga-miR-221-5p	-1.15003	XM_004937371.3	MAP1B	1.13853
gga-miR-221-5p	-1.15003	XM_004938672.2	DGKH	3.97229
gga-miR-221-5p	-1.15003	XM_004940702.3	PCDH11X	4.41785
gga-miR-221-5p	-1.15003	XM_004942501.3	SH3BP4	2.16182
gga-miR-221-5p	-1.15003	XM_004943766.3	MYO1E	1.04615
gga-miR-221-5p	-1.15003	XM_004948010.3	SCN3B	2.42824
gga-miR-221-5p	-1.15003	XM_004948746.3	RFX2	3.30166
gga-miR-221-5p	-1.15003	XM_015275637.2	MMP17	2.02315
gga-miR-221-5p	-1.15003	XM_015277124.2	UBXN7	7.25267
gga-miR-221-5p	-1.15003	XM_015277426.2	SETBP1	7.07682
gga-miR-221-5p	-1.15003	XM_015277642.2	ANKRD31	2.64962
gga-miR-221-5p	-1.15003	XM_015277950.2	EMILIN2	1.24025
gga-miR-221-5p	-1.15003	XM_015278583.2	VEGFRKDRL	1.55084
gga-miR-221-5p	-1.15003	XM_015278585.2	WASF3L	4.0199
gga-miR-221-5p	-1.15003	XM_015279869.2	SSTR2	7.61786
gga-miR-221-5p	-1.15003	XM_015280414.2	LPL	3.18203
gga-miR-221-5p	-1.15003	XM_015281275.2	NEBL	2.37102
gga-miR-221-5p	-1.15003	XM_015282358.2	FHOD3	1.05455
gga-miR-221-5p	-1.15003	XM_015283229.2	TSNARE1	1.21485
gga-miR-221-5p	-1.15003	XM_015283861.2	SERTAD4	8.5411
gga-miR-221-5p	-1.15003	XM_015285853.2	RGS12	7.49185
gga-miR-221-5p	-1.15003	XM_015286715.2	WNK1	1.66351
gga-miR-221-5p	-1.15003	XM_015286812.2	LOC423110	1.65222
gga-miR-221-5p	-1.15003	XM_015286990.2	SLC1A2	6.81378
gga-miR-221-5p	-1.15003	XM_015287013.1	SLC39A13	8.47168
gga-miR-221-5p	-1.15003	XM_015287594.2	SUSD6	9.91812
gga-miR-221-5p	-1.15003	XM_015287775.2	CLMN	3.13793
gga-miR-221-5p	-1.15003	XM_015288186.2	KCNMA1	1.53035
gga-miR-143-3p	0.849304	XM_015275938.2	NFATC1	-3.98299
gga-miR-143-3p	0.849304	XM_025151458.1	PPP3CB	-1.96833
gga-miR-221-5p	-1.15003	XM_015288922.2	HSPA12A	1.35218
gga-miR-221-5p	-1.15003	XM_015289226.1	DIP2A	6.90689
gga-miR-221-5p	-1.15003	XM_015289429.2	ADAM23	7.89178
gga-miR-221-5p	-1.15003	XM_015289503.2	CARF	8.32193
gga-miR-221-5p	-1.15003	XM_015290535.2	RC3H1	8.07146
gga-miR-221-5p	-1.15003	XM_015291479.2	LRCH3	1.27417
gga-miR-221-5p	-1.15003	XM_015292077.2	MEF2A	8.60733
gga-miR-221-5p	-1.15003	XM_015292806.2	RIMKLB	8.62571
gga-miR-221-5p	-1.15003	XM_015293177.2	ARL8B	10.9125
gga-miR-221-5p	-1.15003	XM_015294364.2	RNF216	9.15482
gga-miR-221-5p	-1.15003	XM_015294533.2	XYLT1	1.74744
gga-miR-221-5p	-1.15003	XM_015297404.2	GPAT4	2.79694
gga-miR-221-5p	-1.15003	XM_015297736.2	CLIC4	1.41984
gga-miR-221-5p	-1.15003	XM_015298217.2	CADM1	1.54451
gga-miR-221-5p	-1.15003	XM_015299085.2	KLHDC8A	8.4818
gga-miR-221-5p	-1.15003	XM_015299523.2	PLXDC1	1.73697
gga-miR-221-5p	-1.15003	XM_015300187.2	UHRF1	2.00688
gga-miR-221-5p	-1.15003	XM_025141603.1	ERN1	6.36632
gga-miR-221-5p	-1.15003	XM_025142286.1	SLC12A5	7.7879
gga-miR-221-5p	-1.15003	XM_025142828.1	ZMAT4	2.68806
gga-miR-221-5p	-1.15003	XM_025143240.1	NECTIN1	3.68072
gga-miR-221-5p	-1.15003	XM_025146092.1	BCOR	1.54832
gga-miR-221-5p	-1.15003	XM_025147269.1	RNF152	6.78398
gga-miR-221-5p	-1.15003	XM_025147834.1	MOG	7.43045
gga-miR-221-5p	-1.15003	XM_025148577.1	FYN	8.33316
gga-miR-221-5p	-1.15003	XM_025149385.1	PPP2R5D	1.17566
gga-miR-221-5p	-1.15003	XM_025149472.1	FGFRL1	1.82189
gga-miR-221-5p	-1.15003	XM_025150041.1	MCF2	1.02069
gga-miR-221-5p	-1.15003	XM_025150053.1	ZDHHC15	5.84549
gga-miR-221-5p	-1.15003	XM_025150868.1	FERMT2	11.0258
gga-miR-221-5p	-1.15003	XM_025151210.1	LOC107056412	8.33316
gga-miR-2184a-5p	0.933994	NM_205005.1	CALM2	-1.33937
gga-miR-221-5p	-1.15003	XM_025153539.1	LIMS2	1.27496
gga-miR-221-5p	-1.15003	XM_417536.6	RNF207	2.23993
gga-miR-221-5p	-1.15003	XM_417608.6	KIF1B	13.3894
gga-miR-221-5p	-1.15003	XM_418946.6	NEDD9	1.46782
gga-miR-221-5p	-1.15003	XM_419077.6	MSANTD3	1.58299
gga-miR-221-5p	-1.15003	XM_419879.6	CD109	1.401
gga-miR-221-5p	-1.15003	XM_422650.6	DGKG	7.64386
gga-miR-31-5p	3.04145	NM_001031540.1	UBE2K	-1.09066
gga-miR-31-5p	3.04145	XM_003641153.4	RNF150	-1.1584
gga-miR-31-5p	3.04145	XM_003642291.4	RXRA	-1.3294
gga-miR-31-5p	3.04145	XM_003642974.4	NPR3	-1.42686
gga-miR-31-5p	3.04145	XM_004934480.3	NOS1	-6.67948
gga-miR-31-5p	3.04145	XM_004936763.2	POMGNT1	-8.67948
gga-miR-31-5p	3.04145	XM_004947963.3	ARHGAP32	-6.74819
gga-miR-31-5p	3.04145	XM_015275232.2	HIC2	-8.12928
gga-miR-31-5p	3.04145	XM_015276879.2	TFDP2	-1.45753
gga-miR-31-5p	3.04145	XM_015277481.2	RUSC2	-9.59805
gga-miR-31-5p	3.04145	XM_015282564.2	EPB41L3	-7.56986
gga-miR-31-5p	3.04145	XM_015284958.2	ATF7IP	-7.67948
gga-miR-31-5p	3.04145	XM_015285053.2	KLHL29	-1.47413
gga-miR-31-5p	3.04145	XM_015287516.2	FBXO34	-2.27152
gga-miR-31-5p	3.04145	XM_015290051.2	SMARCAL1	-7.96578
gga-miR-31-5p	3.04145	XM_015290541.2	RC3H1	-1.05943
gga-miR-31-5p	3.04145	XM_015291181.2	OMA1	-8.35535
gga-miR-31-5p	3.04145	XM_015294032.2	RNF14	-2.0387
gga-miR-31-5p	3.04145	XM_015295988.2	COL26A1	-7.87652
gga-miR-31-5p	3.04145	XM_015298731.2	NRIP1	-3.9027
gga-miR-31-5p	3.04145	XM_025142639.1	TMEM52	-7.39232
gga-miR-31-5p	3.04145	XM_025144348.1	ZNF654	-8.12928
gga-miR-31-5p	3.04145	XM_025147226.1	CLASP2	-5
gga-miR-31-5p	3.04145	XM_025148273.1	OBSCN	-1.03393
gga-miR-2184a-5p	0.933994	XM_015282188.2	MYLK4	-1.02638
gga-miR-31-5p	3.04145	XM_025152104.1	IKZF2	-6.07682
gga-miR-31-5p	3.04145	XM_025153237.1	ZBTB37	-1.41265
gga-miR-31-5p	3.04145	XM_415570.6	DPP7	-1.98164
gga-miR-31-5p	3.04145	XM_419897.6	BAG2	-1.17823
gga-miR-31-5p	3.04145	XM_424818.6	MLLT3	-1.50139
gga-miR-34a-5p	-1.49516	NM_001006200.1	SH3GLB2	2.79366
gga-miR-34a-5p	-1.49516	NM_001006205.1	ACOX1	1.2442
gga-miR-34a-5p	-1.49516	NM_001006230.1	THAP5	1.31353
gga-miR-34a-5p	-1.49516	NM_001013611.2	CLDN1	2.11026
gga-miR-34a-5p	-1.49516	NM_001031049.1	LPGAT1	1.28269
gga-miR-34a-5p	-1.49516	NM_001031507.1	TMEM65	1.39393
gga-miR-34a-5p	-1.49516	NM_001079715.1	MAN2C1	8.4818
gga-miR-34a-5p	-1.49516	NM_001160320.3	NFASC	8.11634
gga-miR-34a-5p	-1.49516	NM_001252276.2	CHADL	7.49185
gga-miR-34a-5p	-1.49516	NM_001271894.1	PODXL	1.42326
gga-miR-34a-5p	-1.49516	NM_001277142.1	MGLL	1.28601
gga-miR-34a-5p	-1.49516	NM_001277910.2	DHRS3	1.11398
gga-miR-34a-5p	-1.49516	NM_001278095.1	TWF1	1.82472
gga-miR-34a-5p	-1.49516	NM_001293173.1	LOC422894	2.86716
gga-miR-34a-5p	-1.49516	NM_001352042.1	TPM3	8.0928
gga-miR-2184a-5p	0.933994	XM_025154245.1	NFATC3	-9.66622
gga-miR-34a-5p	-1.49516	NM_205027.1	TMOD1	3.24317
gga-miR-34a-5p	-1.49516	NM_205155.2	FASN	1.13616
gga-miR-34a-5p	-1.49516	XM_001231863.5	TPPP	2.325
gga-miR-34a-5p	-1.49516	XM_001232954.4	C22H8ORF4	1.89771
gga-miR-34a-5p	-1.49516	XM_001233953.5	GUCY1A2	1.28025
gga-miR-34a-5p	-1.49516	XM_001235170.5	MKNK1	4.06677
gga-miR-34a-5p	-1.49516	XM_004934669.3	KLHL34	1.83058
gga-miR-34a-5p	-1.49516	XM_004935888.3	KIF13B	9.95855
gga-miR-34a-5p	-1.49516	XM_004937676.3	APOLD1	2.85297
gga-miR-34a-5p	-1.49516	XM_004939231.3	KIAA1217	2.31589
gga-miR-34a-5p	-1.49516	XM_004939918.3	ZFHX4	1.60164
gga-miR-34a-5p	-1.49516	XM_004941669.3	ACOT2L	2.03459
gga-miR-34a-5p	-1.49516	XM_004941868.3	CCDC88C	2.63973
gga-miR-34a-5p	-1.49516	XM_004942501.3	SH3BP4	2.16182
gga-miR-34a-5p	-1.49516	XM_004943131.3	TROVE2	1.40573
gga-miR-34a-5p	-1.49516	XM_004943592.3	HPS3	1.63967
gga-miR-34a-5p	-1.49516	XM_004945616.3	SSH1	1.37697
gga-miR-34a-5p	-1.49516	XM_004945815.3	SH2D3C	1.20755
gga-miR-34a-5p	-1.49516	XM_004946539.2	WDR81	1.29834
gga-miR-34a-5p	-1.49516	XM_015274391.2	SBF1	9.80977
gga-miR-34a-5p	-1.49516	XM_015275637.2	MMP17	2.02315
gga-miR-34a-5p	-1.49516	XM_015275787.2	PRKAR2B	2.30098
gga-miR-34a-5p	-1.49516	XM_015275835.1	KCNG2	1.67377
gga-miR-34a-5p	-1.49516	XM_015276072.2	ASAP2	2.50652
gga-miR-34a-5p	-1.49516	XM_015276540.2	GALNT7	1.53559
gga-miR-34a-5p	-1.49516	XM_015277109.2	KLHL30	1.46287
gga-miR-34a-5p	-1.49516	XM_015277659.2	ARHGEF28	7.74819
gga-miR-34a-5p	-1.49516	XM_015277950.2	EMILIN2	1.24025
gga-miR-34a-5p	-1.49516	XM_015278085.2	LCLAT1	8.66178
gga-miR-34a-5p	-1.49516	XM_015278583.2	VEGFRKDRL	1.55084
gga-miR-34a-5p	-1.49516	XM_015278585.2	WASF3L	4.0199
gga-miR-34a-5p	-1.49516	XM_015278742.2	PEAK1	1.28453
gga-miR-34a-5p	-1.49516	XM_015278999.2	OTUD7A	1.50048
gga-miR-34a-5p	-1.49516	XM_015279013.2	TMEM266	7.49185
gga-miR-34a-5p	-1.49516	XM_015279101.2	SHF	4
gga-miR-34a-5p	-1.49516	XM_015279681.2	GSL	8.07682
gga-miR-34a-5p	-1.49516	XM_015279685.2	FAM129B	1.22913
gga-miR-34a-5p	-1.49516	XM_015279869.2	SSTR2	7.61786
gga-miR-34a-5p	-1.49516	XM_015281085.2	GJC2	8.00843
gga-miR-34a-5p	-1.49516	XM_015285409.2	PCM1	9.56033
gga-miR-34a-5p	-1.49516	XM_015285474.2	ATP8A1	5.1511
gga-miR-34a-5p	-1.49516	XM_015285690.2	DNM1L	1.10562
gga-miR-34a-5p	-1.49516	XM_015286676.1	OSBPL5	5.51907
gga-miR-34a-5p	-1.49516	XM_015286703.2	TSPAN4	1.44433
gga-miR-34a-5p	-1.49516	XM_015286777.2	ERC1	1.37281
gga-miR-34a-5p	-1.49516	XM_015286812.2	LOC423110	1.65222
gga-miR-34a-5p	-1.49516	XM_015286991.2	SLC1A2	2.66091
gga-miR-34a-5p	-1.49516	XM_015287188.2	PRDM11	1.95631
gga-miR-34a-5p	-1.49516	XM_015287366.2	KIAA1147	4.12928
gga-miR-34a-5p	-1.49516	XM_015289503.2	CARF	8.32193
gga-miR-34a-5p	-1.49516	XM_015289610.2	RAPGEF4	7.04985
gga-miR-34a-5p	-1.49516	XM_015290341.1	PPFIBP1	8.64386
gga-miR-34a-5p	-1.49516	XM_015292806.2	RIMKLB	8.62571
gga-miR-34a-5p	-1.49516	XM_015292864.2	GLYCTK	6.67948
gga-miR-34a-5p	-1.49516	XM_015293443.2	FBLN2	2.24115
gga-miR-34a-5p	-1.49516	XM_015293905.2	SGCD	9.25267
gga-miR-34a-5p	-1.49516	XM_015294632.2	SLX4	6.07682
gga-miR-34a-5p	-1.49516	XM_015294876.2	FBXO21	2.38702
gga-miR-34a-5p	-1.49516	XM_015295633.2	CUX1	1.15362
gga-miR-34a-5p	-1.49516	XM_015296017.1	MMP28	8.89936
gga-miR-34a-5p	-1.49516	XM_015296210.2	SMTNL2	1.85952
gga-miR-34a-5p	-1.49516	XM_015297298.2	DPYSL2	1.21748
gga-miR-34a-5p	-1.49516	XM_015297420.2	DDHD2	9.16742
gga-miR-34a-5p	-1.49516	XM_015297968.2	ETS1	1.06986
gga-miR-34a-5p	-1.49516	XM_015298254.2	SCN4B	7.92184
gga-miR-34a-5p	-1.49516	XM_015298775.2	FRMD4A	10.4357
gga-miR-34a-5p	-1.49516	XM_015299094.2	APP	1.23557
gga-miR-34a-5p	-1.49516	XM_015299523.2	PLXDC1	1.73697
gga-miR-34a-5p	-1.49516	XM_015299886.1	PALM	1.26345
gga-miR-34a-5p	-1.49516	XM_015299975.2	NDUFS7	1.22459
gga-miR-34a-5p	-1.49516	XM_025142286.1	SLC12A5	7.7879
gga-miR-34a-5p	-1.49516	XM_025142419.1	MANBAL1	1.79988
gga-miR-34a-5p	-1.49516	XM_025142473.1	FAR2	1.06687
gga-miR-34a-5p	-1.49516	XM_025144897.1	CTIF	9.6027
gga-miR-34a-5p	-1.49516	XM_025145650.1	PKNOX1	8.36632
gga-miR-34a-5p	-1.49516	XM_025146579.1	MAP3K15	1.42279
gga-miR-34a-5p	-1.49516	XM_025149385.1	PPP2R5D	1.17566
gga-miR-34a-5p	-1.49516	XM_025149387.1	KLHDC3	1.00814
gga-miR-34a-5p	-1.49516	XM_025149548.1	RHOGL	9.39339
gga-miR-34a-5p	-1.49516	XM_025150686.1	SPTY2D1	8.29921
gga-miR-34a-5p	-1.49516	XM_025151999.1	GRK5	7.51175
gga-miR-34a-5p	-1.49516	XM_025152988.1	PODN	9.24079
gga-miR-34a-5p	-1.49516	XM_025154493.1	FOXP1	1.75782
gga-miR-34a-5p	-1.49516	XM_025155037.1	SH3PXD2B	8.28771
gga-miR-34a-5p	-1.49516	XM_415237.5	GGT5	3.04124
gga-miR-30d	0.977653	XM_025154245.1	NFATC3	-9.66622
gga-miR-34a-5p	-1.49516	XM_418757.6	SLC4A7	2.18569
gga-miR-34a-5p	-1.49516	XM_419077.6	MSANTD3	1.58299
gga-miR-34a-5p	-1.49516	XM_419552.6	GREM2	2.14917
gga-miR-34a-5p	-1.49516	XM_420607.6	RASSF6	7.98014
gga-miR-34a-5p	-1.49516	XM_421565.6	MYPN	1.73541
gga-miR-34a-5p	-1.49516	XM_421974.6	ITGA4	1.09013
gga-miR-34a-5p	-1.49516	XM_424187.6	RETSAT	2.16861
gga-miR-34a-5p	-1.49516	XM_424768.6	HOMER1	1.28293
gga-miR-34a-5p	-1.49516	XM_425198.6	NEURL1B	1.20282
gga-miR-34a-5p	-1.49516	XM_425487.6	NT5DC3	1.32374
gga-miR-34a-5p	-1.49516	XM_425796.6	IGSF9B	3.39759
gga-miR-3523	1.0695	NM_001199392.2	TTL	-1.39407
gga-miR-3523	1.0695	XM_015273153.2	GATAD2B	-2.53292
gga-miR-3523	1.0695	XM_015300149.2	PGPEP1	-1.00903
gga-miR-3523	1.0695	XM_025142326.1	TSHZ2	-6.40939
gga-miR-490-3p	3.7261	NM_001080880.1	TMEM170A	-8.78136
gga-miR-490-3p	3.7261	NM_001252324.1	FNDC3B	-8.85331
gga-miR-490-3p	3.7261	NM_213575.1	MID1IP1	-1.1367
gga-miR-490-3p	3.7261	XM_003641153.4	RNF150	-1.1584
gga-miR-490-3p	3.7261	XM_003642974.4	NPR3	-1.42686
gga-miR-490-3p	3.7261	XM_004934886.3	KCTD20	-1.93297
gga-miR-490-3p	3.7261	XM_015284958.2	ATF7IP	-7.67948
gga-miR-490-3p	3.7261	XM_015285764.2	TBC1D14	-2.52308
gga-miR-490-3p	3.7261	XM_015285812.2	ADIPOR2	-2.70263
gga-miR-490-3p	3.7261	XM_015287761.2	ASB2	-10.4893
gga-miR-490-3p	3.7261	XM_015287908.2	PRKCH	-2.73365
gga-miR-490-3p	3.7261	XM_015290194.2	GPD2	-2.42939
gga-miR-490-3p	3.7261	XM_015292274.2	PGPEP1L	-2.28264
gga-miR-490-3p	3.7261	XM_015299059.2	DYRK3	-13.8143
gga-miR-490-3p	3.7261	XM_015299088.2	TMCC2	-1.28453
gga-miR-490-3p	3.7261	XM_025153415.1	KY	-1.91169
gga-miR-10c-5p	0.987533	XM_015290313.2	PRKAB2	-3.17845
gga-miR-490-3p	3.7261	XM_420343.6	SLC25A43	-1.37051
gga-miR-490-3p	3.7261	XM_430057.6	C14orf180	-1.84536
gga-miR-499-3p	8.35601	NM_001008461.1	PTP4A1	-1.71348
gga-miR-499-3p	8.35601	NM_001030703.1	JMJD6	-1.74837
gga-miR-499-3p	8.35601	NM_001030830.2	CRYL1	-1.47902
gga-miR-499-3p	8.35601	NM_001277629.1	CALML4	-1.70218
gga-miR-499-3p	8.35601	NM_204745.1	GATM	-2.08934
gga-miR-499-3p	8.35601	XM_001233128.5	PGM2L1	-2.3961
gga-miR-499-3p	8.35601	XM_004935079.3	COL15A1	-9.78545
gga-miR-499-3p	8.35601	XM_004936196.3	DOK7	-6.61961
gga-miR-499-3p	8.35601	XM_004938556.3	METTL21EP	-5.23649
gga-miR-499-3p	8.35601	XM_004938814.3	ZMYM2	-1.05582
gga-miR-499-3p	8.35601	XM_004939092.3	SNAP47	-8.68825
gga-miR-499-3p	8.35601	XM_004940948.3	TBC1D9	-1.13664
gga-miR-499-3p	8.35601	XM_004941191.3	TMPRSS11F	-4.30012
gga-miR-499-3p	8.35601	XM_004942664.3	ABI2	-11.0154
gga-miR-499-3p	8.35601	XM_004947684.3	HIVEP3	-7.17991
gga-miR-499-3p	8.35601	XM_004947963.3	ARHGAP32	-6.74819
gga-miR-499-3p	8.35601	XM_015274431.2	MBNL2	-7.47168
gga-miR-499-3p	8.35601	XM_015275716.2	NAMPT	-1.94056
gga-miR-499-3p	8.35601	XM_015276660.2	SH3D19	-10.7013
gga-miR-499-3p	8.35601	XM_015278289.2	VAMP7	-8.40939
gga-miR-499-3p	8.35601	XM_015279097.1	ALPK3	-10.8975
gga-miR-499-3p	8.35601	XM_015279845.1	SCAI	-7.29921
gga-miR-499-3p	8.35601	XM_015281735.2	TMEM42	-10.2761
gga-miR-499-3p	8.35601	XM_015281919.2	PPP1R9A	-7.29921
gga-miR-499-3p	8.35601	XM_015281999.2	HACD1	-1.27663
gga-miR-499-3p	8.35601	XM_015282904.2	SLCO5A1	-1.02572
gga-miR-499-3p	8.35601	XM_015283899.2	MARK1	-9.74819
gga-miR-499-3p	8.35601	XM_015285053.2	KLHL29	-1.47413
gga-miR-499-3p	8.35601	XM_015285393.2	CLOCK	-1.72853
gga-miR-499-3p	8.35601	XM_015287738.2	FOXN3	-1.673
gga-miR-499-3p	8.35601	XM_015289293.2	LRRFIP1	-1.03247
gga-miR-499-3p	8.35601	XM_015289390.2	GLS	-2.57842
gga-miR-499-3p	8.35601	XM_015289478.2	MYO1B	-7.25267
gga-miR-499-3p	8.35601	XM_015290194.2	GPD2	-2.42939
gga-miR-499-3p	8.35601	XM_015292606.2	ADAT1	-8.33316
gga-miR-499-3p	8.35601	XM_015293158.2	TMCC1	-2.87626
gga-miR-499-3p	8.35601	XM_015293836.2	ERGIC1	-1.13869
gga-miR-499-3p	8.35601	XM_015294064.2	AFF4	-1.91798
gga-miR-499-3p	8.35601	XM_015294301.2	STYK1	-2.94395
gga-miR-499-3p	8.35601	XM_015298731.2	NRIP1	-3.9027
gga-miR-499-3p	8.35601	XM_015299088.2	TMCC2	-1.28453
gga-miR-499-3p	8.35601	XM_025144667.1	IL6ST	-8.45121
gga-miR-499-3p	8.35601	XM_025145267.1	CARNMT1	-4.74496
gga-miR-499-3p	8.35601	XM_025146581.1	CDKL5	-4.49643
gga-miR-499-3p	8.35601	XM_025147299.1	LDLRAD4	-9.77726
gga-miR-499-3p	8.35601	XM_025150490.1	C4H4orf54	-1.22771
gga-miR-10c-5p	0.987533	XM_025154245.1	NFATC3	-9.66622
gga-miR-499-3p	8.35601	XM_025151020.1	EHD4	-9.59805
gga-miR-499-3p	8.35601	XM_025151762.1	LCOR	-7.17991
gga-miR-499-3p	8.35601	XM_025151933.1	DUSP11RC1I	-7.22882
gga-miR-499-3p	8.35601	XM_025152001.1	TIAL1	-1.50998
gga-miR-499-3p	8.35601	XM_025152104.1	IKZF2	-6.07682
gga-miR-499-3p	8.35601	XM_025152267.1	LOC771456	-10.0868
gga-miR-499-3p	8.35601	XM_025153906.1	TBC1D2B	-5.56682
gga-miR-499-3p	8.35601	XM_025155470.1	RBFOX2	-9.61655
gga-miR-499-3p	8.35601	XM_425071.6	TNFAIP8L3	-1.58366
gga-miR-499-3p	8.35601	XM_426180.5	MFSD4B	-1.0075
gga-miR-499-3p	8.35601	XM_426232.6	RPTOR	-11.9069
gga-miR-499-5p	8.05963	NM_001008461.1	PTP4A1	-1.71348
gga-miR-499-5p	8.05963	NM_001012554.2	WWP1	-1.27242
gga-miR-499-5p	8.05963	NM_001030730.1	NAPEPLD	-1.19818
gga-miR-499-5p	8.05963	NM_001030966.1	INSIG1	-1.75727
gga-miR-499-5p	8.05963	NM_001031126.2	NRK	-9.82972
gga-miR-499-5p	8.05963	XM_003642974.4	NPR3	-1.42686
gga-miR-499-5p	8.05963	XM_004934886.3	KCTD20	-1.93297
gga-miR-499-5p	8.05963	XM_004936196.3	DOK7	-6.61961
gga-miR-499-5p	8.05963	XM_004937722.3	TNRC6B	-7.38802
gga-miR-499-5p	8.05963	XM_004938556.3	METTL21EP	-5.23649
gga-miR-499-5p	8.05963	XM_004940948.3	TBC1D9	-1.13664
gga-miR-499-5p	8.05963	XM_004945322.3	ABAT	-2.11314
gga-miR-499-5p	8.05963	XM_015273663.2	PRPS2	-1.17381
gga-miR-499-5p	8.05963	XM_015275716.2	NAMPT	-1.94056
gga-miR-203a	1.5136	XM_015282188.2	MYLK4	-1.02638
gga-miR-499-5p	8.05963	XM_015276745.2	MAP4K5	-8.51175
gga-miR-499-5p	8.05963	XM_015277663.2	SBF1	-4.37255
gga-miR-499-5p	8.05963	XM_015278599.2	PAK3	-7.96578
gga-miR-499-5p	8.05963	XM_015279457.2	FUBP3	-8.35535
gga-miR-499-5p	8.05963	XM_015281036.2	SMARCD3	-1.37805
gga-miR-499-5p	8.05963	XM_015282130.2	WDR37	-2.89797
gga-miR-499-5p	8.05963	XM_015282874.2	JPH1	-2.13945
gga-miR-499-5p	8.05963	XM_015283596.2	ENAH	-11.2949
gga-miR-499-5p	8.05963	XM_015283899.2	MARK1	-9.74819
gga-miR-499-5p	8.05963	XM_015285393.2	CLOCK	-1.72853
gga-miR-499-5p	8.05963	XM_015286793.2	ERC1	-4.21501
gga-miR-499-5p	8.05963	XM_015288973.2	RBM20	-1.9227
gga-miR-499-5p	8.05963	XM_015289390.2	GLS	-2.57842
gga-miR-499-5p	8.05963	XM_015289478.2	MYO1B	-7.25267
gga-miR-499-5p	8.05963	XM_015290194.2	GPD2	-2.42939
gga-miR-499-5p	8.05963	XM_015290541.2	RC3H1	-1.05943
gga-miR-499-5p	8.05963	XM_015290635.2	CCDC18	-8.26444
gga-miR-499-5p	8.05963	XM_015291913.2	MAPK6	-9.16742
gga-miR-499-5p	8.05963	XM_015292274.2	PGPEP1L	-2.28264
gga-miR-499-5p	8.05963	XM_015293755.2	GRIA1	-6.22882
gga-miR-499-5p	8.05963	XM_015295642.2	LYRM9	-6.71425
gga-miR-499-5p	8.05963	XM_015298731.2	NRIP1	-3.9027
gga-miR-499-5p	8.05963	XM_015300027.2	PTPRS	-7.73132
gga-miR-499-5p	8.05963	XM_025142693.1	DVL1	-1.61831
gga-miR-499-5p	8.05963	XM_025143898.1	FILIP1L	-6.87498
gga-miR-499-5p	8.05963	XM_025147299.1	LDLRAD4	-9.77726
gga-miR-499-5p	8.05963	XM_025150948.1	PTPN5	-5.90689
gga-miR-499-5p	8.05963	XM_025152104.1	IKZF2	-6.07682
gga-miR-499-5p	8.05963	XM_025153157.1	METTL11B	-5.81352
gga-miR-499-5p	8.05963	XM_025153189.1	PACS2	-9.61195
gga-miR-499-5p	8.05963	XM_025153404.1	TBL1XR1	-6.99435
gga-miR-499-5p	8.05963	XM_025153415.1	KY	-1.91169
gga-miR-122-5p	1.64947	XM_025150674.1	SOX6	-7.84549
gga-miR-499-5p	8.05963	XM_419481.6	GLO1	-1.30058
gga-miR-499-5p	8.05963	XM_420383.6	TMEM144	-10.628
gga-miR-6553-3p	-3.81507	NM_001006193.1	ACADS	1.46465
gga-miR-6553-3p	-3.81507	NM_001006230.1	THAP5	1.31353
gga-miR-6553-3p	-3.81507	NM_001031424.1	ZFAND5	1.34206
gga-miR-6553-3p	-3.81507	NM_001276362.1	PTN	5.13965
gga-miR-6553-3p	-3.81507	NM_001277699.1	ANGPTL2	1.57696
gga-miR-6553-3p	-3.81507	NM_001302117.1	CDC42SE2	1.29927
gga-miR-6553-3p	-3.81507	TCONS_00084373	Pnpla6	1.68513
gga-miR-6553-3p	-3.81507	XM_001231863.5	TPPP	2.325
gga-miR-6553-3p	-3.81507	XM_001233953.5	GUCY1A2	1.28025
gga-miR-6553-3p	-3.81507	XM_004935924.3	RCAN2	3.47947
gga-miR-6553-3p	-3.81507	XM_004937307.3	MAST4	1.14796
gga-miR-6553-3p	-3.81507	XM_004939498.3	ARPP21	7.73132
gga-miR-6553-3p	-3.81507	XM_004940277.3	CEP85L	1.09211
gga-miR-6553-3p	-3.81507	XM_004941065.3	STOX2	8.79766
gga-miR-6553-3p	-3.81507	XM_004941238.3	PDE5A	1.27062
gga-miR-6553-3p	-3.81507	XM_004943131.3	TROVE2	1.40573
gga-miR-6553-3p	-3.81507	XM_004949723.3	DIP2B	1.9739
gga-miR-6553-3p	-3.81507	XM_015273752.2	WWC3	1.13447
gga-miR-6553-3p	-3.81507	XM_015275981.2	THSD1	8.46148
gga-miR-6553-3p	-3.81507	XM_015276086.2	ROCK2	1.06389
gga-miR-6553-3p	-3.81507	XM_015276625.2	KCND2	5.08274
gga-miR-6553-3p	-3.81507	XM_015277841.1	PDS5B	11.5507
gga-miR-6553-3p	-3.81507	XM_015277843.2	MCF2L	7.51175
gga-miR-6553-3p	-3.81507	XM_015279047.2	NEO1	10.7271
gga-miR-6553-3p	-3.81507	XM_015279980.2	PITPNC1	1.3501
gga-miR-6553-3p	-3.81507	XM_015282405.2	NR4A3	4.30882
gga-miR-6553-3p	-3.81507	XM_015282570.2	EPB41L3	7.92184
gga-miR-6553-3p	-3.81507	XM_015282688.2	CHCHD7	1.04377
gga-miR-6553-3p	-3.81507	XM_015282782.2	STAU2	1.33498
gga-miR-6553-3p	-3.81507	XM_015283174.1	COL22A1	8.56033
gga-miR-6553-3p	-3.81507	XM_015284065.2	RNASET2	9.56033
gga-miR-6553-3p	-3.81507	XM_015284131.2	ARHGAP18	9.2703
gga-miR-6553-3p	-3.81507	XM_015284267.2	ARMT1	10.3663
gga-miR-6553-3p	-3.81507	XM_015285291.2	43525	8.02237
gga-miR-6553-3p	-3.81507	XM_015285329.2	FNIP2	1.91239
gga-miR-6553-3p	-3.81507	XM_015285853.2	RGS12	7.49185
gga-miR-6553-3p	-3.81507	XM_015286656.2	OTOG	3.52124
gga-miR-6553-3p	-3.81507	XM_015287117.2	EHD4	1.58437
gga-miR-6553-3p	-3.81507	XM_015287366.2	KIAA1147	4.12928
gga-miR-6553-3p	-3.81507	XM_015287966.2	CCSER2	9.40408
gga-miR-6553-3p	-3.81507	XM_015290538.2	RC3H1	4.71497
gga-miR-6553-3p	-3.81507	XM_015291479.2	LRCH3	1.27417
gga-miR-129-5p	1.78264	NM_001110364.1	CALM1	-1.33074
gga-miR-6553-3p	-3.81507	XM_015293079.2	GATA2	2.79714
gga-miR-6553-3p	-3.81507	XM_015293131.2	EOGT	1.28659
gga-miR-6553-3p	-3.81507	XM_015294030.2	CLCN1	1.98606
gga-miR-6553-3p	-3.81507	XM_015294364.2	RNF216	9.15482
gga-miR-6553-3p	-3.81507	XM_015295281.2	TNRC6C	1.42903
gga-miR-6553-3p	-3.81507	XM_015296284.2	TP53INP2	1.18941
gga-miR-6553-3p	-3.81507	XM_015298155.2	GRAMD1B	3.52465
gga-miR-6553-3p	-3.81507	XM_015300252.2	ERG	1.8381
gga-miR-6553-3p	-3.81507	XM_025144425.1	ARL13B	8.90689
gga-miR-6553-3p	-3.81507	XM_025146864.1	C1H11ORF87	2.78106
gga-miR-6553-3p	-3.81507	XM_025146908.1	DLG2	4.73697
gga-miR-6553-3p	-3.81507	XM_025147273.1	GRB10	2.93099
gga-miR-6553-3p	-3.81507	XM_025148876.1	DAAM2	6.78136
gga-miR-6553-3p	-3.81507	XM_025150053.1	ZDHHC15	5.84549
gga-miR-6553-3p	-3.81507	XM_025150466.1	AFF2	8.12928
gga-miR-6553-3p	-3.81507	XM_025150686.1	SPTY2D1	8.29921
gga-miR-6553-3p	-3.81507	XM_025151422.1	ADD3	2.94753
gga-miR-6553-3p	-3.81507	XM_025152308.1	MGAT5	5.41616
gga-miR-6553-3p	-3.81507	XM_025154712.1	EEA1	2.6242
gga-miR-129-5p	1.78264	XM_025154245.1	NFATC3	-9.66622
gga-miR-6553-3p	-3.81507	XM_413746.6	DNAJA4	1.76389
gga-miR-6553-3p	-3.81507	XM_414378.6	TMEM43	1.07036
gga-miR-6553-3p	-3.81507	XM_414400.6	SLC25A20	1.1733
gga-miR-6553-3p	-3.81507	XM_415601.6	FN3K	2.60059
gga-miR-6553-3p	-3.81507	XM_421565.6	MYPN	1.73541
gga-miR-6631-5p	5.53808	NM_001001469.1	GART	-2.80353
gga-miR-6631-5p	5.53808	NM_001006150.1	G3BP1	-1.01523
gga-miR-6631-5p	5.53808	NM_001030579.2	SLC7A5	-2.60956
gga-miR-6631-5p	5.53808	NM_001030768.1	BPGM	-2.90526
gga-miR-6631-5p	5.53808	NM_001030966.1	INSIG1	-1.75727
gga-miR-6631-5p	5.53808	NM_001031540.1	UBE2K	-1.09066
gga-miR-200a-3p	1.87406	NM_001110364.1	CALM1	-1.33074
gga-miR-6631-5p	5.53808	NM_001199392.2	TTL	-1.39407
gga-miR-6631-5p	5.53808	NM_001199656.1	CHAC1	-2.40502
gga-miR-6631-5p	5.53808	NM_204595.2	HOXA7	-2.04499
gga-miR-6631-5p	5.53808	XM_001233128.5	PGM2L1	-2.3961
gga-miR-6631-5p	5.53808	XM_003641153.4	RNF150	-1.1584
gga-miR-6631-5p	5.53808	XM_003642974.4	NPR3	-1.42686
gga-miR-6631-5p	5.53808	XM_004934541.3	SIM2	-5.58048
gga-miR-6631-5p	5.53808	XM_004935079.3	COL15A1	-9.78545
gga-miR-6631-5p	5.53808	XM_004935773.3	LPIN1	-7.10329
gga-miR-6631-5p	5.53808	XM_004936763.2	POMGNT1	-8.67948
gga-miR-6631-5p	5.53808	XM_004937240.3	PLPP1	-1.05522
gga-miR-6631-5p	5.53808	XM_004937722.3	TNRC6B	-7.38802
gga-miR-6631-5p	5.53808	XM_004944189.3	NETO2	-9.08348
gga-miR-6631-5p	5.53808	XM_004945322.3	ABAT	-2.11314
gga-miR-6631-5p	5.53808	XM_004947077.3	PPP1R3D	-1.01255
gga-miR-6631-5p	5.53808	XM_015273663.2	PRPS2	-1.17381
gga-miR-6631-5p	5.53808	XM_015275130.2	MAPKAPK5	-1.40608
gga-miR-6631-5p	5.53808	XM_015275232.2	HIC2	-8.12928
gga-miR-6631-5p	5.53808	XM_015276413.2	RUFY3	-1.04511
gga-miR-6631-5p	5.53808	XM_015277049.2	CLSTN2	-6.56986
gga-miR-6631-5p	5.53808	XM_015277404.2	CTIF	-10.5817
gga-miR-6631-5p	5.53808	XM_015277913.2	CHAMP1	-1.20734
gga-miR-6631-5p	5.53808	XM_015279424.2	STRBP	-2.35869
gga-miR-6631-5p	5.53808	XM_015279845.1	SCAI	-7.29921
gga-miR-6631-5p	5.53808	XM_015281036.2	SMARCD3	-1.37805
gga-miR-6631-5p	5.53808	XM_015281999.2	HACD1	-1.27663
gga-miR-6631-5p	5.53808	XM_015282045.2	THNSL1	-7.64386
gga-miR-6631-5p	5.53808	XM_015282564.2	EPB41L3	-7.56986
gga-miR-6631-5p	5.53808	XM_015282811.2	WWP1	-1.47299
gga-miR-6631-5p	5.53808	XM_015283771.2	ABCC10	-7.64386
gga-miR-6631-5p	5.53808	XM_015284407.2	SLC35F3	-4.09722
gga-miR-6631-5p	5.53808	XM_015285393.2	CLOCK	-1.72853
gga-miR-6631-5p	5.53808	XM_015285812.2	ADIPOR2	-2.70263
gga-miR-6631-5p	5.53808	XM_015285823.2	KIAA0232	-11.887
gga-miR-6631-5p	5.53808	XM_015285996.2	WHSC1	-7.22882
gga-miR-6631-5p	5.53808	XM_015286435.2	MICAL2	-6.15955
gga-miR-6631-5p	5.53808	XM_015287099.2	UBR1	-7.93074
gga-miR-6631-5p	5.53808	XM_015287983.2	LDB3	-7.78136
gga-miR-6631-5p	5.53808	XM_015288467.2	FBXL15	-1.40704
gga-miR-6631-5p	5.53808	XM_015289390.2	GLS	-2.57842
gga-miR-6631-5p	5.53808	XM_015289667.2	UBR3	-10.6707
gga-miR-6631-5p	5.53808	XM_015290541.2	RC3H1	-1.05943
gga-miR-6631-5p	5.53808	XM_015290747.2	AGL	-1.40991
gga-miR-6631-5p	5.53808	XM_015291390.2	PPP1R2	-1.15557
gga-miR-6631-5p	5.53808	XM_015292274.2	PGPEP1L	-2.28264
gga-miR-6631-5p	5.53808	XM_015292419.2	SIAH1	-2.60074
gga-miR-6631-5p	5.53808	XM_015293755.2	GRIA1	-6.22882
gga-miR-6631-5p	5.53808	XM_015294301.2	STYK1	-2.94395
gga-miR-6631-5p	5.53808	XM_015295209.2	ZNF606L	-3.28204
gga-miR-6631-5p	5.53808	XM_015297205.2	MFN2	-1.07388
gga-miR-6631-5p	5.53808	XM_015298978.2	FRS3	-6.98868
gga-miR-6631-5p	5.53808	XM_015299059.2	DYRK3	-13.8143
gga-miR-6631-5p	5.53808	XM_015300126.2	SLC25A42	-8.31061
gga-miR-6631-5p	5.53808	XM_015300131.2	HOMER3	-2.88682
gga-miR-6631-5p	5.53808	XM_025141788.1	TMEM94	-9.17368
gga-miR-6631-5p	5.53808	XM_025142326.1	TSHZ2	-6.40939
gga-miR-6631-5p	5.53808	XM_025142375.1	CHD6	-8.15482
gga-miR-6631-5p	5.53808	XM_025142639.1	TMEM52	-7.39232
gga-miR-6631-5p	5.53808	XM_025142913.1	AAK1	-2.12395
gga-miR-6631-5p	5.53808	XM_025144414.1	EPS15L1	-8.41996
gga-miR-6631-5p	5.53808	XM_025145267.1	CARNMT1	-4.74496
gga-miR-6631-5p	5.53808	XM_025146811.1	RCBTB2	-9.45121
gga-miR-6631-5p	5.53808	XM_025148339.1	SVIL	-1.88787
gga-miR-6631-5p	5.53808	XM_025150490.1	C4H4orf54	-1.22771
gga-miR-6631-5p	5.53808	XM_025150662.1	PDDC1	-6.53138
gga-miR-129-1-3p	1.93173	XM_015290313.2	PRKAB2	-3.17845
gga-miR-6631-5p	5.53808	XM_025150948.1	PTPN5	-5.90689
gga-miR-6631-5p	5.53808	XM_025151020.1	EHD4	-9.59805
gga-miR-6631-5p	5.53808	XM_025151271.1	GJB2	-4.46228
gga-miR-6631-5p	5.53808	XM_025151371.1	FOXM1	-7.99435
gga-miR-6631-5p	5.53808	XM_025152104.1	IKZF2	-6.07682
gga-miR-6631-5p	5.53808	XM_025152828.1	TMEM56	-2.66742
gga-miR-6631-5p	5.53808	XM_025153906.1	TBC1D2B	-5.56682
gga-miR-6631-5p	5.53808	XM_025154483.1	ARIH2	-1.93246
gga-miR-6631-5p	5.53808	XM_415406.5	TRAF1	-7.76487
gga-miR-6631-5p	5.53808	XM_420278.6	ZNF185L	-7.45121
gga-miR-6631-5p	5.53808	XM_421233.5	EGLN3	-2.22049
gga-miR-6631-5p	5.53808	XM_424818.6	MLLT3	-1.50139
gga-miR-6631-5p	5.53808	XM_424910.5	SNX30	-1.06084
gga-miR-6631-5p	5.53808	XM_425694.6	EMILIN3	-1.82845
gga-miR-6631-5p	5.53808	XM_425806.5	HTR3A	-5.49185
gga-miR-6660-3p	-3.37171	NM_001006200.1	SH3GLB2	2.79366
gga-miR-6660-3p	-3.37171	NM_001008746.1	GNAL	1.25028
gga-miR-6660-3p	-3.37171	NM_001031045.3	TGFB2	1.51252
gga-miR-6660-3p	-3.37171	NM_001031226.1	PPIF	1.15864
gga-miR-6660-3p	-3.37171	NM_001031322.3	MBNL1	3.39883
gga-miR-6660-3p	-3.37171	NM_001031352.3	PDK1	1.97576
gga-miR-6660-3p	-3.37171	NM_001276362.1	PTN	5.13965
gga-miR-6660-3p	-3.37171	NM_001293093.1	FLT4	1.06891
gga-miR-6660-3p	-3.37171	NM_001302117.1	CDC42SE2	1.29927
gga-miR-6660-3p	-3.37171	NM_204114.3	DIO2	1.42706
gga-miR-6660-3p	-3.37171	NM_204165.1	FBLN1	1.82581
gga-miR-6660-3p	-3.37171	NM_205155.2	FASN	1.13616
gga-miR-6660-3p	-3.37171	NM_205282.1	LPL	2.52734
gga-miR-6660-3p	-3.37171	XM_001231675.5	DPT	1.00387
gga-miR-6660-3p	-3.37171	XM_001234113.5	FHL1	6.88547
gga-miR-6660-3p	-3.37171	XM_004935338.3	SYT14	7.20457
gga-miR-6660-3p	-3.37171	XM_004943592.3	HPS3	1.63967
gga-miR-6660-3p	-3.37171	XM_004945957.3	BRD3	9.83368
gga-miR-6660-3p	-3.37171	XM_015276717.2	OTUD4	1.0519
gga-miR-6660-3p	-3.37171	XM_015277426.2	SETBP1	7.07682
gga-miR-6660-3p	-3.37171	XM_015277843.2	MCF2L	7.51175
gga-miR-6660-3p	-3.37171	XM_015278176.2	DCX	1.86855
gga-miR-6660-3p	-3.37171	XM_015278668.2	SGMS1	1.67854
gga-miR-6660-3p	-3.37171	XM_015278832.2	LOC101749023	7.25267
gga-miR-6660-3p	-3.37171	XM_015280040.2	NOX4	1.33981
gga-miR-6660-3p	-3.37171	XM_015280229.2	RAB30	7.69697
gga-miR-6660-3p	-3.37171	XM_015280601.2	FAM76B	8.44087
gga-miR-6660-3p	-3.37171	XM_015281233.2	PPHLN1	1.80979
gga-miR-6660-3p	-3.37171	XM_015281443.2	SLC16A7	4.19591
gga-miR-6660-3p	-3.37171	XM_015281830.2	OSBPL3	7.20457
gga-miR-200b-3p	2.45119	XM_015282188.2	MYLK4	-1.02638
gga-miR-6660-3p	-3.37171	XM_015284329.2	PACRG	7.22882
gga-miR-6660-3p	-3.37171	XM_015286619.2	PNPLA2	2.31998
gga-miR-6660-3p	-3.37171	XM_015289086.2	NAB1	1.9782
gga-miR-6660-3p	-3.37171	XM_015289424.2	CFLAR	1.97334
gga-miR-6660-3p	-3.37171	XM_015292034.2	MESDC1	1.04814
gga-miR-6660-3p	-3.37171	XM_015292082.2	ST8SIA2	2.01575
gga-miR-6660-3p	-3.37171	XM_015294204.2	TRAF7	9.97656
gga-miR-6660-3p	-3.37171	XM_015296731.2	LOC107057318	1.72867
gga-miR-6660-3p	-3.37171	XM_015297105.2	PRKCZ	8.51175
gga-miR-6660-3p	-3.37171	XM_015298568.1	TPM3	2.78343
gga-miR-6660-3p	-3.37171	XM_015299213.2	GJC1	1.49767
gga-miR-6660-3p	-3.37171	XM_025141603.1	ERN1	6.36632
gga-miR-6660-3p	-3.37171	XM_025142930.1	TACC1	3.16716
gga-miR-6660-3p	-3.37171	XM_025143704.1	NFYA	9.02237
gga-miR-6660-3p	-3.37171	XM_025145247.1	PAM	1.69883
gga-miR-6660-3p	-3.37171	XM_025147654.1	HIVEP1	8.92184
gga-miR-6660-3p	-3.37171	XM_025149615.1	TBCK	5.40939
gga-miR-6660-3p	-3.37171	XM_025150053.1	ZDHHC15	5.84549
gga-miR-6660-3p	-3.37171	XM_025151858.1	SORBS1	1.45819
gga-miR-6660-3p	-3.37171	XM_025151999.1	GRK5	7.51175
gga-miR-6660-3p	-3.37171	XM_025152988.1	PODN	9.24079
gga-miR-200b-3p	2.45119	XM_015286512.2	SOX6	-6.71425
gga-miR-6660-3p	-3.37171	XM_025155456.1	ORAI1	1.23436
gga-miR-6660-3p	-3.37171	XM_414094.6	NKD1	1.68038
gga-miR-6660-3p	-3.37171	XM_414754.6	PRKAR1B	1.11524
gga-miR-6660-3p	-3.37171	XM_416766.6	MAOB	1.28379
gga-miR-6660-3p	-3.37171	XM_417608.6	KIF1B	13.3894
gga-miR-6660-3p	-3.37171	XM_421619.5	MYOZ1	1.84342
gga-miR-6660-3p	-3.37171	XM_421903.5	SDPR	1.16996
gga-miR-6701-3p	-5.393	NM_001007977.2	ALDOB	3.78905
gga-miR-6701-3p	-5.393	NM_001031287.2	CPT2	1.50877
gga-miR-6701-3p	-5.393	NM_001167764.2	HSF2	1.72061
gga-miR-6701-3p	-5.393	NM_001168384.1	ANO5	1.00259
gga-miR-6701-3p	-5.393	NM_001305260.1	HOXC10	10.2225
gga-miR-6701-3p	-5.393	NM_001305656.1	SLC31A1	7.74819
gga-miR-6701-3p	-5.393	NM_204860.3	CD44	1.38042
gga-miR-6701-3p	-5.393	XM_003640825.4	KCNB2	3.18914
gga-miR-6701-3p	-5.393	XM_003640916.4	SYNJ2	2.24089
gga-miR-6701-3p	-5.393	XM_003641569.4	OSBPL6	1.45943
gga-miR-6701-3p	-5.393	XM_004939498.3	ARPP21	7.73132
gga-miR-6701-3p	-5.393	XM_004941873.3	TC2N	8.45121
gga-miR-6701-3p	-5.393	XM_004943607.2	ALPK3	3.6816
gga-miR-6701-3p	-5.393	XM_004948010.3	SCN3B	2.42824
gga-miR-6701-3p	-5.393	XM_015276360.2	NDST3	2.85798
gga-miR-6701-3p	-5.393	XM_015276625.2	KCND2	5.08274
gga-miR-6701-3p	-5.393	XM_015276973.2	ZBTB38	8.45121
gga-miR-6701-3p	-5.393	XM_015277426.2	SETBP1	7.07682
gga-miR-6701-3p	-5.393	XM_015277766.2	NIPA1	1.39123
gga-miR-6701-3p	-5.393	XM_015278496.2	PCDH11X	3.12795
gga-miR-6701-3p	-5.393	XM_015279249.2	ZDHHC20	2.02931
gga-miR-6701-3p	-5.393	XM_015280529.2	CAST	2.11599
gga-miR-6701-3p	-5.393	XM_015281802.2	ZNF385D	3.60075
gga-miR-6701-3p	-5.393	XM_015281841.2	MPP6	9.19845
gga-miR-6701-3p	-5.393	XM_015283350.2	SPTBN1	1.01439
gga-miR-6701-3p	-5.393	XM_015284004.2	QKI	2.46469
gga-miR-6701-3p	-5.393	XM_015284814.2	ANGPT2	1.35057
gga-miR-6701-3p	-5.393	XM_015285409.2	PCM1	9.56033
gga-miR-6701-3p	-5.393	XM_015287607.2	STRIP2	2.94549
gga-miR-6701-3p	-5.393	XM_015287966.2	CCSER2	9.40408
gga-miR-6701-3p	-5.393	XM_015289095.2	HDAC4	7.84549
gga-miR-6701-3p	-5.393	XM_015290891.2	ADGRL4	1.15364
gga-miR-6701-3p	-5.393	XM_015291664.2	C2CD5	6.56986
gga-miR-6701-3p	-5.393	XM_015292046.2	EPS8	1.09211
gga-miR-6701-3p	-5.393	XM_015292350.2	SLC6A2	1.4283
gga-miR-6701-3p	-5.393	XM_015292864.2	GLYCTK	6.67948
gga-miR-6701-3p	-5.393	XM_015297663.2	PHLDB2	8.81378
gga-miR-6701-3p	-5.393	XM_015300252.2	ERG	1.8381
gga-miR-6701-3p	-5.393	XM_015300289.2	CS	1.04677
gga-miR-6701-3p	-5.393	XM_025142473.1	FAR2	1.06687
gga-miR-6701-3p	-5.393	XM_025148489.1	RTN4	2.40972
gga-miR-6701-3p	-5.393	XM_025149848.1	ASB5	2.0063
gga-miR-6701-3p	-5.393	XM_025150569.1	TNFRSF19	9.94398
gga-miR-6701-3p	-5.393	XM_025152187.1	NDUFS1	2.80175
gga-miR-6701-3p	-5.393	XM_025152865.1	PTGFR	8.02237
gga-miR-6701-3p	-5.393	XM_416742.6	ABCG1	4.89849
gga-miR-6701-3p	-5.393	XM_416766.6	MAOB	1.28379
gga-miR-6701-3p	-5.393	XM_419879.6	CD109	1.401
gga-miR-6701-3p	-5.393	XM_421565.6	MYPN	1.73541
gga-miR-6701-3p	-5.393	XM_422716.6	MB21D2	1.16973
gga-miR-10c-5p	0.987533	NM_001030830.2	CRYL1	-1.47902
gga-miR-10c-5p	0.987533	NM_001199392.2	TTL	-1.39407
gga-miR-10c-5p	0.987533	NM_001199665.1	GANC	-1.37675
gga-miR-10c-5p	0.987533	NM_204405.1	ANKRD1	-1.93355
gga-miR-10c-5p	0.987533	NM_205275.1	MT4L	-2.02585
gga-miR-10c-5p	0.987533	XM_004937174.3	RXFP3	-1.88835
gga-miR-10c-5p	0.987533	XM_004937722.3	TNRC6B	-7.38802
gga-miR-10c-5p	0.987533	XM_004938353.3	USP25	-2.64795
gga-miR-10c-5p	0.987533	XM_004940067.3	PTP4A3	-1.2196
gga-miR-10c-5p	0.987533	XM_004947963.3	ARHGAP32	-6.74819
gga-miR-10c-5p	0.987533	XM_015277049.2	CLSTN2	-6.56986
gga-miR-10c-5p	0.987533	XM_015277204.2	ATG16L1	-3.56673
gga-miR-10c-5p	0.987533	XM_015277481.2	RUSC2	-9.59805
gga-miR-10c-5p	0.987533	XM_015278599.2	PAK3	-7.96578
gga-miR-10c-5p	0.987533	XM_015280079.2	NFIB	-5.32707
gga-miR-10c-5p	0.987533	XM_015281884.2	THSD7A	-7.58871
gga-miR-10c-5p	0.987533	XM_015281945.2	ACCSL	-6.32003
gga-miR-10c-5p	0.987533	XM_015283825.2	SRBD1	-2.59981
gga-miR-10c-5p	0.987533	XM_015285823.2	KIAA0232	-11.887
gga-miR-10c-5p	0.987533	XM_015287826.2	TRAF3	-7.17991
gga-miR-10c-5p	0.987533	XM_015287908.2	PRKCH	-2.73365
gga-miR-31-5p	3.04145	XM_025151458.1	PPP3CB	-1.96833
gga-miR-10c-5p	0.987533	XM_015290541.2	RC3H1	-1.05943
gga-miR-10c-5p	0.987533	XM_015294113.2	UBE2I	-12.8765
gga-miR-10c-5p	0.987533	XM_015295642.2	LYRM9	-6.71425
gga-miR-10c-5p	0.987533	XM_015296799.2	RALY	-1.79564
gga-miR-10c-5p	0.987533	XM_015300131.2	HOMER3	-2.88682
gga-miR-10c-5p	0.987533	XM_025141506.1	PRRC2B	-7.89178
gga-miR-10c-5p	0.987533	XM_025141896.1	P2RX5	-7.64386
gga-miR-10c-5p	0.987533	XM_025142375.1	CHD6	-8.15482
gga-miR-10c-5p	0.987533	XM_025142705.1	ARHGEF10L	-7.49185
gga-miR-10c-5p	0.987533	XM_025142910.1	AAK1	-7.86109
gga-miR-10c-5p	0.987533	XM_025144414.1	EPS15L1	-8.41996
gga-miR-10c-5p	0.987533	XM_025145660.1	PPP1R1A	-1.74062
gga-miR-10c-5p	0.987533	XM_025149674.1	PDLIM5	-2.67626
gga-miR-10c-5p	0.987533	XM_025150948.1	PTPN5	-5.90689
gga-miR-10c-5p	0.987533	XM_025153111.1	ST6GALNAC3	-7.78136
gga-miR-490-3p	3.7261	XM_418978.6	MYLK4	-14.9949
gga-miR-10c-5p	0.987533	XM_025156077.1	NAIF1	-9.91812
gga-miR-30d	0.977653	NM_001006188.1	RNF34	-2.97017
gga-miR-30d	0.977653	NM_001008461.1	PTP4A1	-1.71348
gga-miR-30d	0.977653	NM_001012554.2	WWP1	-1.27242
gga-miR-30d	0.977653	NM_001030623.2	RNF14	-11.7773
gga-miR-30d	0.977653	NM_001030703.1	JMJD6	-1.74837
gga-miR-30d	0.977653	NM_204745.1	GATM	-2.08934
gga-miR-30d	0.977653	XM_004934480.3	NOS1	-6.67948
gga-miR-30d	0.977653	XM_004937722.3	TNRC6B	-7.38802
gga-miR-30d	0.977653	XM_004944189.3	NETO2	-9.08348
gga-miR-30d	0.977653	XM_004945322.3	ABAT	-2.11314
gga-miR-30d	0.977653	XM_015273651.2	TLR7	-6.74819
gga-miR-30d	0.977653	XM_015276660.2	SH3D19	-10.7013
gga-miR-30d	0.977653	XM_015276955.2	ATP2B1	-10.1737
gga-miR-30d	0.977653	XM_015277049.2	CLSTN2	-6.56986
gga-miR-30d	0.977653	XM_015278599.2	PAK3	-7.96578
gga-miR-30d	0.977653	XM_015280079.2	NFIB	-5.32707
gga-miR-30d	0.977653	XM_015281919.2	PPP1R9A	-7.29921
gga-miR-30d	0.977653	XM_015282904.2	SLCO5A1	-1.02572
gga-miR-30d	0.977653	XM_015283899.2	MARK1	-9.74819
gga-miR-30d	0.977653	XM_015284407.2	SLC35F3	-4.09722
gga-miR-30d	0.977653	XM_015284819.2	MYOM2	-2.06772
gga-miR-30d	0.977653	XM_015284958.2	ATF7IP	-7.67948
gga-miR-30d	0.977653	XM_015285053.2	KLHL29	-1.47413
gga-miR-30d	0.977653	XM_015286793.2	ERC1	-4.21501
gga-miR-30d	0.977653	XM_015286977.2	ROM1	-8.5411
gga-miR-30d	0.977653	XM_015287738.2	FOXN3	-1.673
gga-miR-30d	0.977653	XM_015289390.2	GLS	-2.57842
gga-miR-30d	0.977653	XM_015290221.2	PRPF40A	-8.56986
gga-miR-30d	0.977653	XM_015290650.2	KYAT3	-4.40439
gga-miR-30d	0.977653	XM_015291132.2	DOCK7	-3.19715
gga-miR-30d	0.977653	XM_015291390.2	PPP1R2	-1.15557
gga-miR-30d	0.977653	XM_015292274.2	PGPEP1L	-2.28264
gga-miR-30d	0.977653	XM_015294113.2	UBE2I	-12.8765
gga-miR-30d	0.977653	XM_015295988.2	COL26A1	-7.87652
gga-miR-30d	0.977653	XM_015298731.2	NRIP1	-3.9027
gga-miR-30d	0.977653	XM_015299059.2	DYRK3	-13.8143
gga-miR-30d	0.977653	XM_015299327.2	CDC27	-10.388
gga-miR-30d	0.977653	XM_015299518.2	PIP4K2B	-1.06367
gga-miR-30d	0.977653	XM_025142112.1	SMTNL2	-7.98014
gga-miR-30d	0.977653	XM_025142541.1	DDX19B	-10.5699
gga-miR-30d	0.977653	XM_025143293.1	PRDM10	-7.89178
gga-miR-30d	0.977653	XM_025143922.1	PLXNA2	-7.55075
gga-miR-30d	0.977653	XM_025145267.1	CARNMT1	-4.74496
gga-miR-30d	0.977653	XM_025147199.1	HNRNPA2B1	-1.08002
gga-miR-30d	0.977653	XM_025148590.1	TTBK1	-7.22882
gga-miR-30d	0.977653	XM_025149403.1	MAP4K3	-9.71425
gga-miR-30d	0.977653	XM_025151271.1	GJB2	-4.46228
gga-miR-30d	0.977653	XM_025151933.1	DUSP11RC1I	-7.22882
gga-miR-30d	0.977653	XM_025151957.1	FAM160B1	-7.47168
gga-miR-30d	0.977653	XM_025152104.1	IKZF2	-6.07682
gga-miR-30d	0.977653	XM_025152267.1	LOC771456	-10.0868
gga-miR-30d	0.977653	XM_025153237.1	ZBTB37	-1.41265
gga-miR-30d	0.977653	XM_025153404.1	TBL1XR1	-6.99435
gga-miR-138-1-3p	4.5435	XM_015286512.2	SOX6	-6.71425
gga-miR-30d	0.977653	XM_025154617.1	CELSR3	-6.74819
gga-miR-30d	0.977653	XM_417926.5	SLC37A4	-2.6886
gga-miR-30d	0.977653	XM_419155.6	ESCO1	-1.14863
gga-miR-30d	0.977653	XM_419897.6	BAG2	-1.17823
gga-miR-30d	0.977653	XM_425071.6	TNFAIP8L3	-1.58366
gga-miR-126-5p	0.944575	NM_001001469.1	GART	-2.80353
gga-miR-126-5p	0.944575	NM_001030703.1	JMJD6	-1.74837
gga-miR-126-5p	0.944575	XM_001232790.4	DGKH	-7.69697
gga-miR-126-5p	0.944575	XM_003642974.4	NPR3	-1.42686
gga-miR-126-5p	0.944575	XM_004937722.3	TNRC6B	-7.38802
gga-miR-126-5p	0.944575	XM_004938353.3	USP25	-2.64795
gga-miR-126-5p	0.944575	XM_004939658.3	MAK	-8.78136
gga-miR-126-5p	0.944575	XM_004940026.3	ATAD2	-7.9542
gga-miR-126-5p	0.944575	XM_004944189.3	NETO2	-9.08348
gga-miR-126-5p	0.944575	XM_015273651.2	TLR7	-6.74819
gga-miR-126-5p	0.944575	XM_015275324.2	SPECC1L	-7.09452
gga-miR-126-5p	0.944575	XM_015276955.2	ATP2B1	-10.1737
gga-miR-126-5p	0.944575	XM_015279145.2	GNAO1	-2.48684
gga-miR-126-5p	0.944575	XM_015279424.2	STRBP	-2.35869
gga-miR-126-5p	0.944575	XM_015283086.2	PHF20L1	-8.78136
gga-miR-126-5p	0.944575	XM_015283596.2	ENAH	-11.2949
gga-miR-126-5p	0.944575	XM_015285823.2	KIAA0232	-11.887
gga-miR-126-5p	0.944575	XM_015286977.2	ROM1	-8.5411
gga-miR-126-5p	0.944575	XM_015290541.2	RC3H1	-1.05943
gga-miR-126-5p	0.944575	XM_015290912.2	MIGA1	-8.59805
gga-miR-126-5p	0.944575	XM_015299518.2	PIP4K2B	-1.06367
gga-miR-126-5p	0.944575	XM_025155162.1	ZC3H7B	-3.26127
gga-miR-2184a-5p	0.933994	NM_001006188.1	RNF34	-2.97017
gga-miR-2184a-5p	0.933994	NM_001008461.1	PTP4A1	-1.71348
gga-miR-2184a-5p	0.933994	NM_001030703.1	JMJD6	-1.74837
gga-miR-2184a-5p	0.933994	NM_001030730.1	NAPEPLD	-1.19818
gga-miR-2184a-5p	0.933994	NM_001031126.2	NRK	-9.82972
gga-miR-2184a-5p	0.933994	NM_001031556.2	PGAM1	-1.94596
gga-miR-2184a-5p	0.933994	NM_001252324.1	FNDC3B	-8.85331
gga-miR-2184a-5p	0.933994	NM_001352040.1	TPM3	-4.81419
gga-miR-2184a-5p	0.933994	NM_204745.1	GATM	-2.08934
gga-miR-138-1-3p	4.5435	XM_025141605.1	PRKCA	-8.21675
gga-miR-2184a-5p	0.933994	XM_001232790.4	DGKH	-7.69697
gga-miR-2184a-5p	0.933994	XM_001233128.5	PGM2L1	-2.3961
gga-miR-2184a-5p	0.933994	XM_003642974.4	NPR3	-1.42686
gga-miR-2184a-5p	0.933994	XM_004934886.3	KCTD20	-1.93297
gga-miR-2184a-5p	0.933994	XM_004935645.3	TFB1M	-9.56415
gga-miR-2184a-5p	0.933994	XM_004935773.3	LPIN1	-7.10329
gga-miR-2184a-5p	0.933994	XM_004936763.2	POMGNT1	-8.67948
gga-miR-2184a-5p	0.933994	XM_004937722.3	TNRC6B	-7.38802
gga-miR-2184a-5p	0.933994	XM_004938353.3	USP25	-2.64795
gga-miR-2184a-5p	0.933994	XM_004939092.3	SNAP47	-8.68825
gga-miR-2184a-5p	0.933994	XM_004939262.3	FAM171A1	-9.33316
gga-miR-2184a-5p	0.933994	XM_004939424.3	GADL1	-3.20518
gga-miR-2184a-5p	0.933994	XM_004939658.3	MAK	-8.78136
gga-miR-2184a-5p	0.933994	XM_004942683.3	PDE1A	-7.71425
gga-miR-2184a-5p	0.933994	XM_004944189.3	NETO2	-9.08348
gga-miR-2184a-5p	0.933994	XM_004945302.3	EEF2K	-1.14991
gga-miR-2184a-5p	0.933994	XM_004945322.3	ABAT	-2.11314
gga-miR-2184a-5p	0.933994	XM_004947077.3	PPP1R3D	-1.01255
gga-miR-2184a-5p	0.933994	XM_015272663.2	RPS6KA3	-11.4305
gga-miR-2184a-5p	0.933994	XM_015275232.2	HIC2	-8.12928
gga-miR-2184a-5p	0.933994	XM_015275716.2	NAMPT	-1.94056
gga-miR-2184a-5p	0.933994	XM_015276413.2	RUFY3	-1.04511
gga-miR-2184a-5p	0.933994	XM_015276970.2	TRIP12	-2.20815
gga-miR-2184a-5p	0.933994	XM_015277049.2	CLSTN2	-6.56986
gga-miR-2184a-5p	0.933994	XM_015277404.2	CTIF	-10.5817
gga-miR-2184a-5p	0.933994	XM_015277860.2	ANKRD10	-1.82561
gga-miR-2184a-5p	0.933994	XM_015278289.2	VAMP7	-8.40939
gga-miR-2184a-5p	0.933994	XM_015278599.2	PAK3	-7.96578
gga-miR-2184a-5p	0.933994	XM_015278628.2	TMEM255A	-2.49678
gga-miR-2184a-5p	0.933994	XM_015279012.2	TLN2	-5.20163
gga-miR-2184a-5p	0.933994	XM_015279424.2	STRBP	-2.35869
gga-miR-2184a-5p	0.933994	XM_015279695.2	DYNC2H1	-7.82972
gga-miR-2184a-5p	0.933994	XM_015280079.2	NFIB	-5.32707
gga-miR-2184a-5p	0.933994	XM_015280879.2	PTPRZ1	-6.17991
gga-miR-2184a-5p	0.933994	XM_015281884.2	THSD7A	-7.58871
gga-miR-2184a-5p	0.933994	XM_015282130.2	WDR37	-2.89797
gga-miR-2184a-5p	0.933994	XM_015283596.2	ENAH	-11.2949
gga-miR-2184a-5p	0.933994	XM_015283899.2	MARK1	-9.74819
gga-miR-2184a-5p	0.933994	XM_015284201.2	HIVEP2	-6.93664
gga-miR-2184a-5p	0.933994	XM_015284666.2	TMPO	-1.64402
gga-miR-2184a-5p	0.933994	XM_015284819.2	MYOM2	-2.06772
gga-miR-2184a-5p	0.933994	XM_015284958.2	ATF7IP	-7.67948
gga-miR-2184a-5p	0.933994	XM_015285053.2	KLHL29	-1.47413
gga-miR-2184a-5p	0.933994	XM_015285544.2	SLC37A3	-9.29921
gga-miR-2184a-5p	0.933994	XM_015285764.2	TBC1D14	-2.52308
gga-miR-2184a-5p	0.933994	XM_015285812.2	ADIPOR2	-2.70263
gga-miR-2184a-5p	0.933994	XM_015286793.2	ERC1	-4.21501
gga-miR-2184a-5p	0.933994	XM_015286977.2	ROM1	-8.5411
gga-miR-2184a-5p	0.933994	XM_015287479.2	EIF5	-2.27081
gga-miR-2184a-5p	0.933994	XM_015287636.1	STRN3	-1.08697
gga-miR-2184a-5p	0.933994	XM_015287826.2	TRAF3	-7.17991
gga-miR-2184a-5p	0.933994	XM_015287887.2	SYNE2	-1.31524
gga-miR-2184a-5p	0.933994	XM_015287908.2	PRKCH	-2.73365
gga-miR-2184a-5p	0.933994	XM_015288155.2	KCNMA1	-7.02237
gga-miR-2184a-5p	0.933994	XM_015289390.2	GLS	-2.57842
gga-miR-2184a-5p	0.933994	XM_015289667.2	UBR3	-10.6707
gga-miR-2184a-5p	0.933994	XM_015290194.2	GPD2	-2.42939
gga-miR-2184a-5p	0.933994	XM_015291132.2	DOCK7	-3.19715
gga-miR-2184a-5p	0.933994	XM_015291913.2	MAPK6	-9.16742
gga-miR-2184a-5p	0.933994	XM_015292417.2	SIAH1	-1.12862
gga-miR-2184a-5p	0.933994	XM_015293158.2	TMCC1	-2.87626
gga-miR-2184a-5p	0.933994	XM_015293752.2	HNRNPAB	-8.99435
gga-miR-2184a-5p	0.933994	XM_015294064.2	AFF4	-1.91798
gga-miR-2184a-5p	0.933994	XM_015295903.2	BAZ1B	-8.44087
gga-miR-2184a-5p	0.933994	XM_015295988.2	COL26A1	-7.87652
gga-miR-2184a-5p	0.933994	XM_015296649.2	SLC35A5	-8.66178
gga-miR-2184a-5p	0.933994	XM_015297032.2	ABI3BP	-9.03617
gga-miR-2184a-5p	0.933994	XM_015298978.2	FRS3	-6.98868
gga-miR-2184a-5p	0.933994	XM_015299338.2	MAPT	-3.39499
gga-miR-2184a-5p	0.933994	XM_015299518.2	PIP4K2B	-1.06367
gga-miR-2184a-5p	0.933994	XM_015299833.2	SYNJ1	-7.66178
gga-miR-2184a-5p	0.933994	XM_015300126.2	SLC25A42	-8.31061
gga-miR-2184a-5p	0.933994	XM_015300131.2	HOMER3	-2.88682
gga-miR-2184a-5p	0.933994	XM_025141547.1	SRSF2	-11.0851
gga-miR-2184a-5p	0.933994	XM_025142375.1	CHD6	-8.15482
gga-miR-2184a-5p	0.933994	XM_025142639.1	TMEM52	-7.39232
gga-miR-2184a-5p	0.933994	XM_025142693.1	DVL1	-1.61831
gga-miR-2184a-5p	0.933994	XM_025143366.1	JAM3	-7.04985
gga-miR-2184a-5p	0.933994	XM_025144667.1	IL6ST	-8.45121
gga-miR-2184a-5p	0.933994	XM_025145267.1	CARNMT1	-4.74496
gga-miR-2184a-5p	0.933994	XM_025146581.1	CDKL5	-4.49643
gga-miR-2184a-5p	0.933994	XM_025147226.1	CLASP2	-5
gga-miR-2184a-5p	0.933994	XM_025147926.1	DTNA	-4.19077
gga-miR-2184a-5p	0.933994	XM_025147979.1	ASPH	-2.35509
gga-miR-2184a-5p	0.933994	XM_025149403.1	MAP4K3	-9.71425
gga-miR-2184a-5p	0.933994	XM_025151216.1	NLGN4L	-6.22882
gga-miR-2184a-5p	0.933994	XM_025151271.1	GJB2	-4.46228
gga-miR-2184a-5p	0.933994	XM_025151280.1	AKAP6	-3.68445
gga-miR-2184a-5p	0.933994	XM_025151371.1	FOXM1	-7.99435
gga-miR-2184a-5p	0.933994	XM_025151423.1	ADD3	-8.49185
gga-miR-2184a-5p	0.933994	XM_025151933.1	DUSP11RC1I	-7.22882
gga-miR-2184a-5p	0.933994	XM_025152001.1	TIAL1	-1.50998
gga-miR-2184a-5p	0.933994	XM_025152104.1	IKZF2	-6.07682
gga-miR-2184a-5p	0.933994	XM_025152520.1	CCDC141	-2.28468
gga-miR-2184a-5p	0.933994	XM_025152608.1	SLC25A12	-9.98014
gga-miR-2184a-5p	0.933994	XM_025152828.1	TMEM56	-2.66742
gga-miR-2184a-5p	0.933994	XM_025153157.1	METTL11B	-5.81352
gga-miR-2184a-5p	0.933994	XM_025153237.1	ZBTB37	-1.41265
gga-miR-196-5p	5.14112	NM_001110364.1	CALM1	-1.33074
gga-miR-2184a-5p	0.933994	XM_025154641.1	WNK2	-1.18249
gga-miR-2184a-5p	0.933994	XM_414511.6	ETF1	-1.40782
gga-miR-2184a-5p	0.933994	XM_417926.5	SLC37A4	-2.6886
gga-miR-196-5p	5.14112	XM_015282188.2	MYLK4	-1.02638
gga-miR-2184a-5p	0.933994	XM_421732.6	WBP1L	-1.56311
gga-miR-2184a-5p	0.933994	XM_422754.6	ABCC5	-1.66015
gga-miR-2184a-5p	0.933994	XM_424818.6	MLLT3	-1.50139
gga-miR-2184a-5p	0.933994	XM_426232.6	RPTOR	-11.9069
gga-miR-143-3p	0.849304	NM_001030638.1	PGP	-1.65271
gga-miR-143-3p	0.849304	XM_004934760.3	KIF21A	-1.4535
gga-miR-143-3p	0.849304	XM_004937240.3	PLPP1	-1.05522
gga-miR-143-3p	0.849304	XM_004939092.3	SNAP47	-8.68825
gga-miR-143-3p	0.849304	XM_004940067.3	PTP4A3	-1.2196
gga-miR-143-3p	0.849304	XM_004942664.3	ABI2	-11.0154
gga-miR-143-3p	0.849304	XM_015276660.2	SH3D19	-10.7013
gga-miR-143-3p	0.849304	XM_015279369.2	GARNL3	-7.82972
gga-miR-143-3p	0.849304	XM_015279482.2	SH3GLB2	-4.04836
gga-miR-143-3p	0.849304	XM_015279970.2	BPTF	-7.47168
gga-miR-143-3p	0.849304	XM_015281557.2	GLI3	-7.93664
gga-miR-143-3p	0.849304	XM_015281999.2	HACD1	-1.27663
gga-miR-143-3p	0.849304	XM_015282018.2	MLLT10	-8.89936
[truncated: 1,238 more rows]
