# Supplementary material for: miRNA–mRNA network regulation in the skeletal muscle fiber phenotype of chickens revealed by integrated analysis of miRNAome and transcriptome
Source: Sci Rep. 2020 Jun 30;10:10619. doi: 10.1038/s41598-020-67482-9 (PMC7326969; doi:10.1038/s41598-020-67482-9)
Supplement: Supplementary file 9 — Supplementary table S8 [file 41598_2020_67482_MOESM9_ESM.xlsx]

## Sheet: Sheet1
miRNA-mRNA network regulation in the skeletal muscle fiber phenotype of chickens revealed by integrated analysis of miRNAome and transcriptome Yifan Liu, Ming Zhang, Yanju Shan, Gaige Ji, Xiaojun Ju, Yunjie Tu, Zhongwei Sheng, Jingfang Xie, Jianmin Zou, and Jingting Shu*
Table S8: The overlapped muscle fiber type related genes between previous study and present study.
id	PMM_fpkm	SART_fpkm	log2(FC)	Pvalue	Symbol	Description
Muscle contraction and cytoskeleton
NM_001013397.2	6780.88	28.975	-7.87052	9.05e-46	MYH1E	myosin heavy chain 1E skeletal muscle
TCONS_00039189	446.51	42.045	-3.40869	2.06e-10	MYOZ1	myozenin-1 isoform X1
XM_015284819.2	11.34	2.705	-2.06772	2.45e-06	MYOM2	myomesin 2
NM_204228.3	4.9525	178.972	5.17544	2.18e-10	MYH1B	myosin heavy chain 1B skeletal muscle
NM_001013396.1	27.4275	1123.18	5.35582	1.48e-13	MYH1A	myosin heavy chain 1A skeletal muscle
TCONS_00069092	0.07	294.895	12.0406	5.13e-25	MYH7B	myosin-7B
NM_001199486.1	0.2025	68.8225	8.40881	8.81e-41	CSRP3	cysteine and glycine rich protein 3
NM_204922.2	5478.91	6.555	-9.70708	3.64e-10	TNNT3	troponin T3 fast skeletal type
XM_004934839.3	0.5275	358.017	9.40664	5.32e-53	TNNI1	troponin I type 1
NM_205114.1	0.135	113.21	9.71183	2.81e-47	TNNT1	troponin T1 slow skeletal type
NM_001113709.1	371.558	1617.07	2.12172	1.5e-06	MYH1C	myosin heavy chain 1C skeletal muscle
NM_001319304.1	1.2025	30.0075	4.64121	9.36e-18	MYH1D	myosin heavy chain 1D skeletal muscle
XM_025141729.1	36.81	503.377	3.77347	1.59e-08	MYH1G	myosin heavy chain 1G skeletal muscle transcript variant X4
NM_205392.1	162.298	62.66	-1.37302	0.00324233	MYLK2	myosin light chain kinase 2
XM_418978.6	32.6525	0.001	-14.9949	2.12e-64	MYLK4	myosin light chain kinase family member 4 transcript variant X1
Transcription factor
NM_001006457.1	2.41	22.7475	3.2386	1.27e-09	PPARGC1A	PPARG coactivator 1 alpha
TCONS_00058356	0.73	2.0575	1.49492	0.0170589	PPARGC1B	peroxisome proliferator-activated receptor gamma coactivator 1-beta
TCONS_00002580	1.5975	6.25	1.96804	1e-05	PPARA	Peroxisome proliferator-activated receptor alpha, partial
XM_015289796.2	19.125	3.7575	-2.34761	7.24e-05	PRKAG3	protein kinase AMP-activated non-catalytic subunit gamma 3
XM_015290313.2	28.4275	3.14	-3.17845	0.00116904	PRKAB2	protein kinase AMP-activated non-catalytic subunit beta 2 transcript variant X4
NM_001278143.1	0.195	23.335	6.90288	7.02e-15	PRKAG2	protein kinase AMP-activated non-catalytic subunit gamma 2 transcript variant 2
XM_025150674.1	0.23	0.001	-7.84549	0.00245495	SOX6	SRY-box 6 transcript variant X1
NM_204274.1	4.3525	11.4975	1.4014	0.0107188	CTGF	connective tissue growth factor
NM_001031045.3	6.2275	17.7675	1.51252	0.0001345	TGFB2	transforming growth factor beta 2
XM_015293079.2	0.405	2.815	2.79714	0.0425575	GATA2	GATA binding protein 2 transcript variant X3
XM_015292080.2	7.2175	17.9925	1.31782	0.000590009	MEF2A	myocyte enhancer factor 2A transcript variant X9
Energy metabolism
NM_001038693.2	1834.77	340.02	-2.43191	6.06e-13	PGM1	phosphoglucomutase 1
XM_015286580.2	5823.33	1278.69	-2.18718	9.88e-07	LDHA	lactate dehydrogenase A
NM_001031556.2	3256.07	845.087	-1.94596	4.99e-08	PGAM1	phosphoglycerate mutase 1
TCONS_00026656	4.8625	0.035	-7.1182	2.86e-07	PHKA1	phosphorylase b kinase regulatory subunit alpha, skeletal muscle isoform
XM_015300288.2	58.1325	126.468	1.12135	0.000796748	CS	citrate synthase transcript variant X2
NM_205469.1	4047.39	874.753	-2.21005	8.52e-11	PKM	pyruvate kinase muscle
XM_004940067.3	153.365	65.855	-1.2196	0.000352843	PTP4A3	protein tyrosine phosphatase type IVA member 3 transcript variant X1
NM_001198649.1	11.7325	55.805	2.24988	9.74e-08	GSTK1	glutathione S-transferase kappa 1
XM_015301204.2	6.41	100.215	3.96663	1.42e-23	CD36	CD36 molecule
XM_419877.6	3.86	20.455	2.40578	1.69e-06	FILIP1	filamin A interacting protein 1 transcript variant X1
XM_015285329.2	1.8775	7.0675	1.91239	0.00506605	FNIP2	folliculin interacting protein 2
Ca2+ homeostasis and signaling
NM_001110364.1	198.27	78.825	-1.33074	0.000113322	CALM1	calmodulin 1
XM_015284580.2	1.055	43.7125	5.37273	4.02e-07	PVALB	parvalbumin
TCONS_00031732	1.87	11.78	2.65523	0.00528617	PPP3CA	serine/threonine-protein phosphatase 2B catalytic subunit alpha isoform
XM_025151458.1	14.645	3.7425	-1.96833	0.000443001	PPP3CB	protein phosphatase 3 catalytic subunit beta transcript variant X5
TCONS_00069322	10.2575	5.03	-1.02805	0.00621625	PPP1R3D	protein phosphatase 1 regulatory subunit 3D
XM_015293720.2	4.4625	39.095	3.13106	1.33e-12	CAMK2A	calcium/calmodulin dependent protein kinase II alpha
XM_003640331.4	3.83	45.9325	3.5841	4.72e-21	CAMK1D	calcium/calmodulin dependent protein kinase ID
XM_015275938.2	1.265	0.08	-3.98299	0.0117471	NFATC1	nuclear factor of activated T-cells 1 transcript variant X3
XM_004947259.3	1.08	4.74	2.13386	0.000212765	NFATC2	nuclear factor of activated T-cells 2 transcript variant X5
TCONS_00054614	23.0025	7.7525	-1.56906	4.21e-06	NFATC3	XP_015147848.1 PREDICTED: nuclear factor of activated T-cells, cytoplasmic 3 isoform X1 [Gallus gallus]
NM_001271973.1	2.1075	148.56	6.13937	7.61e-36	ATP2A2	ATPase sarcoplasmic/endoplasmic reticulum Ca2+ transporting 2
NM_205005.1	678.04	267.957	-1.33937	9.02e-05	CALM2	calmodulin 2
transport protein genes
NM_205209.1	2.535	6.3525	1.32534	0.0141766	SLC2A1	solute carrier family 2 member 1
XM_025148247.1	7.245	0.001	-12.8228	3.73e-06	SLC25A3	solute carrier family 25 member 3 transcript variant X2
