# Supplementary material for: miRNA–mRNA network regulation in the skeletal muscle fiber phenotype of chickens revealed by integrated analysis of miRNAome and transcriptome
Source: Sci Rep. 2020 Jun 30;10:10619. doi: 10.1038/s41598-020-67482-9 (PMC7326969; doi:10.1038/s41598-020-67482-9)
Supplement: Supplementary file 10 — Supplementary table S9 [file 41598_2020_67482_MOESM10_ESM.xlsx]

## Sheet: GENE
miRNA-mRNA network regulation in the skeletal muscle fiber phenotype of chickens revealed by integrated analysis of miRNAome and transcriptome Yifan Liu, Ming Zhang, Yanju Shan, Gaige Ji, Xiaojun Ju, Yunjie Tu, Zhongwei Sheng, Jingfang Xie, Jianmin Zou, and Jingting Shu*
Table S9: Primer list of differentially expressed genes validation
GENE	Primer-F	Primer-R	Product size(bp)	Annealing temperature(℃)
MYH7B	AACGCCGCAACAACCT	TTCTTCTTCATCCGCTCC	331	55
NFATC3	ACCATGTGCGATTCATCTCC	GGCTGGTATTCCAGGTCAGA	149	58
PRKAG3	GGATGCTCACCATCACTG	TCTCCACGTCTCAATCTTGT	104	56
PPARGC1A	GAAGAGGGAAGAATACCGC	CCCACGTAAATCACACGAC	111	56
PPP3CA	ATGGATGTGTTTACCTGGTC	ACCATCTTCTTCTGTCCCTA	111	55
CSRP3	TGTGGCAAATCGGTGTA	TCTCCGTCTTTGTCTGTA	128	53
SOX6	GCAAAAGCAGTCCAGTGACA	ATTTTCCGAGCCTCCTGAAT	166	58
CALM1	GTCCTGTCCCCAAAAGATCA	GCCAGCCCAAACAGTGTAAT	151	58
GAPDH	CGATCTGAACTACATGGTTTAC	TCTGCCCATTTGATGTTGC	153	56

## Sheet: miRNA
miRNA-mRNA network regulation in the skeletal muscle fiber phenotype of chickens revealed by integrated analysis of miRNAome and transcriptome Yifan Liu, Ming Zhang, Yanju Shan, Gaige Ji, Xiaojun Ju, Yunjie Tu, Zhongwei Sheng, Jingfang Xie, Jianmin Zou, and Jingting Shu*
Table S9: Primer list of differentially expressed miRNAs validation
microRNA	Primers-RT	Primers-F	Primers-R	Product size(bp)	Annealing temperature(℃)
gga-miR-499-5p	GTCGTATCCAGTGCAGGGTCCGAGGTATTCGCACTGGATACGACCTAAAC	CGCGCGTTAAGACTTGTAGTGAT	AGTGCAGGGTCCGAGGTATT	23	60
gga-miR-196-5p	GTCGTATCCAGTGCAGGGTCCGAGGTATTCGCACTGGATACGACCCAACA	CGCGCGTAGGTAGTTTCATGT	AGTGCAGGGTCCGAGGTATT	21	59
gga-miR-34a-5p	GTCGTATCCAGTGCAGGGTCCGAGGTATTCGCACTGGATACGACAACAAC	GCGTGGCAGTGTCTTAGCTG	AGTGCAGGGTCCGAGGTATT	23	58
gga-miR-193a-3p	GTCGTATCCAGTGCAGGGTCCGAGGTATTCGCACTGGATACGACACTGGG	CGCGAACTGGCCTACAAAGT	AGTGCAGGGTCCGAGGTATT	22	59
U6	GTCGTATCCAGTGCAGGGTCCGAGGTATTCGCACTGGATACGACGCGGCT	GAGCCCGAAGACCAACAAAG	AGTGCAGGGTCCGAGGTATT	26	60

## Sheet: mimics
miRNA-mRNA network regulation in the skeletal muscle fiber phenotype of chickens revealed by integrated analysis of miRNAome and transcriptome Yifan Liu, Ming Zhang, Yanju Shan, Gaige Ji, Xiaojun Ju, Yunjie Tu, Zhongwei Sheng, Jingfang Xie, Jianmin Zou, and Jingting Shu*
Table S9: Sequence of miRNA mimics or UTR.
sequence of miRNA mimics or UTR	sense（5'-3'）
gga-miR-499-5p	UUAAGACUUGUAGUGAUGUUUAG
SOX6 3' UTR Wild type Position 110-116	UACAUCAGCAGAAUGGUCUUAAA
SOX6 3' UTR Mut. Type Position 110-116	UACAUCAGCAGAAUGACCAACCA
NC	UUCUCCGAACGUGUCACGUTT
gga-miR-196-5p	UAGGUAGUUUCAUGUUGUUGG
CALM1 3' UTR Wild type Position 210-216	AAUAUAAUUAAUUGUACUACCUU
CALM1 3' UTR Mut. Type Position 210-216	AAUAUAAUUAAUUGUCAACAACU
